# Supplementary material for: Understanding Mechanisms Underlying Non-Alcoholic Fatty Liver Disease (NAFLD) in Mental Illness: Risperidone and Olanzapine Alter the Hepatic Proteomic Signature in Mice
Source: Int J Mol Sci. 2020 Dec 8;21(24):9362. doi: 10.3390/ijms21249362 (PMC7763698; doi:10.3390/ijms21249362)
Supplement: Supplementary file 1 [file ijms-21-09362-s001.zip]

Archive with 13 entries (11 files):
- ijms-1004946-supplementary/
- ijms-1004946-supplementary/Revised manuscript and supplemental data file/
- ijms-1004946-supplementary/Revised manuscript and supplemental data file/S1_MassSpec_Proteome_data.xlsx
- ijms-1004946-supplementary/Revised manuscript and supplemental data file/S1_Title_Legend.docx
- ijms-1004946-supplementary/Revised manuscript and supplemental data file/S2_Proteome_KEGG_data.xlsx
- ijms-1004946-supplementary/Revised manuscript and supplemental data file/S2_Title_Legend.docx
- ijms-1004946-supplementary/Revised manuscript and supplemental data file/S3_RIS_OLAN_pathway_analyses.xlsx
- ijms-1004946-supplementary/Revised manuscript and supplemental data file/S3_Title_Legend.docx
- ijms-1004946-supplementary/Revised manuscript and supplemental data file/S4_Predicted_functions_counts_categories.xlsx
- ijms-1004946-supplementary/Revised manuscript and supplemental data file/S4_Title_Legend.docx
- ijms-1004946-supplementary/Revised manuscript and supplemental data file/S5 PPAR target genes.pptx
- ijms-1004946-supplementary/Revised manuscript and supplemental data file/S5_Title_Legend.docx
- ijms-1004946-supplementary/Revised manuscript and supplemental data file/~$ms-1004946 - revised 11302020.docx
