# Supplementary material for: Understanding Mechanisms Underlying Non-Alcoholic Fatty Liver Disease (NAFLD) in Mental Illness: Risperidone and Olanzapine Alter the Hepatic Proteomic Signature in Mice
Source: Int J Mol Sci. 2020 Dec 8;21(24):9362. doi: 10.3390/ijms21249362 (PMC7763698; doi:10.3390/ijms21249362)
Supplement: Supplementary file 1 [file ijms-21-09362-s001.zip › ijms-1004946-supplementary/Revised manuscript and supplemental data file/S1_MassSpec_Proteome_data.xlsx]

## Sheet: RISP vs Veh
Row	Index	Peak Name	m/z	Ret. Time	Group	Use	t-value	p-value	Mean 1	Mean 2	Median 1	Median 2	Sigma 1	Sigma 2	Delta	Fold Change	Log (Fold Change)
1	2	sp|Q8VDD5|MYH9_MOUSE	N/A	N/A	Myosin-9 OS=Mus musculus GN=Myh9 PE=1 SV=4	TRUE	17.1439	2.4738e-15	151433	52451.4	154344	50987.3	17808.5	10071	98981.3	2.8871	0.460462
2	592	sp|P24456|CP2DA_MOUSE	N/A	N/A	Cytochrome P450 2D10 OS=Mus musculus GN=Cyp2d10 PE=1 SV=2	TRUE	-13.6915	4.0465e-13	873214	1.15768e+06	873536	1.15375e+06	55337	51413.8	-284468	0.754278	-0.122469
3	252	sp|P21550|ENOB_MOUSE	N/A	N/A	Beta-enolase OS=Mus musculus GN=Eno3 PE=1 SV=3	TRUE	-10.5348	1.109e-10	597239	854594	582565	855632	48716.2	77598.9	-257355	0.698857	-0.155612
4	1466	sp|Q8VCR2|DHB13_MOUSE	N/A	N/A	17-beta-hydroxysteroid dehydrogenase 13 OS=Mus musculus GN=Hsd17b13 PE=1 SV=2	TRUE	-9.77916	5.0225e-10	813177	1.05486e+06	804558	1.05289e+06	74228.2	47346.9	-241682	0.770887	-0.113009
5	299	sp|Q8BHN3|GANAB_MOUSE	N/A	N/A	Neutral alpha-glucosidase AB OS=Mus musculus GN=Ganab PE=1 SV=1	TRUE	-9.22334	1.5972e-09	619717	726583	614928	717966	31639.7	27567.3	-106866	0.852919	-0.069092
6	1368	sp|Q9QXT0|CNPY2_MOUSE	N/A	N/A	Protein canopy homolog 2 OS=Mus musculus GN=Cnpy2 PE=1 SV=1	TRUE	-8.77359	4.1942e-09	117452	153228	116636	152000	11878.7	8505.3	-35775.5	0.766521	-0.115476
7	1840	sp|B1AR13|CISD3_MOUSE	N/A	N/A	CDGSH iron-sulfur domain-containing protein 3, mitochondrial OS=Mus musculus GN=Cisd3 PE=1 SV=1	TRUE	8.06464	2.0285e-08	43311.6	30304.4	42449.6	31697.5	4093.02	4253.55	13007.2	1.42922	0.155099
8	261	sp|Q99L13|3HIDH_MOUSE	N/A	N/A	3-hydroxyisobutyrate dehydrogenase, mitochondrial OS=Mus musculus GN=Hibadh PE=1 SV=1	TRUE	-7.48656	7.7043e-08	45031.1	58825.9	46155.8	59067.9	5279.37	3996.13	-13794.7	0.765499	-0.116056
9	340	sp|P68040|RACK1_MOUSE	N/A	N/A	Receptor of activated protein C kinase 1 OS=Mus musculus GN=Rack1 PE=1 SV=3	TRUE	-7.22598	1.4262e-07	325235	468263	336163	458856	57935.5	40793.9	-143027	0.694558	-0.158292
10	881	sp|P01887|B2MG_MOUSE	N/A	N/A	Beta-2-microglobulin OS=Mus musculus GN=B2m PE=1 SV=2	TRUE	7.15848	1.6752e-07	88299.1	59202.4	87461	60979.8	7419.03	13426.5	29096.7	1.49148	0.173617
11	1957	sp|P34927|ASGR1_MOUSE	N/A	N/A	Asialoglycoprotein receptor 1 OS=Mus musculus GN=Asgr1 PE=1 SV=4	TRUE	-6.72625	4.7578e-07	60239.3	80994.7	61138.3	79602.8	7370.98	8667.13	-20755.4	0.743744	-0.128576
12	1004	sp|Q9Z2U0|PSA7_MOUSE	N/A	N/A	Proteasome subunit alpha type-7 OS=Mus musculus GN=Psma7 PE=1 SV=1	TRUE	-6.63228	5.9878e-07	196728	258255	198020	258981	21474.8	26776.8	-61526.6	0.76176	-0.118182
13	1204	sp|Q9CR98|F136A_MOUSE	N/A	N/A	Protein FAM136A OS=Mus musculus GN=Fam136a PE=1 SV=1	TRUE	-6.57149	6.9518e-07	114859	144628	113274	142538	7930.41	15194.6	-29768.7	0.794171	-0.100086
14	127	sp|P09405|NUCL_MOUSE	N/A	N/A	Nucleolin OS=Mus musculus GN=Ncl PE=1 SV=2	TRUE	-6.5379	7.5509e-07	183829	276630	173681	278044	35526.7	38030	-92800.3	0.664532	-0.177484
15	1472	sp|O35423|SPYA_MOUSE	N/A	N/A	Serine--pyruvate aminotransferase, mitochondrial OS=Mus musculus GN=Agxt PE=1 SV=3	TRUE	-6.31095	1.3244e-06	232739	285824	235890	284403	25510.3	15613.4	-53084.9	0.814274	-0.0892296
16	264	sp|Q922R8|PDIA6_MOUSE	N/A	N/A	Protein disulfide-isomerase A6 OS=Mus musculus GN=Pdia6 PE=1 SV=3	TRUE	-6.26224	1.4952e-06	372773	478304	387646	470479	48017	36992.5	-105531	0.779364	-0.10826
17	1870	sp|Q8VCC1|PGDH_MOUSE	N/A	N/A	15-hydroxyprostaglandin dehydrogenase [NAD(+)] OS=Mus musculus GN=Hpgd PE=1 SV=1	TRUE	6.10285	2.2278e-06	301297	238984	306956	245298	29247.2	22157	62313.3	1.26074	0.100626
18	909	sp|Q8K010|OPLA_MOUSE	N/A	N/A	5-oxoprolinase OS=Mus musculus GN=Oplah PE=1 SV=1	TRUE	6.02466	2.7116e-06	276508	222101	278637	215896	20248.6	26717.6	54406.9	1.24496	0.095157
19	970	sp|Q9WV55|VAPA_MOUSE	N/A	N/A	Vesicle-associated membrane protein-associated protein A OS=Mus musculus GN=Vapa PE=1 SV=2	TRUE	-5.95577	3.2258e-06	97878.5	148358	97804.7	152004	19282.4	24804	-50479.4	0.659746	-0.180623
20	449	sp|Q9QXF8|GNMT_MOUSE	N/A	N/A	Glycine N-methyltransferase OS=Mus musculus GN=Gnmt PE=1 SV=3	TRUE	-5.94067	3.3511e-06	1.00532e+06	1.37566e+06	969930	1.34278e+06	154736	168546	-370336	0.730794	-0.136205
21	493	sp|P30115|GSTA3_MOUSE	N/A	N/A	Glutathione S-transferase A3 OS=Mus musculus GN=Gsta3 PE=1 SV=2	TRUE	5.8208	4.5386e-06	1.12401e+06	735124	1.18581e+06	702057	213516	98021.7	388890	1.52901	0.184411
22	917	sp|Q791V5|MTCH2_MOUSE	N/A	N/A	Mitochondrial carrier homolog 2 OS=Mus musculus GN=Mtch2 PE=1 SV=1	TRUE	-5.75372	5.3814e-06	392865	504717	410489	492580	63345.4	24878.9	-111852	0.778386	-0.108805
23	1231	sp|P26150|3BHS3_MOUSE	N/A	N/A	3 beta-hydroxysteroid dehydrogenase/Delta 5-->4-isomerase type 3 OS=Mus musculus GN=Hsd3b3 PE=1 SV=3	TRUE	-5.6804	6.4853e-06	168582	198707	170854	203942	10950.6	16538.1	-30124.5	0.848397	-0.0714008
24	1084	sp|Q99P30|NUDT7_MOUSE	N/A	N/A	Peroxisomal coenzyme A diphosphatase NUDT7 OS=Mus musculus GN=Nudt7 PE=1 SV=2	TRUE	-5.56147	8.7853e-06	396521	591581	374799	597406	86215	95803.6	-195060	0.670274	-0.173748
25	1369	sp|Q9WVA2|TIM8A_MOUSE	N/A	N/A	Mitochondrial import inner membrane translocase subunit Tim8 A OS=Mus musculus GN=Timm8a1 PE=1 SV=1	TRUE	-5.55491	8.9338e-06	30991.6	45336.9	30035	45421.2	6315.11	7091.55	-14345.4	0.683584	-0.165208
26	1574	sp|Q9D6Y7|MSRA_MOUSE	N/A	N/A	Mitochondrial peptide methionine sulfoxide reductase OS=Mus musculus GN=Msra PE=1 SV=1	TRUE	-5.50453	1.0163e-05	59231.3	75981.6	57511.9	75953.8	8022.19	7641.56	-16750.3	0.779548	-0.108157
27	2583	sp|Q9D6K5|SYJ2B_MOUSE	N/A	N/A	Synaptojanin-2-binding protein OS=Mus musculus GN=Synj2bp PE=1 SV=1	TRUE	-5.4404	1.1979e-05	48110	67085.8	49416.6	65883.8	11348.3	4518.98	-18975.8	0.717142	-0.144395
28	1695	sp|Q64435|UD16_MOUSE	N/A	N/A	UDP-glucuronosyltransferase 1-6 OS=Mus musculus GN=Ugt1a6 PE=1 SV=1	TRUE	-5.41672	1.2729e-05	401719	569817	423980	601399	64609.7	96327.5	-168098	0.704996	-0.151813
29	1281	sp|Q9CXN7|PBLD2_MOUSE	N/A	N/A	Phenazine biosynthesis-like domain-containing protein 2 OS=Mus musculus GN=Pbld2 PE=1 SV=1	TRUE	-5.25152	1.9467e-05	489650	599970	495520	610943	29856.1	74511.5	-110320	0.816124	-0.0882439
30	247	sp|Q64433|CH10_MOUSE	N/A	N/A	10 kDa heat shock protein, mitochondrial OS=Mus musculus GN=Hspe1 PE=1 SV=2	TRUE	5.1997	2.2249e-05	293917	125396	293493	126047	106262	39292.5	168521	2.34392	0.369942
31	665	sp|O08601|MTP_MOUSE	N/A	N/A	Microsomal triglyceride transfer protein large subunit OS=Mus musculus GN=Mttp PE=1 SV=2	TRUE	-5.19522	2.2508e-05	665501	826694	623602	812904	101338	38937.3	-161193	0.805015	-0.0941962
32	1173	sp|Q922Q1|MARC2_MOUSE	N/A	N/A	Mitochondrial amidoxime reducing component 2 OS=Mus musculus GN=Marc2 PE=1 SV=1	TRUE	5.16869	2.4102e-05	357212	275199	349363	262332	39195.8	43120.2	82012.5	1.29801	0.113279
33	185	sp|Q9JKR6|HYOU1_MOUSE	N/A	N/A	Hypoxia up-regulated protein 1 OS=Mus musculus GN=Hyou1 PE=1 SV=1	TRUE	-5.15352	2.5065e-05	242554	331962	243663	345506	23632.5	62045.3	-89408.5	0.730667	-0.136281
34	948	sp|Q9DBG1|CP27A_MOUSE	N/A	N/A	Sterol 26-hydroxylase, mitochondrial OS=Mus musculus GN=Cyp27a1 PE=1 SV=1	TRUE	-5.15139	2.5203e-05	944322	1.04763e+06	952121	1.07284e+06	43405.7	60792.1	-103308	0.901389	-0.0450877
35	893	sp|Q8BVI4|DHPR_MOUSE	N/A	N/A	Dihydropteridine reductase OS=Mus musculus GN=Qdpr PE=1 SV=2	TRUE	-5.10269	2.8581e-05	425943	532943	435569	528488	46474.6	62557.3	-107000	0.799227	-0.0973296
36	1062	sp|Q8BGQ7|SYAC_MOUSE	N/A	N/A	Alanine--tRNA ligase, cytoplasmic OS=Mus musculus GN=Aars PE=1 SV=1	TRUE	-4.92034	4.5806e-05	171839	211493	172495	207496	21554.3	19819.6	-39654.2	0.812504	-0.0901747
37	1095	sp|Q9D6Z1|NOP56_MOUSE	N/A	N/A	Nucleolar protein 56 OS=Mus musculus GN=Nop56 PE=1 SV=2	TRUE	-4.85808	5.3822e-05	36527	63282.7	31028.5	63679.6	13340.3	15267	-26755.7	0.577203	-0.238671
38	1290	sp|Q62426|CYTB_MOUSE	N/A	N/A	Cystatin-B OS=Mus musculus GN=Cstb PE=1 SV=1	TRUE	4.84071	5.6301e-05	87559.2	57272.4	83894.7	62258.9	15760.8	16642.5	30286.8	1.52882	0.184356
39	2004	sp|Q8WUR0|CS012_MOUSE	N/A	N/A	Protein C19orf12 homolog OS=Mus musculus PE=1 SV=1	TRUE	-4.81826	5.9673e-05	183622	241416	191288	226774	26361	35992.2	-57793.3	0.760607	-0.11884
40	1031	sp|O70435|PSA3_MOUSE	N/A	N/A	Proteasome subunit alpha type-3 OS=Mus musculus GN=Psma3 PE=1 SV=3	TRUE	-4.78416	6.5188e-05	268274	310884	273215	314228	26760.6	17043.7	-42610.4	0.862938	-0.0640204
41	616	sp|Q9CXI5|MANF_MOUSE	N/A	N/A	Mesencephalic astrocyte-derived neurotrophic factor OS=Mus musculus GN=Manf PE=1 SV=1	TRUE	-4.7472	7.1742e-05	69794.7	91485.4	72425	93841.5	8891.98	14686.4	-21690.7	0.762905	-0.117529
42	741	sp|Q64459|CP3AB_MOUSE	N/A	N/A	Cytochrome P450 3A11 OS=Mus musculus GN=Cyp3a11 PE=1 SV=1	TRUE	-4.7325	7.4531e-05	513813	700890	467281	736022	109756	91348.4	-187077	0.733087	-0.134845
43	1569	sp|Q9DCL9|PUR6_MOUSE	N/A	N/A	Multifunctional protein ADE2 OS=Mus musculus GN=Paics PE=1 SV=4	TRUE	4.72163	7.6661e-05	92578	66750.2	88686	74118.8	13966.1	14321.7	25827.7	1.38693	0.142055
44	1152	sp|Q8CC86|PNCB_MOUSE	N/A	N/A	Nicotinate phosphoribosyltransferase OS=Mus musculus GN=Naprt PE=1 SV=1	TRUE	4.68621	8.4036e-05	240223	170341	230636	170925	29617.9	47463.8	69881.5	1.41024	0.149294
45	1287	sp|Q9D1I5|MCEE_MOUSE	N/A	N/A	Methylmalonyl-CoA epimerase, mitochondrial OS=Mus musculus GN=Mcee PE=1 SV=1	TRUE	-4.67766	8.5918e-05	38748.1	45909.4	39075.8	46296.4	3069.5	4849.94	-7161.38	0.844011	-0.073652
46	2208	sp|Q9EQC1|3BHS7_MOUSE	N/A	N/A	3 beta-hydroxysteroid dehydrogenase type 7 OS=Mus musculus GN=Hsd3b7 PE=1 SV=1	TRUE	-4.66917	8.7831e-05	131985	173380	133960	168997	20315.7	25799.2	-41394.9	0.761247	-0.118475
47	2100	sp|Q5U5V2|HYKK_MOUSE	N/A	N/A	Hydroxylysine kinase OS=Mus musculus GN=Hykk PE=1 SV=2	TRUE	4.64597	9.3277e-05	242869	173607	233810	176625	46454.5	24917.4	69262.7	1.39896	0.145806
48	636	sp|Q8R164|BPHL_MOUSE	N/A	N/A	Valacyclovir hydrolase OS=Mus musculus GN=Bphl PE=1 SV=1	TRUE	4.63073	9.7037e-05	439415	337240	428951	349027	40674.1	72599.9	102174	1.30297	0.114935
49	123	sp|Q9ET01|PYGL_MOUSE	N/A	N/A	Glycogen phosphorylase, liver form OS=Mus musculus GN=Pygl PE=1 SV=4	TRUE	4.62598	9.8242e-05	996689	849609	1.02496e+06	835299	85082.8	78122	147080	1.17312	0.0693407
50	856	sp|P40936|INMT_MOUSE	N/A	N/A	Indolethylamine N-methyltransferase OS=Mus musculus GN=Inmt PE=1 SV=1	TRUE	-4.60464	0.0001	421364	586510	423977	546649	44928.7	130079	-165146	0.718426	-0.143618
51	1375	sp|Q6ZWV7|RL35_MOUSE	N/A	N/A	60S ribosomal protein L35 OS=Mus musculus GN=Rpl35 PE=1 SV=1	TRUE	4.61604	0.0001	349910	270202	358527	268052	45717	43101.3	79708.4	1.295	0.112268
52	401	sp|G3X982|AOXC_MOUSE	N/A	N/A	Aldehyde oxidase 3 OS=Mus musculus GN=Aox3 PE=1 SV=1	TRUE	-4.57028	0.00011	706052	914792	675806	899221	115609	120814	-208739	0.771818	-0.112485
53	142	sp|Q8VCT4|CES1D_MOUSE	N/A	N/A	Carboxylesterase 1D OS=Mus musculus GN=Ces1d PE=1 SV=1	TRUE	-4.5633	0.00012	434062	627230	436298	573071	79757.8	138035	-193168	0.69203	-0.159875
54	950	sp|Q8VC28|AK1CD_MOUSE	N/A	N/A	Aldo-keto reductase family 1 member C13 OS=Mus musculus GN=Akr1c13 PE=1 SV=2	TRUE	-4.514	0.00013	282938	351881	294116	358943	38478.8	40620.2	-68943.5	0.804072	-0.0947052
55	249	sp|Q922D8|C1TC_MOUSE	N/A	N/A	C-1-tetrahydrofolate synthase, cytoplasmic OS=Mus musculus GN=Mthfd1 PE=1 SV=4	TRUE	-4.47161	0.00015	1.22535e+06	1.38531e+06	1.21431e+06	1.40316e+06	95391	88362.9	-159961	0.884531	-0.0532871
56	1257	sp|Q9CQ54|NDUC2_MOUSE	N/A	N/A	NADH dehydrogenase [ubiquinone] 1 subunit C2 OS=Mus musculus GN=Ndufc2 PE=1 SV=1	TRUE	4.45575	0.00015	81736.6	60840	81709.1	60933	12327.2	11825.6	20896.6	1.34347	0.128227
57	119	sp|Q91VD9|NDUS1_MOUSE	N/A	N/A	NADH-ubiquinone oxidoreductase 75 kDa subunit, mitochondrial OS=Mus musculus GN=Ndufs1 PE=1 SV=2	TRUE	-4.43702	0.00016	241466	367540	236606	341656	26191	106581	-126073	0.656981	-0.182448
58	1145	sp|O08583|THOC4_MOUSE	N/A	N/A	THO complex subunit 4 OS=Mus musculus GN=Alyref PE=1 SV=3	TRUE	4.40762	0.00017	16368.8	8674.39	18076	9459.85	5326.94	3171.62	7694.43	1.88703	0.275778
59	1096	sp|Q9D6J5|NDUB8_MOUSE	N/A	N/A	NADH dehydrogenase [ubiquinone] 1 beta subcomplex subunit 8, mitochondrial OS=Mus musculus GN=Ndufb8 PE=1 SV=1	TRUE	4.34263	0.0002	32124.7	18353.2	32401	18876.9	9445.23	6231.52	13771.5	1.75036	0.243127
60	195	sp|Q9DB20|ATPO_MOUSE	N/A	N/A	ATP synthase subunit O, mitochondrial OS=Mus musculus GN=Atp5o PE=1 SV=1	TRUE	4.31587	0.00022	437984	315390	429277	356088	41091.7	100380	122594	1.38871	0.14261
61	689	sp|P16332|MUTA_MOUSE	N/A	N/A	Methylmalonyl-CoA mutase, mitochondrial OS=Mus musculus GN=Mut PE=1 SV=2	TRUE	-4.31298	0.00022	424033	477954	428171	475704	37394.7	24258.5	-53921.3	0.887183	-0.0519867
62	365	sp|Q61656|DDX5_MOUSE	N/A	N/A	Probable ATP-dependent RNA helicase DDX5 OS=Mus musculus GN=Ddx5 PE=1 SV=2	TRUE	-4.29804	0.00023	162236	200159	154571	205141	22928.3	22593.5	-37922.8	0.810537	-0.0912272
63	471	sp|Q9Z2I0|LETM1_MOUSE	N/A	N/A	Mitochondrial proton/calcium exchanger protein OS=Mus musculus GN=Letm1 PE=1 SV=1	TRUE	4.30259	0.00023	79266.1	50435.7	87314.4	49930.5	19845.6	13380.3	28830.4	1.57163	0.196349
64	1058	sp|P63028|TCTP_MOUSE	N/A	N/A	Translationally-controlled tumor protein OS=Mus musculus GN=Tpt1 PE=1 SV=1	TRUE	-4.30597	0.00023	70022	92494	69859.6	87687.5	10415.5	16570.9	-22472	0.757044	-0.120879
65	278	sp|Q8R4N0|CLYBL_MOUSE	N/A	N/A	Citrate lyase subunit beta-like protein, mitochondrial OS=Mus musculus GN=Clybl PE=1 SV=2	TRUE	-4.19685	0.0003	47421.8	74812.6	37955.4	78743.4	14739.6	19206.2	-27390.9	0.633874	-0.197997
66	1019	sp|Q01730|RSU1_MOUSE	N/A	N/A	Ras suppressor protein 1 OS=Mus musculus GN=Rsu1 PE=1 SV=3	TRUE	4.17063	0.00032	23285.3	13269.1	23275.4	12113.1	6308.55	6061.06	10016.1	1.75484	0.244239
67	563	sp|Q62167|DDX3X_MOUSE	N/A	N/A	ATP-dependent RNA helicase DDX3X OS=Mus musculus GN=Ddx3x PE=1 SV=3	TRUE	-4.16123	0.00033	166079	192203	169907	191714	17930.1	13712.2	-26124.6	0.864078	-0.063447
68	2454	sp|Q922K7|NOP2_MOUSE	N/A	N/A	Probable 28S rRNA (cytosine-C(5))-methyltransferase OS=Mus musculus GN=Nop2 PE=1 SV=1	TRUE	4.15834	0.00033	164814	19644.8	217567	14222.3	119031	20812.8	145169	8.38973	0.923748
69	945	sp|Q91Z53|GRHPR_MOUSE	N/A	N/A	Glyoxylate reductase/hydroxypyruvate reductase OS=Mus musculus GN=Grhpr PE=1 SV=1	TRUE	-4.11175	0.00037	265463	291666	266913	290457	16299.6	16649.2	-26203.2	0.91016	-0.0408821
70	952	sp|Q99L04|DHRS1_MOUSE	N/A	N/A	Dehydrogenase/reductase SDR family member 1 OS=Mus musculus GN=Dhrs1 PE=1 SV=1	TRUE	-4.09343	0.00039	174972	323952	176057	299709	44576.6	132441	-148980	0.540117	-0.267512
71	1064	sp|P47964|RL36_MOUSE	N/A	N/A	60S ribosomal protein L36 OS=Mus musculus GN=Rpl36 PE=3 SV=2	TRUE	4.05981	0.00042	82808.5	42953.4	86291.5	36708.7	23702.6	27297.6	39855.1	1.92787	0.285077
72	1637	sp|Q11011|PSA_MOUSE	N/A	N/A	Puromycin-sensitive aminopeptidase OS=Mus musculus GN=Npepps PE=1 SV=2	TRUE	-4.0642	0.00042	19169.8	33607.3	19844.3	30450.3	3717.1	13176.4	-14437.6	0.570404	-0.243817
73	430	sp|Q9Z2I8|SUCB2_MOUSE	N/A	N/A	Succinate--CoA ligase [GDP-forming] subunit beta, mitochondrial OS=Mus musculus GN=Suclg2 PE=1 SV=3	TRUE	-4.02887	0.00046	238659	274359	230118	283443	18345.9	27591.5	-35699.8	0.869879	-0.060541
74	660	sp|Q923D2|BLVRB_MOUSE	N/A	N/A	Flavin reductase (NADPH) OS=Mus musculus GN=Blvrb PE=1 SV=3	TRUE	-3.9742	0.00053	80068.3	119361	89113.2	120623	26835.4	23759.9	-39292.4	0.670809	-0.173401
75	823	sp|Q63918|CAVN2_MOUSE	N/A	N/A	Caveolae-associated protein 2 OS=Mus musculus GN=Cavin2 PE=1 SV=3	TRUE	3.97704	0.00053	31503.5	18690.6	32541.8	16664.3	7410.56	9347.33	12813	1.68553	0.226736
76	1510	sp|P41105|RL28_MOUSE	N/A	N/A	60S ribosomal protein L28 OS=Mus musculus GN=Rpl28 PE=1 SV=2	TRUE	3.977	0.00053	141616	118058	147214	117790	18010.2	10898.6	23557.2	1.19954	0.0790143
77	865	sp|O88587|COMT_MOUSE	N/A	N/A	Catechol O-methyltransferase OS=Mus musculus GN=Comt PE=1 SV=2	TRUE	-3.96704	0.00054	1.21122e+06	1.44307e+06	1.17008e+06	1.45426e+06	170698	121109	-231847	0.839338	-0.0760631
78	351	sp|P19157|GSTP1_MOUSE	N/A	N/A	Glutathione S-transferase P 1 OS=Mus musculus GN=Gstp1 PE=1 SV=2	TRUE	-3.94182	0.00058	4.85751e+06	7.4264e+06	5.27486e+06	7.29053e+06	1.66129e+06	1.70953e+06	-2.56889e+06	0.654086	-0.184365
79	1232	sp|Q8BWQ1|UD2A3_MOUSE	N/A	N/A	UDP-glucuronosyltransferase 2A3 OS=Mus musculus GN=Ugt2a3 PE=1 SV=1	TRUE	-3.93401	0.00059	155473	202124	166593	209685	26442.7	35223.6	-46650.9	0.769197	-0.113963
80	663	sp|Q8CAY6|THIC_MOUSE	N/A	N/A	Acetyl-CoA acetyltransferase, cytosolic OS=Mus musculus GN=Acat2 PE=1 SV=2	TRUE	3.92499	0.0006	2.43538e+06	2.26078e+06	2.46487e+06	2.26596e+06	118482	110077	174603	1.07723	0.032309
81	554	sp|P20108|PRDX3_MOUSE	N/A	N/A	Thioredoxin-dependent peroxide reductase, mitochondrial OS=Mus musculus GN=Prdx3 PE=1 SV=1	TRUE	-3.91534	0.00062	117556	143386	116562	140732	20538.8	11071.6	-25830.9	0.819851	-0.0862648
82	752	sp|Q64213|SF01_MOUSE	N/A	N/A	Splicing factor 1 OS=Mus musculus GN=Sf1 PE=1 SV=6	TRUE	3.90798	0.00063	53347.6	31990.6	53510.1	27542.5	14443	13675.7	21357	1.6676	0.222093
83	3	sp|Q9QXS1|PLEC_MOUSE	N/A	N/A	Plectin OS=Mus musculus GN=Plec PE=1 SV=3	TRUE	3.86823	0.00069	91035.7	52669.7	98044.2	40483.4	23357.2	28215.8	38366.1	1.72843	0.237651
84	1575	sp|P57716|NICA_MOUSE	N/A	N/A	Nicastrin OS=Mus musculus GN=Ncstn PE=1 SV=3	TRUE	3.83548	0.00076	61697.7	41679.7	61988.1	48112.8	7761.16	18332	20018	1.48028	0.170345
85	1908	sp|P27048|RSMB_MOUSE	N/A	N/A	Small nuclear ribonucleoprotein-associated protein B OS=Mus musculus GN=Snrpb PE=1 SV=1	TRUE	-3.82001	0.00079	150409	207548	157907	214859	38225.5	39119	-57139.4	0.724694	-0.139846
86	596	sp|Q9DBG6|RPN2_MOUSE	N/A	N/A	Dolichyl-diphosphooligosaccharide--protein glycosyltransferase subunit 2 OS=Mus musculus GN=Rpn2 PE=1 SV=1	TRUE	-3.8044	0.00082	288593	344090	281052	349817	22287.7	50911.3	-55496.8	0.838715	-0.0763858
87	850	sp|Q9WUR2|ECI2_MOUSE	N/A	N/A	Enoyl-CoA delta isomerase 2, mitochondrial OS=Mus musculus GN=Eci2 PE=1 SV=2	TRUE	3.79892	0.00083	101359	62726.8	99269.8	63934.3	28682.4	22800	38632.3	1.61588	0.20841
88	2203	sp|Q03173|ENAH_MOUSE	N/A	N/A	Protein enabled homolog OS=Mus musculus GN=Enah PE=1 SV=2	TRUE	3.79668	0.00083	532315	227449	548486	120276	183234	234439	304866	2.34037	0.369284
89	2135	sp|Q8CIF4|BTD_MOUSE	N/A	N/A	Biotinidase OS=Mus musculus GN=Btd PE=1 SV=2	TRUE	3.7864	0.00086	74197.4	19748.7	78186.2	11425.3	41417.8	30819.3	54448.6	3.75707	0.574849
90	1042	sp|Q60668|HNRPD_MOUSE	N/A	N/A	Heterogeneous nuclear ribonucleoprotein D0 OS=Mus musculus GN=Hnrnpd PE=1 SV=2	TRUE	-3.76785	0.0009	120133	161363	118493	158597	26901.5	29885.2	-41229.3	0.744493	-0.128139
91	407	sp|P80315|TCPD_MOUSE	N/A	N/A	T-complex protein 1 subunit delta OS=Mus musculus GN=Cct4 PE=1 SV=3	TRUE	3.75632	0.00092	153574	113486	152834	114304	28787	25903.7	40088.2	1.35324	0.131376
92	608	sp|Q9DCS3|MECR_MOUSE	N/A	N/A	Enoyl-[acyl-carrier-protein] reductase, mitochondrial OS=Mus musculus GN=Mecr PE=1 SV=2	TRUE	-3.71928	0.00102	126296	147205	121990	147379	13622.5	15576.7	-20908.2	0.857965	-0.0665303
93	467	sp|Q9DBF1|AL7A1_MOUSE	N/A	N/A	Alpha-aminoadipic semialdehyde dehydrogenase OS=Mus musculus GN=Aldh7a1 PE=1 SV=4	TRUE	-3.71529	0.00103	1.1707e+06	1.42062e+06	1.07791e+06	1.41058e+06	198532	135633	-249921	0.824076	-0.0840325
94	45	sp|Q91V92|ACLY_MOUSE	N/A	N/A	ATP-citrate synthase OS=Mus musculus GN=Acly PE=1 SV=1	TRUE	-3.70573	0.00105	214540	384827	209209	326390	43894.8	171878	-170287	0.557498	-0.253757
95	1893	sp|Q9D7J9|ECHD3_MOUSE	N/A	N/A	Enoyl-CoA hydratase domain-containing protein 3, mitochondrial OS=Mus musculus GN=Echdc3 PE=1 SV=1	TRUE	3.70659	0.00105	378088	336468	377962	349758	28707.1	29351.4	41620.1	1.1237	0.0506492
96	289	sp|P26262|KLKB1_MOUSE	N/A	N/A	Plasma kallikrein OS=Mus musculus GN=Klkb1 PE=1 SV=2	TRUE	3.7037	0.00106	56750.3	34360.2	49675.1	31148.5	17714.2	12424	22390.1	1.65163	0.217912
97	1808	sp|Q8BWP5|TTPA_MOUSE	N/A	N/A	Alpha-tocopherol transfer protein OS=Mus musculus GN=Ttpa PE=1 SV=1	TRUE	3.67317	0.00114	172837	118712	180995	113525	40400.8	34819.3	54124.7	1.45593	0.163141
98	830	sp|P17439|GLCM_MOUSE	N/A	N/A	Glucosylceramidase OS=Mus musculus GN=Gba PE=1 SV=1	TRUE	-3.65126	0.00121	71906.3	92348.9	73354.3	91359.6	14215.5	14756.3	-20442.6	0.778637	-0.108665
99	593	sp|P52430|PON1_MOUSE	N/A	N/A	Serum paraoxonase/arylesterase 1 OS=Mus musculus GN=Pon1 PE=1 SV=2	TRUE	3.61686	0.00132	159218	111880	148084	104246	40627.4	22243.3	47338.6	1.42312	0.153242
100	724	sp|O35855|BCAT2_MOUSE	N/A	N/A	Branched-chain-amino-acid aminotransferase, mitochondrial OS=Mus musculus GN=Bcat2 PE=1 SV=2	TRUE	3.58583	0.00142	47428.3	32207.9	50163.3	31488	12792.3	8043.93	15220.4	1.47257	0.168075
101	25	sp|P63038|CH60_MOUSE	N/A	N/A	60 kDa heat shock protein, mitochondrial OS=Mus musculus GN=Hspd1 PE=1 SV=1	TRUE	-3.57854	0.00145	33083	125429	25795.9	126069	17574.9	98471.5	-92346.1	0.263759	-0.578793
102	31	sp|Q91ZX7|LRP1_MOUSE	N/A	N/A	Prolow-density lipoprotein receptor-related protein 1 OS=Mus musculus GN=Lrp1 PE=1 SV=1	TRUE	-3.57487	0.00146	120621	161518	118989	165177	36722.7	16329	-40896.9	0.746797	-0.126798
103	2099	sp|Q9ET22|DPP2_MOUSE	N/A	N/A	Dipeptidyl peptidase 2 OS=Mus musculus GN=Dpp7 PE=1 SV=2	TRUE	-3.57082	0.00148	5627.48	27895.6	4801.53	26288.9	4253.08	23795.2	-22268.1	0.201734	-0.695222
104	773	sp|P97371|PSME1_MOUSE	N/A	N/A	Proteasome activator complex subunit 1 OS=Mus musculus GN=Psme1 PE=1 SV=2	TRUE	-3.5626	0.00151	59264.5	111501	45320.3	106894	33144.8	43118.8	-52236.7	0.531514	-0.274485
105	1647	sp|P15946|K1B11_MOUSE	N/A	N/A	Kallikrein 1-related peptidase b11 OS=Mus musculus GN=Klk1b11 PE=2 SV=1	TRUE	3.55225	0.00155	13627.8	6367.92	11679.2	5923.67	6177.28	3836.68	7259.88	2.14007	0.330428
106	1313	sp|E9Q1P8|I2BP2_MOUSE	N/A	N/A	Interferon regulatory factor 2-binding protein 2 OS=Mus musculus GN=Irf2bp2 PE=1 SV=1	TRUE	3.54454	0.00158	35481.9	18613.8	36854	20718.6	14792.8	8039.32	16868.1	1.90622	0.280172
107	288	sp|P51660|DHB4_MOUSE	N/A	N/A	Peroxisomal multifunctional enzyme type 2 OS=Mus musculus GN=Hsd17b4 PE=1 SV=3	TRUE	-3.53602	0.00161	1.01079e+06	1.14504e+06	1.03318e+06	1.16075e+06	125694	41626.1	-134252	0.882754	-0.0541605
108	2056	sp|Q99J99|THTM_MOUSE	N/A	N/A	3-mercaptopyruvate sulfurtransferase OS=Mus musculus GN=Mpst PE=1 SV=3	TRUE	3.53422	0.00162	303720	165255	291197	157193	58455.2	137506	138465	1.83789	0.26432
109	527	sp|P70389|ALS_MOUSE	N/A	N/A	Insulin-like growth factor-binding protein complex acid labile subunit OS=Mus musculus GN=Igfals PE=1 SV=1	TRUE	3.50973	0.00172	283440	143891	327346	127501	115405	83680.2	139549	1.96982	0.294427
110	607	sp|P56391|CX6B1_MOUSE	N/A	N/A	Cytochrome c oxidase subunit 6B1 OS=Mus musculus GN=Cox6b1 PE=1 SV=2	TRUE	-3.50798	0.00173	68326.2	93445	62861.8	95636.5	22094.4	12472.1	-25118.8	0.731191	-0.135969
111	1494	sp|Q91V12|BACH_MOUSE	N/A	N/A	Cytosolic acyl coenzyme A thioester hydrolase OS=Mus musculus GN=Acot7 PE=1 SV=2	TRUE	-3.49521	0.00179	45738.7	53656.8	46355.2	51633.9	5092.27	6690.06	-7918.16	0.85243	-0.0693415
112	1994	sp|Q8K157|GALM_MOUSE	N/A	N/A	Aldose 1-epimerase OS=Mus musculus GN=Galm PE=1 SV=1	TRUE	-3.47522	0.00188	380150	471622	365126	449184	43727.3	89796.6	-91471.6	0.806049	-0.0936386
113	2038	sp|O88428|PAPS2_MOUSE	N/A	N/A	Bifunctional 3'-phosphoadenosine 5'-phosphosulfate synthase 2 OS=Mus musculus GN=Papss2 PE=1 SV=2	TRUE	3.46998	0.0019	77809.3	49709.8	77239.4	51038.8	10234.3	29330.3	28099.5	1.56527	0.19459
114	131	sp|Q9Z2I9|SUCB1_MOUSE	N/A	N/A	Succinate--CoA ligase [ADP-forming] subunit beta, mitochondrial OS=Mus musculus GN=Sucla2 PE=1 SV=2	TRUE	-3.46943	0.00191	225850	266248	230263	268670	35198.2	21852.4	-40398.4	0.848268	-0.0714671
115	1518	sp|Q3URE1|ACSF3_MOUSE	N/A	N/A	Acyl-CoA synthetase family member 3, mitochondrial OS=Mus musculus GN=Acsf3 PE=1 SV=2	TRUE	-3.46812	0.00191	37874.7	43589.3	37395.3	42876.5	3131.04	5353.51	-5714.57	0.8689	-0.0610304
116	85	sp|O08749|DLDH_MOUSE	N/A	N/A	Dihydrolipoyl dehydrogenase, mitochondrial OS=Mus musculus GN=Dld PE=1 SV=2	TRUE	-3.46359	0.00193	244921	531718	254944	484566	99397.1	302176	-286797	0.460622	-0.336655
117	1070	sp|P14901|HMOX1_MOUSE	N/A	N/A	Heme oxygenase 1 OS=Mus musculus GN=Hmox1 PE=1 SV=1	TRUE	3.45336	0.00198	11205.1	6317.27	10988.3	5481.34	3634.66	3679.67	4887.86	1.77373	0.248887
118	700	sp|P23927|CRYAB_MOUSE	N/A	N/A	Alpha-crystallin B chain OS=Mus musculus GN=Cryab PE=1 SV=2	TRUE	3.44901	0.00201	195379	105849	205771	90054.6	77157.9	51307	89529.5	1.84582	0.26619
119	248	sp|Q9CPY7|AMPL_MOUSE	N/A	N/A	Cytosol aminopeptidase OS=Mus musculus GN=Lap3 PE=1 SV=3	TRUE	-3.4179	0.00217	1.00998e+06	1.14587e+06	1.00509e+06	1.15045e+06	112019	89337.2	-135894	0.881406	-0.054824
120	921	sp|Q8BW75|AOFB_MOUSE	N/A	N/A	Amine oxidase [flavin-containing] B OS=Mus musculus GN=Maob PE=1 SV=4	TRUE	3.41836	0.00217	699403	522727	726751	540165	137886	127579	176677	1.33799	0.126453
121	98	sp|Q9CZU6|CISY_MOUSE	N/A	N/A	Citrate synthase, mitochondrial OS=Mus musculus GN=Cs PE=1 SV=1	TRUE	-3.39797	0.00228	84132	105508	80755.4	101902	15618.7	17004	-21376	0.7974	-0.098324
122	1379	sp|Q99MZ7|PECR_MOUSE	N/A	N/A	Peroxisomal trans-2-enoyl-CoA reductase OS=Mus musculus GN=Pecr PE=1 SV=1	TRUE	-3.38693	0.00234	1.67712e+06	1.92094e+06	1.6242e+06	1.90876e+06	184631	187430	-243813	0.873076	-0.058948
123	587	sp|Q9CY58|PAIRB_MOUSE	N/A	N/A	Plasminogen activator inhibitor 1 RNA-binding protein OS=Mus musculus GN=Serbp1 PE=1 SV=2	TRUE	3.36341	0.00248	38811.2	9959.55	44623.1	9123.62	29042.1	6436.7	28851.6	3.89688	0.590717
124	1772	sp|Q9JMH6|TRXR1_MOUSE	N/A	N/A	Thioredoxin reductase 1, cytoplasmic OS=Mus musculus GN=Txnrd1 PE=1 SV=3	TRUE	3.35558	0.00253	131843	89078.9	125797	70999.3	31891.3	34152.7	42764.3	1.48007	0.170283
125	531	sp|Q9DCN2|NB5R3_MOUSE	N/A	N/A	NADH-cytochrome b5 reductase 3 OS=Mus musculus GN=Cyb5r3 PE=1 SV=3	TRUE	-3.34947	0.00257	219564	270179	233984	282626	42490.8	34088.9	-50615.1	0.812661	-0.0900908
126	61	sp|Q8BWT1|THIM_MOUSE	N/A	N/A	3-ketoacyl-CoA thiolase, mitochondrial OS=Mus musculus GN=Acaa2 PE=1 SV=3	TRUE	3.34427	0.0026	64399.9	30274.8	61158.8	25845.4	32971.1	13929.8	34125.1	2.12718	0.327804
127	906	sp|Q8VBT2|SDHL_MOUSE	N/A	N/A	L-serine dehydratase/L-threonine deaminase OS=Mus musculus GN=Sds PE=1 SV=3	TRUE	3.33587	0.00266	1.25274e+06	1.07955e+06	1.25242e+06	1.04396e+06	100116	167575	173187	1.16043	0.0646171
128	657	sp|P62259|1433E_MOUSE	N/A	N/A	14-3-3 protein epsilon OS=Mus musculus GN=Ywhae PE=1 SV=1	TRUE	3.33434	0.00267	157273	139781	158712	141127	14003	12939	17492	1.12514	0.051206
129	693	sp|Q9Z2V4|PCKGC_MOUSE	N/A	N/A	Phosphoenolpyruvate carboxykinase, cytosolic [GTP] OS=Mus musculus GN=Pck1 PE=1 SV=1	TRUE	3.3216	0.00275	540133	442063	539563	472071	75230.1	77490.4	98069.8	1.22185	0.0870165
130	332	sp|Q9CR68|UCRI_MOUSE	N/A	N/A	Cytochrome b-c1 complex subunit Rieske, mitochondrial OS=Mus musculus GN=Uqcrfs1 PE=1 SV=1	TRUE	-3.31317	0.00281	148630	166078	143189	166014	15606.7	10496	-17447.1	0.894946	-0.0482032
131	2324	sp|Q6P8I4|PCNP_MOUSE	N/A	N/A	PEST proteolytic signal-containing nuclear protein OS=Mus musculus GN=Pcnp PE=1 SV=1	TRUE	3.30892	0.00284	138.214	0	166.03	0	144.12	0	138.214	Infinity	Infinity
132	335	sp|Q921M3|SF3B3_MOUSE	N/A	N/A	Splicing factor 3B subunit 3 OS=Mus musculus GN=Sf3b3 PE=1 SV=1	TRUE	-3.30485	0.00287	116496	147484	116875	150852	22734.1	25967.3	-30987.8	0.789891	-0.102433
133	303	sp|Q91XD4|FTCD_MOUSE	N/A	N/A	Formimidoyltransferase-cyclodeaminase OS=Mus musculus GN=Ftcd PE=1 SV=1	TRUE	-3.2991	0.00291	1.31341e+06	1.62623e+06	1.28145e+06	1.57798e+06	133345	337038	-312821	0.80764	-0.0927822
134	2312	sp|A2ADY9|DDI2_MOUSE	N/A	N/A	Protein DDI1 homolog 2 OS=Mus musculus GN=Ddi2 PE=1 SV=1	TRUE	3.29176	0.00296	57342	40653.3	56650.3	45555.5	9301.44	16713.2	16688.7	1.41051	0.149377
135	779	sp|P39039|MBL1_MOUSE	N/A	N/A	Mannose-binding protein A OS=Mus musculus GN=Mbl1 PE=1 SV=1	TRUE	3.28302	0.00303	42113.8	27844.5	43794.6	29558.8	13470.6	7435.29	14269.3	1.51246	0.179685
136	1318	sp|Q8BK48|EST2E_MOUSE	N/A	N/A	Pyrethroid hydrolase Ces2e OS=Mus musculus GN=Ces2e PE=1 SV=1	TRUE	3.28206	0.00304	101140	61485.3	103775	70737	32300.2	29731.6	39654.5	1.64494	0.216151
137	922	sp|Q6NZJ6|IF4G1_MOUSE	N/A	N/A	Eukaryotic translation initiation factor 4 gamma 1 OS=Mus musculus GN=Eif4g1 PE=1 SV=1	TRUE	3.27609	0.00308	91507.9	72739.7	91120.7	75002.1	14245.7	15459.1	18768.3	1.25802	0.0996874
138	1275	sp|Q9JJI8|RL38_MOUSE	N/A	N/A	60S ribosomal protein L38 OS=Mus musculus GN=Rpl38 PE=1 SV=3	TRUE	3.27501	0.00309	285396	242391	290762	239101	38528.4	26892.4	43004.3	1.17742	0.0709302
139	1392	sp|Q8VCR7|ABHEB_MOUSE	N/A	N/A	Protein ABHD14B OS=Mus musculus GN=Abhd14b PE=1 SV=1	TRUE	-3.27032	0.00313	595543	697943	634458	669190	64064.8	98140.5	-102400	0.853283	-0.068907
140	639	sp|Q3U0V1|FUBP2_MOUSE	N/A	N/A	Far upstream element-binding protein 2 OS=Mus musculus GN=Khsrp PE=1 SV=2	TRUE	3.26202	0.00319	40102.6	22647	42554.1	20299.9	14609	12737.1	17455.6	1.77077	0.248162
141	1319	sp|Q8K4Z3|NNRE_MOUSE	N/A	N/A	NAD(P)H-hydrate epimerase OS=Mus musculus GN=Naxe PE=1 SV=1	TRUE	-3.26266	0.00319	169869	193838	167553	193713	22440.9	13296.9	-23969.2	0.876344	-0.0573252
142	550	sp|P21107|TPM3_MOUSE	N/A	N/A	Tropomyosin alpha-3 chain OS=Mus musculus GN=Tpm3 PE=1 SV=3	TRUE	3.26028	0.0032	38514.3	24222.6	40171.8	22163.5	12025.7	10348.3	14291.7	1.59001	0.201401
143	1552	sp|Q9WU19|HAOX1_MOUSE	N/A	N/A	Hydroxyacid oxidase 1 OS=Mus musculus GN=Hao1 PE=1 SV=1	TRUE	-3.25608	0.00324	114265	139121	120654	137201	17318.3	22388.2	-24856.3	0.821334	-0.0854804
144	425	sp|P01869|IGH1M_MOUSE	N/A	N/A	Ig gamma-1 chain C region, membrane-bound form OS=Mus musculus GN=Ighg1 PE=1 SV=2	TRUE	3.2512	0.00328	21042.4	12743	21703.5	11960	8156.19	3750.46	8299.37	1.65129	0.217822
145	1532	sp|Q9CQU0|TXD12_MOUSE	N/A	N/A	Thioredoxin domain-containing protein 12 OS=Mus musculus GN=Txndc12 PE=1 SV=1	TRUE	-3.2466	0.00331	187833	209426	190336	208616	11720.7	22256.6	-21592.4	0.896897	-0.0472575
146	735	sp|O54734|OST48_MOUSE	N/A	N/A	Dolichyl-diphosphooligosaccharide--protein glycosyltransferase 48 kDa subunit OS=Mus musculus GN=Ddost PE=1 SV=2	TRUE	-3.2345	0.00341	318981	364297	319585	354467	22758.1	48113.6	-45316.5	0.875606	-0.0576914
147	1807	sp|Q9DCC4|P5CR3_MOUSE	N/A	N/A	Pyrroline-5-carboxylate reductase 3 OS=Mus musculus GN=Pycr3 PE=1 SV=2	TRUE	3.22392	0.0035	26520.5	13839	23710.6	14343.9	10580.6	9589.44	12681.5	1.91636	0.282477
148	60	sp|P26041|MOES_MOUSE	N/A	N/A	Moesin OS=Mus musculus GN=Msn PE=1 SV=3	TRUE	-3.22316	0.00351	46561	73666.9	53544.6	71131.6	24053.8	18308	-27105.9	0.632048	-0.19925
149	343	sp|Q91W90|TXND5_MOUSE	N/A	N/A	Thioredoxin domain-containing protein 5 OS=Mus musculus GN=Txndc5 PE=1 SV=2	TRUE	-3.22085	0.00353	167991	197509	171059	210992	15359.1	31183	-29518.3	0.850547	-0.0703017
150	1822	sp|P97496|SMRC1_MOUSE	N/A	N/A	SWI/SNF complex subunit SMARCC1 OS=Mus musculus GN=Smarcc1 PE=1 SV=2	TRUE	3.21912	0.00355	11652.8	6189.2	12229.7	5839.99	5122.46	3201.51	5463.6	1.88276	0.274796
151	776	sp|P14602|HSPB1_MOUSE	N/A	N/A	Heat shock protein beta-1 OS=Mus musculus GN=Hspb1 PE=1 SV=3	TRUE	3.21803	0.00356	51297.5	31756	47453.2	30284	18362.2	11383.8	19541.5	1.61536	0.20827
152	1310	sp|Q9QUM9|PSA6_MOUSE	N/A	N/A	Proteasome subunit alpha type-6 OS=Mus musculus GN=Psma6 PE=1 SV=1	TRUE	-3.21443	0.00359	84760.2	97852.6	87746.8	95792.8	12668	6863.46	-13092.4	0.866203	-0.0623804
153	1890	sp|P84750|KVM5_MOUSE	N/A	N/A	Ig kappa chain V region Mem5 (Fragment) OS=Mus musculus PE=1 SV=1	TRUE	3.21317	0.0036	27953.8	13612.8	24394	12376.6	14014.6	7200.45	14341	2.0535	0.312494
154	712	sp|P62827|RAN_MOUSE	N/A	N/A	GTP-binding nuclear protein Ran OS=Mus musculus GN=Ran PE=1 SV=3	TRUE	3.1984	0.00373	457827	344532	495216	360367	71478.7	111842	113295	1.32884	0.123472
155	2533	sp|Q9DCX8|IYD1_MOUSE	N/A	N/A	Iodotyrosine deiodinase 1 OS=Mus musculus GN=Iyd PE=1 SV=1	TRUE	3.19888	0.00373	164985	79227.3	173810	15151.6	47027.1	89860.3	85758	2.08243	0.31857
156	2579	sp|Q8BW00|PTH_MOUSE	N/A	N/A	Probable peptidyl-tRNA hydrolase OS=Mus musculus GN=Ptrh1 PE=2 SV=1	TRUE	3.19282	0.00378	839.159	495.063	733.608	441.497	323.74	206.373	344.096	1.69506	0.229184
157	2300	sp|Q9WU84|CCS_MOUSE	N/A	N/A	Copper chaperone for superoxide dismutase OS=Mus musculus GN=Ccs PE=1 SV=1	TRUE	-3.19139	0.0038	32176.1	54900.9	26313.9	55071.3	16856.3	20164.7	-22724.8	0.586076	-0.232046
158	1429	sp|P63030|MPC1_MOUSE	N/A	N/A	Mitochondrial pyruvate carrier 1 OS=Mus musculus GN=Mpc1 PE=1 SV=1	TRUE	3.18511	0.00385	66610	24515	39805.6	22446.4	44744.2	9920.62	42095	2.71711	0.434108
159	166	sp|P37040|NCPR_MOUSE	N/A	N/A	NADPH--cytochrome P450 reductase OS=Mus musculus GN=Por PE=1 SV=2	TRUE	3.17815	0.00392	368201	314560	370012	301608	46041.6	40226	53640.5	1.17053	0.0683808
160	1707	sp|P49935|CATH_MOUSE	N/A	N/A	Pro-cathepsin H OS=Mus musculus GN=Ctsh PE=1 SV=2	TRUE	-3.17294	0.00397	11278.3	45458	5631.55	49438.7	12379.9	39536.6	-34179.7	0.248104	-0.605365
161	1269	sp|P70336|ROCK2_MOUSE	N/A	N/A	Rho-associated protein kinase 2 OS=Mus musculus GN=Rock2 PE=1 SV=1	TRUE	3.16829	0.00402	100211	49178	114470	23276.2	39088.6	44568.8	51032.7	2.03771	0.309143
162	928	sp|Q91XE0|GLYAT_MOUSE	N/A	N/A	Glycine N-acyltransferase OS=Mus musculus GN=Glyat PE=1 SV=1	TRUE	-3.16402	0.00406	301688	331352	304944	331922	26582.1	20796	-29663.9	0.910476	-0.0407315
163	2245	sp|Q8BWG8|ARRB1_MOUSE	N/A	N/A	Beta-arrestin-1 OS=Mus musculus GN=Arrb1 PE=1 SV=1	TRUE	3.14833	0.00422	6536.72	3324.13	7786.33	2864.68	3022.07	2037.79	3212.59	1.96644	0.293682
164	2343	sp|Q8R3P6|INT14_MOUSE	N/A	N/A	Integrator complex subunit 14 OS=Mus musculus GN=Ints14 PE=1 SV=1	TRUE	3.14478	0.00425	34784.1	14460.5	34258.4	12024.4	20902.5	8760.16	20323.6	2.40545	0.381197
165	1616	sp|Q78IK2|USMG5_MOUSE	N/A	N/A	Up-regulated during skeletal muscle growth protein 5 OS=Mus musculus GN=Usmg5 PE=1 SV=1	TRUE	-3.14209	0.00428	73553	85782.1	75981.4	84927.8	7741.55	12378.9	-12229.1	0.85744	-0.0667964
166	209	sp|O35459|ECH1_MOUSE	N/A	N/A	Delta(3,5)-Delta(2,4)-dienoyl-CoA isomerase, mitochondrial OS=Mus musculus GN=Ech1 PE=1 SV=1	TRUE	-3.14132	0.00429	64982.9	94295	69296.6	88799.9	22382.8	26107.8	-29312.1	0.689145	-0.16169
167	1146	sp|Q9D7B6|ACAD8_MOUSE	N/A	N/A	Isobutyryl-CoA dehydrogenase, mitochondrial OS=Mus musculus GN=Acad8 PE=1 SV=2	TRUE	-3.13839	0.00432	199774	243963	205699	240959	42178.9	27194.6	-44189	0.81887	-0.0867851
168	648	sp|P28474|ADHX_MOUSE	N/A	N/A	Alcohol dehydrogenase class-3 OS=Mus musculus GN=Adh5 PE=1 SV=3	TRUE	-3.12096	0.00451	606196	687699	585850	685252	63728.4	71861.5	-81503.1	0.881484	-0.0547854
169	137	sp|P17742|PPIA_MOUSE	N/A	N/A	Peptidyl-prolyl cis-trans isomerase A OS=Mus musculus GN=Ppia PE=1 SV=2	TRUE	-3.11769	0.00454	38114.4	337453	37721.1	61212.2	9347.11	373582	-299339	0.112947	-0.947125
170	1175	sp|P49722|PSA2_MOUSE	N/A	N/A	Proteasome subunit alpha type-2 OS=Mus musculus GN=Psma2 PE=1 SV=3	TRUE	3.11588	0.00456	80586.1	43942.4	85082.8	39268.2	10940.4	44081.7	36643.7	1.8339	0.263377
171	239	sp|Q61425|HCDH_MOUSE	N/A	N/A	Hydroxyacyl-coenzyme A dehydrogenase, mitochondrial OS=Mus musculus GN=Hadh PE=1 SV=2	TRUE	-3.10972	0.00463	135942	242789	137421	226680	27525.5	130087	-106847	0.559918	-0.251875
172	296	sp|Q64442|DHSO_MOUSE	N/A	N/A	Sorbitol dehydrogenase OS=Mus musculus GN=Sord PE=1 SV=3	TRUE	-3.10868	0.00464	3.97208e+06	4.41795e+06	3.78619e+06	4.31931e+06	328195	417854	-445871	0.899077	-0.0462029
173	1692	sp|Q9ESX5|DKC1_MOUSE	N/A	N/A	H/ACA ribonucleoprotein complex subunit 4 OS=Mus musculus GN=Dkc1 PE=1 SV=4	TRUE	-3.10648	0.00467	18183.6	89252.2	19039.4	30204.3	9021.7	88467.1	-71068.6	0.203733	-0.690939
174	273	sp|P97351|RS3A_MOUSE	N/A	N/A	40S ribosomal protein S3a OS=Mus musculus GN=Rps3a PE=1 SV=3	TRUE	-3.10395	0.0047	88045.4	125659	74849.4	130438	39563.4	15258.3	-37613.9	0.700667	-0.154488
175	1112	sp|Q8QZR3|EST2A_MOUSE	N/A	N/A	Pyrethroid hydrolase Ces2a OS=Mus musculus GN=Ces2a PE=1 SV=1	TRUE	-3.10176	0.00472	950996	1.1127e+06	914696	1.0939e+06	127635	142991	-161705	0.854674	-0.0681996
176	817	sp|P08553|NFM_MOUSE	N/A	N/A	Neurofilament medium polypeptide OS=Mus musculus GN=Nefm PE=1 SV=4	TRUE	3.08881	0.00487	10047.8	5894.86	9627.57	6141.96	4243.63	2114.22	4152.95	1.7045	0.231598
177	1503	sp|P05622|PGFRB_MOUSE	N/A	N/A	Platelet-derived growth factor receptor beta OS=Mus musculus GN=Pdgfrb PE=1 SV=1	TRUE	3.08893	0.00487	48773.2	26987.4	43530.8	29436	21056.4	13761.8	21785.8	1.80726	0.25702
178	99	sp|P51174|ACADL_MOUSE	N/A	N/A	Long-chain specific acyl-CoA dehydrogenase, mitochondrial OS=Mus musculus GN=Acadl PE=1 SV=2	TRUE	-3.08647	0.0049	36797.7	110188	34111.2	88959.5	11564.9	91631.3	-73390	0.333955	-0.476312
179	1433	sp|Q8R0F9|S14L4_MOUSE	N/A	N/A	SEC14-like protein 4 OS=Mus musculus GN=Sec14l4 PE=1 SV=1	TRUE	-3.08232	0.00495	468515	518071	463285	521105	29352	53102.7	-49555.7	0.904346	-0.0436655
180	2094	sp|Q9QXZ6|SO1A1_MOUSE	N/A	N/A	Solute carrier organic anion transporter family member 1A1 OS=Mus musculus GN=Slco1a1 PE=1 SV=1	TRUE	3.08158	0.00496	81930.9	63377.7	85696.9	66850.9	17716.9	12236.3	18553.2	1.29274	0.111511
181	594	sp|P33267|CP2F2_MOUSE	N/A	N/A	Cytochrome P450 2F2 OS=Mus musculus GN=Cyp2f2 PE=1 SV=1	TRUE	-3.07836	0.005	1.58542e+06	1.87764e+06	1.57676e+06	1.74694e+06	200864	291868	-292224	0.844366	-0.0734692
182	1737	sp|Q9D8T7|SLIRP_MOUSE	N/A	N/A	SRA stem-loop-interacting RNA-binding protein, mitochondrial OS=Mus musculus GN=Slirp PE=1 SV=2	TRUE	3.07861	0.005	79018.5	59298.7	74265.2	58765.4	19049.7	12641.2	19719.8	1.33255	0.124683
183	833	sp|P56382|ATP5E_MOUSE	N/A	N/A	ATP synthase subunit epsilon, mitochondrial OS=Mus musculus GN=Atp5e PE=1 SV=2	TRUE	3.07254	0.00507	92177.9	46764.1	80118.6	42350	46674.6	23182	45413.7	1.97112	0.294714
184	562	sp|P28301|LYOX_MOUSE	N/A	N/A	Protein-lysine 6-oxidase OS=Mus musculus GN=Lox PE=1 SV=1	TRUE	3.07006	0.0051	22549.8	15134.4	21503.7	14779.9	7531.17	4025.99	7415.41	1.48997	0.173177
185	977	sp|Q61881|MCM7_MOUSE	N/A	N/A	DNA replication licensing factor MCM7 OS=Mus musculus GN=Mcm7 PE=1 SV=1	TRUE	3.06846	0.00512	141762	64457	151390	28989	65454.7	64529.3	77305	2.19933	0.34229
186	1172	sp|P70441|NHRF1_MOUSE	N/A	N/A	Na(+)/H(+) exchange regulatory cofactor NHE-RF1 OS=Mus musculus GN=Slc9a3r1 PE=1 SV=3	TRUE	3.06844	0.00512	183588	132419	185099	159369	22974.9	59512.5	51169.7	1.38642	0.141896
187	94	sp|P14211|CALR_MOUSE	N/A	N/A	Calreticulin OS=Mus musculus GN=Calr PE=1 SV=1	TRUE	-3.05647	0.00527	349503	394637	345724	393872	21248.5	52242.2	-45134.1	0.885632	-0.0527469
188	1170	sp|Q71RI9|KAT3_MOUSE	N/A	N/A	Kynurenine--oxoglutarate transaminase 3 OS=Mus musculus GN=Kyat3 PE=1 SV=1	TRUE	-3.04183	0.00546	454401	586202	429258	628651	112239	111414	-131802	0.77516	-0.110608
189	178	sp|O08553|DPYL2_MOUSE	N/A	N/A	Dihydropyrimidinase-related protein 2 OS=Mus musculus GN=Dpysl2 PE=1 SV=2	TRUE	-3.03897	0.0055	67445.1	88700.7	67446.9	93919.2	12842.3	23050.4	-21255.6	0.760367	-0.118977
190	750	sp|O35215|DOPD_MOUSE	N/A	N/A	D-dopachrome decarboxylase OS=Mus musculus GN=Ddt PE=1 SV=3	TRUE	-3.03626	0.00553	75177.2	108893	73489.3	95690.9	16114.1	39215.3	-33716.1	0.690375	-0.160915
191	319	sp|Q04447|KCRB_MOUSE	N/A	N/A	Creatine kinase B-type OS=Mus musculus GN=Ckb PE=1 SV=1	TRUE	3.03074	0.00561	37117.3	19298.7	32750.3	16013.2	18535.9	9297.64	17818.6	1.92331	0.284048
192	1189	sp|P97461|RS5_MOUSE	N/A	N/A	40S ribosomal protein S5 OS=Mus musculus GN=Rps5 PE=1 SV=3	TRUE	3.01265	0.00586	304013	224411	329175	249528	77783.6	53642.7	79601.4	1.35471	0.131847
193	1305	sp|Q61398|PCOC1_MOUSE	N/A	N/A	Procollagen C-endopeptidase enhancer 1 OS=Mus musculus GN=Pcolce PE=1 SV=2	TRUE	3.00592	0.00595	25050.9	17056.1	25431.1	14166.1	6673.43	7106.38	7994.82	1.46874	0.166944
194	1656	sp|P46656|ADX_MOUSE	N/A	N/A	Adrenodoxin, mitochondrial OS=Mus musculus GN=Fdx1 PE=1 SV=1	TRUE	-2.99801	0.00607	31647.5	126212	29354.3	87023.4	15659.4	121501	-94564.3	0.250749	-0.600761
195	452	sp|Q9QXX4|CMC2_MOUSE	N/A	N/A	Calcium-binding mitochondrial carrier protein Aralar2 OS=Mus musculus GN=Slc25a13 PE=1 SV=1	TRUE	-2.99647	0.00609	210631	431162	189261	382108	53112.9	280139	-220531	0.488519	-0.311119
196	162	sp|Q63836|SBP2_MOUSE	N/A	N/A	Selenium-binding protein 2 OS=Mus musculus GN=Selenbp2 PE=1 SV=2	TRUE	-2.96851	0.00651	394432	979904	350294	1.00806e+06	244505	716440	-585472	0.402521	-0.395211
197	673	sp|P84078|ARF1_MOUSE	N/A	N/A	ADP-ribosylation factor 1 OS=Mus musculus GN=Arf1 PE=1 SV=2	TRUE	-2.96622	0.00655	29169.2	39613.4	28679	37330.1	9880.55	7974.48	-10444.1	0.736348	-0.132917
198	1582	sp|Q8WTY4|CPIN1_MOUSE	N/A	N/A	Anamorsin OS=Mus musculus GN=Ciapin1 PE=1 SV=1	TRUE	2.95895	0.00666	4467.74	2122.86	3960.78	2008.57	2418.91	1438.22	2344.89	2.10459	0.323168
199	1800	sp|P01635|KV5A3_MOUSE	N/A	N/A	Ig kappa chain V-V region K2 (Fragment) OS=Mus musculus PE=1 SV=1	TRUE	-2.95791	0.00668	64577.2	89039.4	53542.6	84042.3	24979.2	15561.2	-24462.2	0.725265	-0.139503
200	267	sp|Q9WTP6|KAD2_MOUSE	N/A	N/A	Adenylate kinase 2, mitochondrial OS=Mus musculus GN=Ak2 PE=1 SV=5	TRUE	-2.95644	0.0067	527930	615874	552579	588795	58452.5	95175.5	-87943.8	0.857205	-0.0669154
201	573	sp|P17717|UDB17_MOUSE	N/A	N/A	UDP-glucuronosyltransferase 2B17 OS=Mus musculus GN=Ugt2b17 PE=1 SV=1	TRUE	-2.95554	0.00672	969106	1.19219e+06	1.00728e+06	1.15158e+06	151768	238757	-223082	0.81288	-0.0899734
202	64	sp|Q8R0Y6|AL1L1_MOUSE	N/A	N/A	Cytosolic 10-formyltetrahydrofolate dehydrogenase OS=Mus musculus GN=Aldh1l1 PE=1 SV=1	TRUE	2.93917	0.00699	2.51031e+06	2.3097e+06	2.47148e+06	2.32112e+06	207924	124750	200611	1.08686	0.036172
203	1614	sp|Q03145|EPHA2_MOUSE	N/A	N/A	Ephrin type-A receptor 2 OS=Mus musculus GN=Epha2 PE=1 SV=3	TRUE	2.93736	0.00702	8654.9	3595.75	6001.67	2810.69	5525.54	2467.46	5059.15	2.40698	0.381473
204	2419	sp|P55050|FABPI_MOUSE	N/A	N/A	Fatty acid-binding protein, intestinal OS=Mus musculus GN=Fabp2 PE=1 SV=2	TRUE	-2.93704	0.00702	16745.6	61507.7	13027.6	59449.3	12727.9	57559.7	-44762	0.272253	-0.565027
205	1950	sp|P59325|IF5_MOUSE	N/A	N/A	Eukaryotic translation initiation factor 5 OS=Mus musculus GN=Eif5 PE=1 SV=1	TRUE	2.93353	0.00708	2007.97	1049.72	2170.9	860.552	832.044	857.688	958.256	1.91287	0.281685
206	2414	sp|Q52KI8|SRRM1_MOUSE	N/A	N/A	Serine/arginine repetitive matrix protein 1 OS=Mus musculus GN=Srrm1 PE=1 SV=2	TRUE	2.92838	0.00717	82506.1	43843	88246.7	34652.6	38246.3	27918.5	38663.1	1.88185	0.274586
207	1093	sp|Q9JIF7|COPB_MOUSE	N/A	N/A	Coatomer subunit beta OS=Mus musculus GN=Copb1 PE=1 SV=1	TRUE	-2.91987	0.00731	156806	219004	144263	208804	30245.6	75570.4	-62198.1	0.715995	-0.14509
208	2280	sp|Q8VCA8|SCRN2_MOUSE	N/A	N/A	Secernin-2 OS=Mus musculus GN=Scrn2 PE=1 SV=1	TRUE	-2.91599	0.00738	64470.4	88546	66289.5	91912.6	27240.5	9403.89	-24075.6	0.728101	-0.137808
209	1525	sp|Q07646|MEST_MOUSE	N/A	N/A	Mesoderm-specific transcript protein OS=Mus musculus GN=Mest PE=2 SV=1	TRUE	2.91496	0.0074	16285	6766.67	11746.1	5831.15	10514.4	4565.78	9518.29	2.40664	0.381411
210	2182	sp|Q3V1M1|IGS10_MOUSE	N/A	N/A	Immunoglobulin superfamily member 10 OS=Mus musculus GN=Igsf10 PE=2 SV=2	TRUE	-2.90221	0.00763	5448.72	10809.4	4759.28	11203.2	2583.12	6572.8	-5360.7	0.504072	-0.297508
211	48	sp|P40142|TKT_MOUSE	N/A	N/A	Transketolase OS=Mus musculus GN=Tkt PE=1 SV=1	TRUE	-2.89983	0.00767	25137.9	111179	21556.6	40332.4	15895.6	114093	-86040.8	0.226104	-0.645692
212	725	sp|P61922|GABT_MOUSE	N/A	N/A	4-aminobutyrate aminotransferase, mitochondrial OS=Mus musculus GN=Abat PE=1 SV=1	TRUE	-2.89837	0.0077	514813	637750	508622	646449	89482.8	130647	-122938	0.807232	-0.0930016
213	904	sp|Q8CHR6|DPYD_MOUSE	N/A	N/A	Dihydropyrimidine dehydrogenase [NADP(+)] OS=Mus musculus GN=Dpyd PE=1 SV=1	TRUE	2.8912	0.00783	813565	749572	824624	750044	56526.8	57931.3	63993.1	1.08537	0.0355789
214	27	sp|P20918|PLMN_MOUSE	N/A	N/A	Plasminogen OS=Mus musculus GN=Plg PE=1 SV=3	TRUE	2.8893	0.00787	37190.1	21910.6	39631.1	22879.5	16511.1	8761.48	15279.5	1.69735	0.229773
215	257	sp|Q8CFX1|G6PE_MOUSE	N/A	N/A	GDH/6PGL endoplasmic bifunctional protein OS=Mus musculus GN=H6pd PE=1 SV=2	TRUE	-2.88689	0.00791	243839	294510	251161	303244	35578.3	55289	-50671.5	0.827947	-0.0819977
216	1681	sp|Q8VCU1|EST3B_MOUSE	N/A	N/A	Carboxylesterase 3B OS=Mus musculus GN=Ces3b PE=1 SV=2	TRUE	-2.87824	0.00807	311175	400942	342739	374035	80865.3	80097.1	-89767.8	0.776108	-0.110078
217	1704	sp|P62996|TRA2B_MOUSE	N/A	N/A	Transformer-2 protein homolog beta OS=Mus musculus GN=Tra2b PE=1 SV=1	TRUE	2.87742	0.00809	18502.7	12101	16371	12068	6944.69	3689.55	6401.64	1.52902	0.184412
218	316	sp|P12970|RL7A_MOUSE	N/A	N/A	60S ribosomal protein L7a OS=Mus musculus GN=Rpl7a PE=1 SV=2	TRUE	2.87497	0.00814	300950	269687	308119	266804	30700.1	24334.9	31263.8	1.11593	0.0476355
219	496	sp|P19536|COX5B_MOUSE	N/A	N/A	Cytochrome c oxidase subunit 5B, mitochondrial OS=Mus musculus GN=Cox5b PE=1 SV=1	TRUE	-2.87484	0.00814	159845	523119	131805	405108	179462	448267	-363274	0.305562	-0.5149
220	1230	sp|Q9WVD5|ORNT1_MOUSE	N/A	N/A	Mitochondrial ornithine transporter 1 OS=Mus musculus GN=Slc25a15 PE=1 SV=1	TRUE	2.87258	0.00818	590720	477867	538987	463541	118070	75115.6	112853	1.23616	0.0920745
221	1509	sp|Q9CR21|ACPM_MOUSE	N/A	N/A	Acyl carrier protein, mitochondrial OS=Mus musculus GN=Ndufab1 PE=1 SV=1	TRUE	-2.87265	0.00818	29150.3	138915	30647.1	35234.2	13885.9	147906	-109765	0.209843	-0.678106
222	2097	sp|P06837|NEUM_MOUSE	N/A	N/A	Neuromodulin OS=Mus musculus GN=Gap43 PE=1 SV=1	TRUE	2.87202	0.00819	20277.3	6611.93	14161.6	6182.2	16180.9	3129.96	13665.4	3.06677	0.486682
223	70	sp|P08113|ENPL_MOUSE	N/A	N/A	Endoplasmin OS=Mus musculus GN=Hsp90b1 PE=1 SV=2	TRUE	-2.87171	0.0082	721525	820405	742564	811488	72163.7	106470	-98880.5	0.879474	-0.0557772
224	746	sp|P70372|ELAV1_MOUSE	N/A	N/A	ELAV-like protein 1 OS=Mus musculus GN=Elavl1 PE=1 SV=2	TRUE	-2.86557	0.00832	49322.5	68061.8	48211.9	67843.7	16312.2	17586.7	-18739.3	0.724672	-0.139859
225	310	sp|P09055|ITB1_MOUSE	N/A	N/A	Integrin beta-1 OS=Mus musculus GN=Itgb1 PE=1 SV=1	TRUE	-2.86138	0.0084	58798.5	69989	59046	69278	11922.8	7128.64	-11190.5	0.840111	-0.0756632
226	1559	sp|Q8VCH0|THIKB_MOUSE	N/A	N/A	3-ketoacyl-CoA thiolase B, peroxisomal OS=Mus musculus GN=Acaa1b PE=1 SV=1	TRUE	-2.85123	0.00861	199027	259797	218363	245073	30473.2	75505.5	-60770.4	0.766085	-0.115723
227	1487	sp|Q99KP6|PRP19_MOUSE	N/A	N/A	Pre-mRNA-processing factor 19 OS=Mus musculus GN=Prpf19 PE=1 SV=1	TRUE	-2.84877	0.00866	21432.1	28328.9	23375.3	28626.5	7405.87	4358.95	-6896.84	0.756544	-0.121166
228	59	sp|P56480|ATPB_MOUSE	N/A	N/A	ATP synthase subunit beta, mitochondrial OS=Mus musculus GN=Atp5b PE=1 SV=2	TRUE	2.84656	0.0087	201473	150644	189442	140745	36096.9	56327.5	50829.5	1.33742	0.126267
229	207	sp|P62806|H4_MOUSE	N/A	N/A	Histone H4 OS=Mus musculus GN=Hist1h4a PE=1 SV=2	TRUE	-2.8446	0.00874	10844.5	16588.2	10626.5	17012.7	4632.66	5870.01	-5743.66	0.65375	-0.184589
230	334	sp|P42932|TCPQ_MOUSE	N/A	N/A	T-complex protein 1 subunit theta OS=Mus musculus GN=Cct8 PE=1 SV=3	TRUE	-2.84366	0.00876	462488	507335	464927	505076	38244.3	43668.5	-44846.8	0.911603	-0.0401942
231	1033	sp|Q99JB2|STML2_MOUSE	N/A	N/A	Stomatin-like protein 2, mitochondrial OS=Mus musculus GN=Stoml2 PE=1 SV=1	TRUE	2.84003	0.00884	76894.5	61162.8	75823.6	63564.2	15381.4	12798	15731.7	1.25721	0.0994077
232	44	sp|Q61879|MYH10_MOUSE	N/A	N/A	Myosin-10 OS=Mus musculus GN=Myh10 PE=1 SV=2	TRUE	2.83658	0.00891	29878.7	15255.2	27024.6	16711.5	16254.6	8149.69	14623.5	1.95859	0.291944
233	737	sp|P23492|PNPH_MOUSE	N/A	N/A	Purine nucleoside phosphorylase OS=Mus musculus GN=Pnp PE=1 SV=2	TRUE	-2.83671	0.00891	327501	378685	329405	379424	49438.2	42685.8	-51183.9	0.864838	-0.0630653
234	434	sp|Q922F4|TBB6_MOUSE	N/A	N/A	Tubulin beta-6 chain OS=Mus musculus GN=Tubb6 PE=1 SV=1	TRUE	2.83025	0.00904	585674	503797	599293	538824	63317.3	87050.6	81877	1.16252	0.0654003
235	1823	sp|Q5SWT3|S2535_MOUSE	N/A	N/A	Solute carrier family 25 member 35 OS=Mus musculus GN=Slc25a35 PE=1 SV=2	TRUE	2.82818	0.00909	17576.5	8652.34	19219.1	6382.63	8961.08	6975.61	8924.15	2.03141	0.307798
236	1447	sp|Q9WVJ9|FBLN4_MOUSE	N/A	N/A	EGF-containing fibulin-like extracellular matrix protein 2 OS=Mus musculus GN=Efemp2 PE=1 SV=1	TRUE	2.82249	0.00921	27846.8	15640.1	24170.3	12606.6	12211.2	9675.16	12206.7	1.78047	0.250536
237	333	sp|Q9JHI5|IVD_MOUSE	N/A	N/A	Isovaleryl-CoA dehydrogenase, mitochondrial OS=Mus musculus GN=Ivd PE=1 SV=1	TRUE	2.8164	0.00934	85157.7	64501.5	86507.8	63798.6	22633.5	12768.5	20656.2	1.32024	0.120654
238	932	sp|Q8K012|FBP1L_MOUSE	N/A	N/A	Formin-binding protein 1-like OS=Mus musculus GN=Fnbp1l PE=1 SV=2	TRUE	2.81466	0.00938	22951.4	15020.4	23774.4	14252.5	8712.54	4867.05	7931.02	1.52802	0.184128
239	1805	sp|Q60866|PTER_MOUSE	N/A	N/A	Phosphotriesterase-related protein OS=Mus musculus GN=Pter PE=1 SV=1	TRUE	2.81485	0.00938	273130	244866	270602	239316	21221.7	30892.7	28263.5	1.11542	0.04744
240	1459	sp|Q921X9|PDIA5_MOUSE	N/A	N/A	Protein disulfide-isomerase A5 OS=Mus musculus GN=Pdia5 PE=1 SV=1	TRUE	-2.80546	0.00959	69721.1	117809	68641	102912	11800	65379	-48087.9	0.591815	-0.227814
241	2191	sp|Q8BYB9|PGLT1_MOUSE	N/A	N/A	Protein O-glucosyltransferase 1 OS=Mus musculus GN=Poglut1 PE=1 SV=2	TRUE	2.79632	0.00979	4682.15	2367.45	4135.72	2112.39	2479.56	1599.02	2314.7	1.97772	0.296165
242	1045	sp|Q3UEG6|AGT2_MOUSE	N/A	N/A	Alanine--glyoxylate aminotransferase 2, mitochondrial OS=Mus musculus GN=Agxt2 PE=1 SV=1	TRUE	-2.79625	0.0098	602165	878672	604956	719544	84945.4	372788	-276507	0.685313	-0.164111
243	233	sp|P12710|FABPL_MOUSE	N/A	N/A	Fatty acid-binding protein, liver OS=Mus musculus GN=Fabp1 PE=1 SV=2	TRUE	2.79505	0.00982	7.52673e+06	6.55201e+06	7.30249e+06	6.5998e+06	1.1332e+06	456343	974721	1.14877	0.0602319
244	1149	sp|Q9JHJ0|TMOD3_MOUSE	N/A	N/A	Tropomodulin-3 OS=Mus musculus GN=Tmod3 PE=1 SV=1	TRUE	2.79109	0.00991	104856	66136.5	100979	69906.8	41689.2	26532.1	38720	1.58546	0.200154
245	1743	sp|Q60714|S27A1_MOUSE	N/A	N/A	Long-chain fatty acid transport protein 1 OS=Mus musculus GN=Slc27a1 PE=1 SV=1	TRUE	2.78309	0.0101	13637.6	4217.27	10122.8	3830.8	11396.2	2880.82	9420.32	3.23375	0.509706
246	677	sp|Q60716|P4HA2_MOUSE	N/A	N/A	Prolyl 4-hydroxylase subunit alpha-2 OS=Mus musculus GN=P4ha2 PE=1 SV=1	TRUE	2.78166	0.01014	30930.4	21567.7	29349.2	21714.8	10313.4	6023.09	9362.71	1.43411	0.156582
247	172	sp|Q9DBT9|M2GD_MOUSE	N/A	N/A	Dimethylglycine dehydrogenase, mitochondrial OS=Mus musculus GN=Dmgdh PE=1 SV=1	TRUE	-2.77811	0.01022	587432	690184	572803	657089	75539.2	116037	-102752	0.851124	-0.0700072
248	1131	sp|P56135|ATPK_MOUSE	N/A	N/A	ATP synthase subunit f, mitochondrial OS=Mus musculus GN=Atp5j2 PE=1 SV=3	TRUE	2.77644	0.01026	57186.6	33083.7	57577.1	28139.4	27121.4	14342.2	24102.9	1.72854	0.237681
249	761	sp|Q61937|NPM_MOUSE	N/A	N/A	Nucleophosmin OS=Mus musculus GN=Npm1 PE=1 SV=1	TRUE	2.77083	0.0104	89344.4	52597.6	89417	45912.7	43179.3	17086	36746.8	1.69864	0.230101
250	1604	sp|Q8C854|MYEF2_MOUSE	N/A	N/A	Myelin expression factor 2 OS=Mus musculus GN=Myef2 PE=1 SV=1	TRUE	2.76554	0.01053	22159.4	13601.7	19673.3	12702.4	9406.12	5698.79	8557.69	1.62917	0.211965
251	2591	sp|Q8VDR9|DOCK6_MOUSE	N/A	N/A	Dedicator of cytokinesis protein 6 OS=Mus musculus GN=Dock6 PE=1 SV=4	TRUE	2.76315	0.01058	370542	273472	348337	281419	115876	40118.5	97069.7	1.35495	0.131924
252	1060	sp|Q62264|THRSP_MOUSE	N/A	N/A	Thyroid hormone-inducible hepatic protein OS=Mus musculus GN=Thrsp PE=1 SV=1	TRUE	-2.76035	0.01065	31163.7	38003.8	31758.4	37790	7445.47	4741.41	-6840.05	0.820017	-0.0861773
253	1048	sp|O08788|DCTN1_MOUSE	N/A	N/A	Dynactin subunit 1 OS=Mus musculus GN=Dctn1 PE=1 SV=3	TRUE	2.75992	0.01066	35055.6	19003.5	34868.9	15682.5	15424.8	14481.8	16052	1.84469	0.265923
254	965	sp|P62192|PRS4_MOUSE	N/A	N/A	26S proteasome regulatory subunit 4 OS=Mus musculus GN=Psmc1 PE=1 SV=1	TRUE	2.75687	0.01074	52191	37270.4	49687.5	35645.4	12764	15377.2	14920.7	1.40034	0.146232
255	484	sp|Q8VC12|HUTU_MOUSE	N/A	N/A	Urocanate hydratase OS=Mus musculus GN=Uroc1 PE=1 SV=2	TRUE	-2.75475	0.01079	1.35399e+06	1.52048e+06	1.4065e+06	1.51556e+06	138398	175982	-166495	0.890498	-0.0503669
256	1714	sp|P30933|SVS5_MOUSE	N/A	N/A	Seminal vesicle secretory protein 5 OS=Mus musculus GN=Svs5 PE=2 SV=1	TRUE	2.75507	0.01079	17537.9	9351.97	16332.6	8869.49	9307.54	4847.93	8185.91	1.87531	0.273074
257	630	sp|P15626|GSTM2_MOUSE	N/A	N/A	Glutathione S-transferase Mu 2 OS=Mus musculus GN=Gstm2 PE=1 SV=2	TRUE	-2.73926	0.01119	55740.8	103854	56715.5	86635.7	17562.7	65434.6	-48112.9	0.536724	-0.270249
258	1091	sp|P84091|AP2M1_MOUSE	N/A	N/A	AP-2 complex subunit mu OS=Mus musculus GN=Ap2m1 PE=1 SV=1	TRUE	-2.73873	0.0112	323388	386347	313800	400235	62101.1	55665.5	-62958.6	0.837041	-0.0772532
259	2462	sp|Q8R3L8|CDK8_MOUSE	N/A	N/A	Cyclin-dependent kinase 8 OS=Mus musculus GN=Cdk8 PE=2 SV=3	TRUE	2.73528	0.01129	31997.1	12946.1	25117.4	12547.8	23586.4	5192.36	19051	2.47156	0.392972
260	241	sp|Q8VC30|TKFC_MOUSE	N/A	N/A	Triokinase/FMN cyclase OS=Mus musculus GN=Tkfc PE=1 SV=1	TRUE	2.73355	0.01134	2.47669e+06	2.20794e+06	2.54531e+06	2.22622e+06	215270	295761	268751	1.12172	0.0498846
261	311	sp|P29758|OAT_MOUSE	N/A	N/A	Ornithine aminotransferase, mitochondrial OS=Mus musculus GN=Oat PE=1 SV=1	TRUE	2.72975	0.01144	1.85762e+06	1.42528e+06	1.77507e+06	1.38868e+06	387707	434461	432341	1.30334	0.115057
262	1051	sp|Q922B2|SYDC_MOUSE	N/A	N/A	Aspartate--tRNA ligase, cytoplasmic OS=Mus musculus GN=Dars PE=1 SV=2	TRUE	-2.72328	0.01161	165777	202113	160436	202055	43900.3	15636.6	-36335.6	0.820221	-0.0860689
263	237	sp|P62702|RS4X_MOUSE	N/A	N/A	40S ribosomal protein S4, X isoform OS=Mus musculus GN=Rps4x PE=1 SV=2	TRUE	2.70536	0.01211	783717	385956	683474	272017	452065	259675	397761	2.03058	0.307621
264	696	sp|Q9D662|SC23B_MOUSE	N/A	N/A	Protein transport protein Sec23B OS=Mus musculus GN=Sec23b PE=1 SV=1	TRUE	2.70266	0.01218	769875	660028	777163	684887	75665.7	133201	109847	1.16643	0.0668578
265	2470	sp|Q9D898|ARP5L_MOUSE	N/A	N/A	Actin-related protein 2/3 complex subunit 5-like protein OS=Mus musculus GN=Arpc5l PE=1 SV=1	TRUE	2.70112	0.01223	54160.9	28767	56260.8	31516.3	25355.9	22822.9	25394	1.88275	0.274792
266	1137	sp|Q8C1B7|SEP11_MOUSE	N/A	N/A	Septin-11 OS=Mus musculus GN=Sept11 PE=1 SV=4	TRUE	2.69913	0.01228	2238.66	1219.69	1944.94	930.27	1028.68	901.447	1018.97	1.83543	0.263737
267	268	sp|P07309|TTHY_MOUSE	N/A	N/A	Transthyretin OS=Mus musculus GN=Ttr PE=1 SV=1	TRUE	2.69479	0.01241	44787.5	32986.5	41003.1	31107.1	13689.9	7213.73	11801	1.35775	0.13282
268	749	sp|O09131|GSTO1_MOUSE	N/A	N/A	Glutathione S-transferase omega-1 OS=Mus musculus GN=Gsto1 PE=1 SV=2	TRUE	2.69342	0.01245	211689	165712	209878	162225	54710.7	24605.8	45977.4	1.27745	0.106345
269	1642	sp|Q8BIP0|SYDM_MOUSE	N/A	N/A	Aspartate--tRNA ligase, mitochondrial OS=Mus musculus GN=Dars2 PE=1 SV=1	TRUE	2.68528	0.01268	60720.6	29597.4	75775.1	18908.1	34660.3	22503.3	31123.2	2.05155	0.312082
270	1991	sp|Q60737|CSK21_MOUSE	N/A	N/A	Casein kinase II subunit alpha OS=Mus musculus GN=Csnk2a1 PE=1 SV=2	TRUE	2.68438	0.01271	83730.5	64284.4	85155.1	65460.7	12034.8	24714	19446.1	1.3025	0.114778
271	1794	sp|P23589|CAH5A_MOUSE	N/A	N/A	Carbonic anhydrase 5A, mitochondrial OS=Mus musculus GN=Ca5a PE=1 SV=2	TRUE	-2.68202	0.01278	465660	504311	472453	522162	30660.2	44160.8	-38650.4	0.92336	-0.034629
272	798	sp|O35381|AN32A_MOUSE	N/A	N/A	Acidic leucine-rich nuclear phosphoprotein 32 family member A OS=Mus musculus GN=Anp32a PE=1 SV=1	TRUE	2.67107	0.01311	195606	168412	191652	157739	27842.4	24162.5	27193.7	1.16147	0.0650085
273	244	sp|P50247|SAHH_MOUSE	N/A	N/A	Adenosylhomocysteinase OS=Mus musculus GN=Ahcy PE=1 SV=3	TRUE	-2.66979	0.01314	5.55781e+06	6.194e+06	5.46343e+06	5.9983e+06	559791	679357	-636193	0.897289	-0.0470677
274	1268	sp|P62843|RS15_MOUSE	N/A	N/A	40S ribosomal protein S15 OS=Mus musculus GN=Rps15 PE=1 SV=2	TRUE	2.66976	0.01314	75982.7	52458.7	73411.9	55715.5	26483.5	16842.7	23524	1.44843	0.160897
275	2118	sp|Q8R123|FAD1_MOUSE	N/A	N/A	FAD synthase OS=Mus musculus GN=Flad1 PE=1 SV=1	TRUE	2.66791	0.0132	36634.7	24214	40830	26670.4	12599.7	11240.8	12420.7	1.51295	0.179826
276	1777	sp|P52792|HXK4_MOUSE	N/A	N/A	Glucokinase OS=Mus musculus GN=Gck PE=1 SV=1	TRUE	-2.66107	0.01341	70257.9	86069.1	70976.6	85283.9	5332.19	22331.8	-15811.1	0.816297	-0.0881516
277	1545	sp|P47758|SRPRB_MOUSE	N/A	N/A	Signal recognition particle receptor subunit beta OS=Mus musculus GN=Srprb PE=1 SV=1	TRUE	2.65844	0.01349	28459.7	22347.9	27478.8	24043.5	4169.49	7612.92	6111.78	1.27348	0.104993
278	2217	sp|Q8BWY3|ERF1_MOUSE	N/A	N/A	Eukaryotic peptide chain release factor subunit 1 OS=Mus musculus GN=Etf1 PE=1 SV=4	TRUE	-2.65845	0.01349	63312.6	73881.3	66190.2	73167.6	11688	8099.47	-10568.7	0.85695	-0.0670445
279	1164	sp|O08547|SC22B_MOUSE	N/A	N/A	Vesicle-trafficking protein SEC22b OS=Mus musculus GN=Sec22b PE=1 SV=3	TRUE	-2.65049	0.01374	127097	152094	127057	142072	20577.7	28437.9	-24996.8	0.835649	-0.0779762
280	2109	sp|P14142|GTR4_MOUSE	N/A	N/A	Solute carrier family 2, facilitated glucose transporter member 4 OS=Mus musculus GN=Slc2a4 PE=1 SV=3	TRUE	2.65058	0.01374	43711.9	27963.6	47222.4	22284.2	17707.8	11652.5	15748.4	1.56317	0.194007
281	1009	sp|Q9WUD1|CHIP_MOUSE	N/A	N/A	STIP1 homology and U box-containing protein 1 OS=Mus musculus GN=Stub1 PE=1 SV=1	TRUE	-2.64856	0.0138	14779.5	20480.5	13483.3	21888.8	5555.99	5559.91	-5701.02	0.721636	-0.141682
282	1194	sp|Q07076|ANXA7_MOUSE	N/A	N/A	Annexin A7 OS=Mus musculus GN=Anxa7 PE=1 SV=2	TRUE	-2.64779	0.01383	125725	163454	125717	149835	21979.9	49613.7	-37729.1	0.769176	-0.113974
283	41	sp|Q01853|TERA_MOUSE	N/A	N/A	Transitional endoplasmic reticulum ATPase OS=Mus musculus GN=Vcp PE=1 SV=4	TRUE	2.64723	0.01384	351880	273990	381796	285904	71251.1	81582.9	77890.1	1.28428	0.10866
284	1177	sp|Q6XVG2|CP254_MOUSE	N/A	N/A	Cytochrome P450 2C54 OS=Mus musculus GN=Cyp2c54 PE=1 SV=1	TRUE	2.6421	0.01401	624651	557348	578752	553943	75973.6	49854.4	67302.9	1.12076	0.0495109
285	1615	sp|Q9CXT8|MPPB_MOUSE	N/A	N/A	Mitochondrial-processing peptidase subunit beta OS=Mus musculus GN=Pmpcb PE=1 SV=1	TRUE	2.63755	0.01416	457.248	215.538	449.681	223.908	283.712	157.483	241.71	2.12142	0.326627
286	896	sp|Q9CQ65|MTAP_MOUSE	N/A	N/A	S-methyl-5'-thioadenosine phosphorylase OS=Mus musculus GN=Mtap PE=1 SV=1	TRUE	-2.62916	0.01443	23206.7	31115.2	24339.5	33325.1	7084.96	8556.02	-7908.5	0.745832	-0.127359
287	2302	sp|Q91YX5|LGAT1_MOUSE	N/A	N/A	Acyl-CoA:lysophosphatidylglycerol acyltransferase 1 OS=Mus musculus GN=Lpgat1 PE=1 SV=1	TRUE	2.61534	0.01489	25177.8	10738.6	27646.4	3456.92	16377.3	10975.8	14439.2	2.34461	0.370071
288	344	sp|P08003|PDIA4_MOUSE	N/A	N/A	Protein disulfide-isomerase A4 OS=Mus musculus GN=Pdia4 PE=1 SV=3	TRUE	-2.61514	0.0149	297456	363394	297662	359937	47780.6	82017	-65937.8	0.81855	-0.0869549
289	2458	sp|Q91W69|EPN3_MOUSE	N/A	N/A	Epsin-3 OS=Mus musculus GN=Epn3 PE=1 SV=1	TRUE	-2.61323	0.01497	37862.5	134175	17330	122826	54324.6	129710	-96312	0.282189	-0.54946
290	930	sp|Q99KR3|LACB2_MOUSE	N/A	N/A	Endoribonuclease LACTB2 OS=Mus musculus GN=Lactb2 PE=1 SV=1	TRUE	2.60669	0.01519	192336	151942	177662	148199	47608.1	27455.8	40394.5	1.26586	0.102384
291	189	sp|Q8CIE6|COPA_MOUSE	N/A	N/A	Coatomer subunit alpha OS=Mus musculus GN=Copa PE=1 SV=2	TRUE	-2.60646	0.0152	249847	295467	257425	295346	50175.6	37911.9	-45619.8	0.845601	-0.0728345
292	597	sp|P39061|COIA1_MOUSE	N/A	N/A	Collagen alpha-1(XVIII) chain OS=Mus musculus GN=Col18a1 PE=1 SV=4	TRUE	2.60493	0.01525	41801	30114.2	42853.5	29310.7	12137.2	10839	11686.8	1.38808	0.142416
293	263	sp|P40124|CAP1_MOUSE	N/A	N/A	Adenylyl cyclase-associated protein 1 OS=Mus musculus GN=Cap1 PE=1 SV=4	TRUE	-2.60165	0.01537	67164.1	75866.5	65980.4	73768.1	9220.19	7831.35	-8702.42	0.885293	-0.052913
294	477	sp|P53395|ODB2_MOUSE	N/A	N/A	Lipoamide acyltransferase component of branched-chain alpha-keto acid dehydrogenase complex, mitochondrial OS=Mus musculus GN=Dbt PE=1 SV=2	TRUE	2.59753	0.01551	456629	412667	442062	421497	45323.5	41538.2	43961.5	1.10653	0.0439632
295	1638	sp|Q9CY27|TECR_MOUSE	N/A	N/A	Very-long-chain enoyl-CoA reductase OS=Mus musculus GN=Tecr PE=1 SV=1	TRUE	-2.59585	0.01557	100478	116983	100516	121895	13068	19878.1	-16504.4	0.858916	-0.0660494
296	2318	sp|Q9WV35|ABEC2_MOUSE	N/A	N/A	C->U-editing enzyme APOBEC-2 OS=Mus musculus GN=Apobec2 PE=1 SV=1	TRUE	-2.5943	0.01563	39031.6	90852.5	25754.5	110652	36547.3	65919.7	-51820.9	0.429615	-0.366921
297	729	sp|Q9DBA8|HUTI_MOUSE	N/A	N/A	Probable imidazolonepropionase OS=Mus musculus GN=Amdhd1 PE=1 SV=1	TRUE	-2.58817	0.01585	608342	709674	580910	712551	77802.2	124585	-101332	0.857213	-0.0669111
298	419	sp|P16331|PH4H_MOUSE	N/A	N/A	Phenylalanine-4-hydroxylase OS=Mus musculus GN=Pah PE=1 SV=4	TRUE	-2.57626	0.01628	1.60679e+06	1.92729e+06	1.50572e+06	1.97394e+06	393307	193938	-320498	0.833705	-0.0789875
299	2519	sp|Q8K021|SCAM1_MOUSE	N/A	N/A	Secretory carrier-associated membrane protein 1 OS=Mus musculus GN=Scamp1 PE=1 SV=1	TRUE	-2.57094	0.01648	7316.13	11573.7	5988.94	13166.9	2902.42	5552.58	-4257.58	0.632134	-0.199191
300	1147	sp|Q5SW19|CLU_MOUSE	N/A	N/A	Clustered mitochondria protein homolog OS=Mus musculus GN=Cluh PE=1 SV=2	TRUE	-2.56778	0.0166	73297.6	116610	80871.3	131902	41549	45976.1	-43312.7	0.628569	-0.201647
301	2361	sp|Q8R1S0|COQ6_MOUSE	N/A	N/A	Ubiquinone biosynthesis monooxygenase COQ6, mitochondrial OS=Mus musculus GN=Coq6 PE=1 SV=3	TRUE	2.56506	0.0167	82869.3	60383.8	84200.4	56451.3	22809	22409.2	22485.6	1.37238	0.137474
302	1044	sp|Q3TJD7|PDLI7_MOUSE	N/A	N/A	PDZ and LIM domain protein 7 OS=Mus musculus GN=Pdlim7 PE=1 SV=1	TRUE	-2.56409	0.01674	40604.7	57801.3	43559.2	58048.3	15878.1	18990.6	-17196.6	0.702487	-0.153362
303	1371	sp|P17563|SBP1_MOUSE	N/A	N/A	Selenium-binding protein 1 OS=Mus musculus GN=Selenbp1 PE=1 SV=2	TRUE	-2.55777	0.01698	52369	63918.6	46918.5	64855.4	13039.4	9619.76	-11549.6	0.819307	-0.0865532
304	455	sp|Q9CQN1|TRAP1_MOUSE	N/A	N/A	Heat shock protein 75 kDa, mitochondrial OS=Mus musculus GN=Trap1 PE=1 SV=1	TRUE	-2.55623	0.01704	386166	413669	384410	408906	27327.4	28344.5	-27502.4	0.933516	-0.0298783
305	2188	sp|Q9CPR5|RM15_MOUSE	N/A	N/A	39S ribosomal protein L15, mitochondrial OS=Mus musculus GN=Mrpl15 PE=1 SV=1	TRUE	2.55605	0.01705	36220.9	29949.3	38069.3	31756.3	5083.64	7637.06	6271.58	1.20941	0.0825723
306	2311	sp|P56565|S10A1_MOUSE	N/A	N/A	Protein S100-A1 OS=Mus musculus GN=S100a1 PE=1 SV=2	TRUE	2.54921	0.01731	17084.8	10398.8	16335.1	9182.3	7211.98	6166.71	6686.01	1.64296	0.215627
307	2405	sp|Q8C8U0|LIPB1_MOUSE	N/A	N/A	Liprin-beta-1 OS=Mus musculus GN=Ppfibp1 PE=1 SV=3	TRUE	2.53949	0.0177	11276.3	5276.59	11895.5	3448.32	6734.64	5181.17	5999.66	2.13703	0.329811
308	32	sp|P01942|HBA_MOUSE	N/A	N/A	Hemoglobin subunit alpha OS=Mus musculus GN=Hba PE=1 SV=2	TRUE	-2.53772	0.01777	17812.9	100058	10972.5	56722	14104.4	125144	-82245	0.178026	-0.749517
309	1815	sp|Q8R1A4|DOCK7_MOUSE	N/A	N/A	Dedicator of cytokinesis protein 7 OS=Mus musculus GN=Dock7 PE=1 SV=3	TRUE	2.53679	0.01781	9025.94	2924.05	5481.3	2166.51	8166.16	1670.27	6101.9	3.0868	0.489508
310	254	sp|P80316|TCPE_MOUSE	N/A	N/A	T-complex protein 1 subunit epsilon OS=Mus musculus GN=Cct5 PE=1 SV=1	TRUE	2.53446	0.0179	49259.6	37517	48579.1	37320.7	12431.8	11337.9	11742.6	1.31299	0.118263
311	1916	sp|Q8BHE5|BMP3_MOUSE	N/A	N/A	Bone morphogenetic protein 3 OS=Mus musculus GN=Bmp3 PE=1 SV=1	TRUE	2.52919	0.01811	199.217	50.6921	157.342	0	192.203	72.3468	148.525	3.92995	0.594387
312	2277	sp|P46938|YAP1_MOUSE	N/A	N/A	Transcriptional coactivator YAP1 OS=Mus musculus GN=Yap1 PE=1 SV=2	TRUE	2.52713	0.0182	9686.04	6414.53	9752.8	6118.35	3802.34	2644.08	3271.51	1.51002	0.178982
313	1798	sp|P62838|UB2D2_MOUSE	N/A	N/A	Ubiquitin-conjugating enzyme E2 D2 OS=Mus musculus GN=Ube2d2 PE=1 SV=1	TRUE	2.52515	0.01828	29158.4	17069.8	23443.6	12117.2	12611.4	12034.2	12088.6	1.70819	0.232536
314	1802	sp|Q9CZX7|TM55A_MOUSE	N/A	N/A	Type 2 phosphatidylinositol 4,5-bisphosphate 4-phosphatase OS=Mus musculus GN=Tmem55a PE=1 SV=1	TRUE	2.52284	0.01837	4626.77	3008.34	5320.3	2925.14	1839.29	1389.15	1618.42	1.53798	0.18695
315	421	sp|Q91WD5|NDUS2_MOUSE	N/A	N/A	NADH dehydrogenase [ubiquinone] iron-sulfur protein 2, mitochondrial OS=Mus musculus GN=Ndufs2 PE=1 SV=1	TRUE	-2.51594	0.01866	67248	86609.1	62085.8	90037.5	22821.1	15310.6	-19361	0.776455	-0.109884
316	2209	sp|Q8BJW6|EIF2A_MOUSE	N/A	N/A	Eukaryotic translation initiation factor 2A OS=Mus musculus GN=Eif2a PE=1 SV=2	TRUE	2.51418	0.01874	2697.47	995.77	2663.85	562.227	2128.26	1084.59	1701.7	2.70893	0.432798
317	672	sp|Q63880|EST3A_MOUSE	N/A	N/A	Carboxylesterase 3A OS=Mus musculus GN=Ces3a PE=1 SV=2	TRUE	-2.51176	0.01884	887159	1.12896e+06	889764	1.00707e+06	111554	352955	-241801	0.78582	-0.104677
318	2019	sp|Q02013|AQP1_MOUSE	N/A	N/A	Aquaporin-1 OS=Mus musculus GN=Aqp1 PE=1 SV=3	TRUE	-2.51057	0.01889	7369.31	14502.9	5600.82	15221.1	5136.84	9420.38	-7133.54	0.508128	-0.294027
319	1309	sp|P58281|OPA1_MOUSE	N/A	N/A	Dynamin-like 120 kDa protein, mitochondrial OS=Mus musculus GN=Opa1 PE=1 SV=1	TRUE	-2.50942	0.01894	76796.3	83316.8	77416.2	82439	7275.28	5910.63	-6520.56	0.921738	-0.0353926
320	2509	sp|O88856|TPST2_MOUSE	N/A	N/A	Protein-tyrosine sulfotransferase 2 OS=Mus musculus GN=Tpst2 PE=1 SV=1	TRUE	2.49625	0.01951	14292.6	8562.29	13846.4	6028.71	5939.66	5911.15	5730.3	1.66925	0.222521
321	2164	sp|Q9QYS9|QKI_MOUSE	N/A	N/A	Protein quaking OS=Mus musculus GN=Qki PE=1 SV=1	TRUE	-2.49584	0.01952	10090.1	14662.1	12717	16033	5134.31	4158.58	-4572.05	0.688173	-0.162302
322	2026	sp|Q91WG8|GLCNE_MOUSE	N/A	N/A	Bifunctional UDP-N-acetylglucosamine 2-epimerase/N-acetylmannosamine kinase OS=Mus musculus GN=Gne PE=1 SV=1	TRUE	-2.48906	0.01982	81619.3	92642.8	87640.5	98839.7	10492.1	12532.8	-11023.4	0.881012	-0.0550184
323	1488	sp|Q60994|ADIPO_MOUSE	N/A	N/A	Adiponectin OS=Mus musculus GN=Adipoq PE=1 SV=2	TRUE	2.48683	0.01992	14515.7	7007.97	12990.8	5244.19	8386.08	6970.61	7507.73	2.07131	0.316246
324	769	sp|Q9CQR2|RS21_MOUSE	N/A	N/A	40S ribosomal protein S21 OS=Mus musculus GN=Rps21 PE=1 SV=1	TRUE	-2.47715	0.02036	224689	257071	218200	250761	30453.3	37534.4	-32382	0.874035	-0.0584713
325	805	sp|P52840|ST1A1_MOUSE	N/A	N/A	Sulfotransferase 1A1 OS=Mus musculus GN=Sult1a1 PE=1 SV=1	TRUE	2.47364	0.02052	962202	793986	985335	814296	158588	195087	168217	1.21186	0.0834537
326	949	sp|Q6ZWX6|IF2A_MOUSE	N/A	N/A	Eukaryotic translation initiation factor 2 subunit 1 OS=Mus musculus GN=Eif2s1 PE=1 SV=3	TRUE	-2.47181	0.0206	129694	143806	133859	143811	18225.1	8431.23	-14111.6	0.901871	-0.0448558
327	976	sp|P41317|MBL2_MOUSE	N/A	N/A	Mannose-binding protein C OS=Mus musculus GN=Mbl2 PE=1 SV=2	TRUE	2.47131	0.02063	80682.3	66925.7	82610.5	67135.5	12877.9	16075.4	13756.6	1.20555	0.0811856
328	1673	sp|Q9D7X3|DUS3_MOUSE	N/A	N/A	Dual specificity protein phosphatase 3 OS=Mus musculus GN=Dusp3 PE=1 SV=1	TRUE	-2.4635	0.02099	8623.92	12118.9	7978.48	12042.3	4668.82	1659.37	-3495	0.711608	-0.147759
329	549	sp|Q8VDJ3|VIGLN_MOUSE	N/A	N/A	Vigilin OS=Mus musculus GN=Hdlbp PE=1 SV=1	TRUE	2.46273	0.02103	703480	656970	707261	656501	57718.7	34116.7	46509.9	1.07079	0.0297061
330	1917	sp|Q9DCV4|RMD1_MOUSE	N/A	N/A	Regulator of microtubule dynamics protein 1 OS=Mus musculus GN=Rmdn1 PE=1 SV=2	TRUE	-2.46194	0.02106	142916	164698	152264	164534	25684.3	18614.3	-21782.5	0.867743	-0.0616089
331	1589	sp|Q9QY76|VAPB_MOUSE	N/A	N/A	Vesicle-associated membrane protein-associated protein B OS=Mus musculus GN=Vapb PE=1 SV=3	TRUE	-2.4563	0.02133	2018.03	5498.48	1905.37	3228.15	1250.96	5331.84	-3480.45	0.367016	-0.435314
332	499	sp|P21981|TGM2_MOUSE	N/A	N/A	Protein-glutamine gamma-glutamyltransferase 2 OS=Mus musculus GN=Tgm2 PE=1 SV=4	TRUE	-2.45518	0.02138	29706.7	55279.5	22265.8	41621.8	17204.8	35595.5	-25572.7	0.537392	-0.269709
333	1384	sp|Q61490|CD166_MOUSE	N/A	N/A	CD166 antigen OS=Mus musculus GN=Alcam PE=1 SV=3	TRUE	-2.45119	0.02157	20233.6	28235	20506.6	27169.9	6493.11	10382.3	-8001.45	0.716612	-0.144716
334	105	sp|P19221|THRB_MOUSE	N/A	N/A	Prothrombin OS=Mus musculus GN=F2 PE=1 SV=1	TRUE	2.44942	0.02166	39073.5	28681.4	40041.1	28498.8	12612.6	8382.74	10392.1	1.36233	0.134282
335	314	sp|P24369|PPIB_MOUSE	N/A	N/A	Peptidyl-prolyl cis-trans isomerase B OS=Mus musculus GN=Ppib PE=1 SV=2	TRUE	-2.44311	0.02197	81305.5	107769	67299.1	111501	27809.1	28169.5	-26463.9	0.75444	-0.122376
336	806	sp|P97742|CPT1A_MOUSE	N/A	N/A	Carnitine O-palmitoyltransferase 1, liver isoform OS=Mus musculus GN=Cpt1a PE=1 SV=4	TRUE	2.43496	0.02237	721085	585902	701268	646318	74861.5	198916	135183	1.23073	0.0901615
337	2607	sp|Q499X9|SYMM_MOUSE	N/A	N/A	Methionine--tRNA ligase, mitochondrial OS=Mus musculus GN=Mars2 PE=1 SV=2	TRUE	2.43424	0.0224	22893.5	10411.3	31314.3	5769.51	14399.1	11598.1	12482.2	2.19891	0.342208
338	1512	sp|Q9JLV1|BAG3_MOUSE	N/A	N/A	BAG family molecular chaperone regulator 3 OS=Mus musculus GN=Bag3 PE=1 SV=2	TRUE	-2.43348	0.02244	58231.9	70459.7	56851.8	70395.7	14820.1	10150	-12227.8	0.826457	-0.0827799
339	364	sp|Q921U8|SMTN_MOUSE	N/A	N/A	Smoothelin OS=Mus musculus GN=Smtn PE=1 SV=2	TRUE	2.43322	0.02245	54741.4	32785.8	43852.6	32231.5	30492.3	7089.88	21955.6	1.66967	0.22263
340	1410	sp|O08997|ATOX1_MOUSE	N/A	N/A	Copper transport protein ATOX1 OS=Mus musculus GN=Atox1 PE=1 SV=1	TRUE	2.43178	0.02253	6057.38	2248.96	5806.69	1455.31	4890.93	2591.66	3808.42	2.69341	0.430302
341	2418	sp|Q9D020|5NT3A_MOUSE	N/A	N/A	Cytosolic 5'-nucleotidase 3A OS=Mus musculus GN=Nt5c3a PE=1 SV=4	TRUE	2.4282	0.0227	9386.51	6192.6	8667.03	5279.27	3961.68	2497.7	3193.91	1.51576	0.180631
342	1087	sp|P97823|LYPA1_MOUSE	N/A	N/A	Acyl-protein thioesterase 1 OS=Mus musculus GN=Lypla1 PE=1 SV=1	TRUE	-2.42641	0.02279	84836.6	111975	86587.1	110426	18028.2	38492.9	-27138.3	0.75764	-0.120537
343	150	sp|Q02053|UBA1_MOUSE	N/A	N/A	Ubiquitin-like modifier-activating enzyme 1 OS=Mus musculus GN=Uba1 PE=1 SV=1	TRUE	2.42523	0.02285	198475	168932	203412	174564	24957.6	38152	29543.1	1.17488	0.0699941
344	491	sp|Q9QZQ1|AFAD_MOUSE	N/A	N/A	Afadin OS=Mus musculus GN=Afdn PE=1 SV=3	TRUE	2.4233	0.02295	13157	8965.76	11270.4	10488.8	5235.63	3230.57	4191.26	1.46747	0.166571
345	1108	sp|Q6P069|SORCN_MOUSE	N/A	N/A	Sorcin OS=Mus musculus GN=Sri PE=1 SV=1	TRUE	-2.42033	0.0231	31599.2	45936.9	31818.8	41488.4	12851.6	17930	-14337.6	0.687884	-0.162485
346	2614	sp|P20444|KPCA_MOUSE	N/A	N/A	Protein kinase C alpha type OS=Mus musculus GN=Prkca PE=1 SV=3	TRUE	2.41847	0.0232	10203	2950.53	4344.2	1611.94	10078.7	2640.06	7252.48	3.45803	0.538829
347	2516	sp|P20917|MAG_MOUSE	N/A	N/A	Myelin-associated glycoprotein OS=Mus musculus GN=Mag PE=1 SV=2	TRUE	2.41699	0.02328	5111.71	1045.25	2093.46	931.09	5783.9	557.775	4066.46	4.8904	0.689345
348	1826	sp|Q9WV68|DECR2_MOUSE	N/A	N/A	Peroxisomal 2,4-dienoyl-CoA reductase OS=Mus musculus GN=Decr2 PE=1 SV=1	TRUE	-2.41153	0.02356	141846	220016	174030	237031	73043	95550.4	-78169.9	0.644709	-0.190636
349	792	sp|P48758|CBR1_MOUSE	N/A	N/A	Carbonyl reductase [NADPH] 1 OS=Mus musculus GN=Cbr1 PE=1 SV=3	TRUE	2.4109	0.02359	383192	309618	352022	285636	77951.9	79854.3	73573.4	1.23763	0.0925896
350	1759	sp|Q7TQH0|ATX2L_MOUSE	N/A	N/A	Ataxin-2-like protein OS=Mus musculus GN=Atxn2l PE=1 SV=1	TRUE	2.40666	0.02381	16678.6	10925.3	18573	10653.4	7708.57	3310.76	5753.33	1.52661	0.183727
351	1880	sp|Q9D0R2|SYTC_MOUSE	N/A	N/A	Threonine--tRNA ligase, cytoplasmic OS=Mus musculus GN=Tars PE=1 SV=2	TRUE	-2.40483	0.02391	271384	300430	275130	289313	22566	39526.6	-29046.8	0.903316	-0.0441602
352	1537	sp|P01631|KV2A7_MOUSE	N/A	N/A	Ig kappa chain V-II region 26-10 OS=Mus musculus PE=1 SV=1	TRUE	2.40285	0.02401	15605.7	10034.4	15694.6	10697.9	6086.28	5857.3	5571.25	1.55521	0.19179
353	1346	sp|P55772|ENTP1_MOUSE	N/A	N/A	Ectonucleoside triphosphate diphosphohydrolase 1 OS=Mus musculus GN=Entpd1 PE=1 SV=1	TRUE	2.39871	0.02424	8796.88	5698.51	8377.96	4358.64	3000.8	3717.35	3098.37	1.54372	0.188567
354	2296	sp|P43023|CX6A2_MOUSE	N/A	N/A	Cytochrome c oxidase subunit 6A2, mitochondrial OS=Mus musculus GN=Cox6a2 PE=1 SV=2	TRUE	2.39679	0.02434	7252.41	4960.56	7021.81	5218.1	2627.15	2251.58	2291.85	1.46202	0.164952
355	813	sp|Q9ES52|SHIP1_MOUSE	N/A	N/A	Phosphatidylinositol 3,4,5-trisphosphate 5-phosphatase 1 OS=Mus musculus GN=Inpp5d PE=1 SV=2	TRUE	2.39576	0.02439	7800.96	4932.77	8066.44	3398.08	2856.6	3366.13	2868.2	1.58146	0.199058
356	1524	sp|B2RY56|RBM25_MOUSE	N/A	N/A	RNA-binding protein 25 OS=Mus musculus GN=Rbm25 PE=1 SV=2	TRUE	-2.39477	0.02445	9220	14541.8	11084	17057	5397.72	6143.49	-5321.78	0.634035	-0.197887
357	664	sp|Q61555|FBN2_MOUSE	N/A	N/A	Fibrillin-2 OS=Mus musculus GN=Fbn2 PE=1 SV=2	TRUE	2.39235	0.02458	7103.66	4742.44	6607.12	4536.01	2900.38	2013.31	2361.22	1.49789	0.175481
358	1683	sp|O55135|IF6_MOUSE	N/A	N/A	Eukaryotic translation initiation factor 6 OS=Mus musculus GN=Eif6 PE=1 SV=2	TRUE	-2.38662	0.02489	103473	129586	105473	143349	23020.9	33754.9	-26113.3	0.798487	-0.0977323
359	2254	sp|Q3UYV9|NCBP1_MOUSE	N/A	N/A	Nuclear cap-binding protein subunit 1 OS=Mus musculus GN=Ncbp1 PE=1 SV=2	TRUE	2.38095	0.0252	420.004	231.942	387.046	211.588	221.369	179.326	188.061	1.81081	0.257873
360	721	sp|P29391|FRIL1_MOUSE	N/A	N/A	Ferritin light chain 1 OS=Mus musculus GN=Ftl1 PE=1 SV=2	TRUE	2.3723	0.02569	24487.3	17928.3	21758.7	18336.5	8347.82	5208.7	6558.98	1.36585	0.135402
361	786	sp|P00687|AMY1_MOUSE	N/A	N/A	Alpha-amylase 1 OS=Mus musculus GN=Amy1 PE=1 SV=2	TRUE	2.36747	0.02596	33334.4	25872.3	33706.8	24836.8	8633.92	7459.82	7462.07	1.28842	0.110057
362	256	sp|Q8K182|CO8A_MOUSE	N/A	N/A	Complement component C8 alpha chain OS=Mus musculus GN=C8a PE=1 SV=1	TRUE	2.36255	0.02624	51110.5	33668.9	58159.9	35035.9	17029.4	21370.4	17441.6	1.51803	0.181281
363	1624	sp|P11031|TCP4_MOUSE	N/A	N/A	Activated RNA polymerase II transcriptional coactivator p15 OS=Mus musculus GN=Sub1 PE=1 SV=3	TRUE	-2.3625	0.02624	20142.2	29341.2	25676.4	29871.1	10449.2	9526.37	-9198.98	0.686482	-0.163371
364	1531	sp|Q80UP3|DGKZ_MOUSE	N/A	N/A	Diacylglycerol kinase zeta OS=Mus musculus GN=Dgkz PE=1 SV=2	TRUE	2.36107	0.02633	8557.86	5293.23	9249.2	5166.12	3053.45	4135.31	3264.63	1.61676	0.208644
365	498	sp|Q60759|GCDH_MOUSE	N/A	N/A	Glutaryl-CoA dehydrogenase, mitochondrial OS=Mus musculus GN=Gcdh PE=1 SV=2	TRUE	2.3598	0.0264	1.32358e+06	1.27158e+06	1.31661e+06	1.27669e+06	64830.6	44792.8	51994.7	1.04089	0.0174047
366	1775	sp|Q8BLF1|NCEH1_MOUSE	N/A	N/A	Neutral cholesterol ester hydrolase 1 OS=Mus musculus GN=Nceh1 PE=1 SV=1	TRUE	2.35974	0.0264	42308.9	25972.9	49250.8	20055.8	17205.1	18691.9	16336	1.62896	0.21191
367	435	sp|Q91V76|CK054_MOUSE	N/A	N/A	Ester hydrolase C11orf54 homolog OS=Mus musculus PE=1 SV=1	TRUE	-2.35443	0.02671	143325	177532	148204	175386	43327	28443.7	-34206.9	0.80732	-0.0929545
368	385	sp|Q99J08|S14L2_MOUSE	N/A	N/A	SEC14-like protein 2 OS=Mus musculus GN=Sec14l2 PE=1 SV=1	TRUE	-2.35397	0.02674	1.58047e+06	1.90801e+06	1.47062e+06	1.87557e+06	269067	448567	-327543	0.828333	-0.0817951
369	330	sp|P11725|OTC_MOUSE	N/A	N/A	Ornithine carbamoyltransferase, mitochondrial OS=Mus musculus GN=Otc PE=1 SV=1	TRUE	-2.35381	0.02675	3.23967e+06	3.64822e+06	3.23221e+06	3.88895e+06	425376	475564	-408547	0.888015	-0.0515798
370	1646	sp|P0DOV2|IFI4_MOUSE	N/A	N/A	Interferon-activable protein 204 OS=Mus musculus GN=Ifi204 PE=1 SV=1	TRUE	2.34814	0.02708	572.115	351.908	543.523	329.919	271.703	198.231	220.207	1.62575	0.211055
371	464	sp|Q9QYR9|ACOT2_MOUSE	N/A	N/A	Acyl-coenzyme A thioesterase 2, mitochondrial OS=Mus musculus GN=Acot2 PE=1 SV=2	TRUE	2.34169	0.02747	61540.8	37976.7	61885.5	34545	32799.8	12846	23564.1	1.62049	0.209646
372	1020	sp|Q05D44|IF2P_MOUSE	N/A	N/A	Eukaryotic translation initiation factor 5B OS=Mus musculus GN=Eif5b PE=1 SV=2	TRUE	-2.33803	0.02769	22291.2	33536.8	22248.2	26666.4	6280.04	17330.2	-11245.7	0.664677	-0.177389
373	2115	sp|P43883|PLIN2_MOUSE	N/A	N/A	Perilipin-2 OS=Mus musculus GN=Plin2 PE=1 SV=2	TRUE	-2.32399	0.02855	27134.5	34176.9	27453.8	37882.9	5111.86	10289.5	-7042.37	0.793943	-0.10021
374	1220	sp|Q9CYZ2|TPD54_MOUSE	N/A	N/A	Tumor protein D54 OS=Mus musculus GN=Tpd52l2 PE=1 SV=1	TRUE	2.32145	0.0287	37301.8	23397.9	39998	21807.4	16719.1	13702.2	13903.9	1.59424	0.202552
375	1712	sp|Q9Z0R6|ITSN2_MOUSE	N/A	N/A	Intersectin-2 OS=Mus musculus GN=Itsn2 PE=1 SV=2	TRUE	2.3207	0.02875	6437.77	3580.36	5855.11	3611.93	3850.25	2025.5	2857.4	1.79808	0.254808
376	2279	sp|Q8BGG7|UBS3B_MOUSE	N/A	N/A	Ubiquitin-associated and SH3 domain-containing protein B OS=Mus musculus GN=Ubash3b PE=1 SV=1	TRUE	2.31976	0.02881	12473	4281.23	11770.3	2798.18	11511.9	4502.7	8191.74	2.91341	0.464401
377	1174	sp|Q9D0S9|HINT2_MOUSE	N/A	N/A	Histidine triad nucleotide-binding protein 2, mitochondrial OS=Mus musculus GN=Hint2 PE=1 SV=1	TRUE	2.31923	0.02884	159248	117154	180355	124076	50176.7	42270.2	42093.5	1.3593	0.133315
378	1154	sp|Q9DBL9|ABHD5_MOUSE	N/A	N/A	1-acylglycerol-3-phosphate O-acyltransferase ABHD5 OS=Mus musculus GN=Abhd5 PE=1 SV=1	TRUE	2.31501	0.02911	26703.1	12500.5	37225.7	5569.61	18242.1	12113.8	14202.5	2.13616	0.329633
379	845	sp|P62858|RS28_MOUSE	N/A	N/A	40S ribosomal protein S28 OS=Mus musculus GN=Rps28 PE=1 SV=1	TRUE	-2.31084	0.02937	181853	248921	213423	277523	55920.4	93718.5	-67068.7	0.730563	-0.136342
380	1190	sp|Q9D8B4|NDUAB_MOUSE	N/A	N/A	NADH dehydrogenase [ubiquinone] 1 alpha subcomplex subunit 11 OS=Mus musculus GN=Ndufa11 PE=1 SV=2	TRUE	2.30654	0.02965	115343	74810.2	94636.7	69754	55517.9	27495.5	40532.4	1.5418	0.188029
381	739	sp|Q9EQH3|VPS35_MOUSE	N/A	N/A	Vacuolar protein sorting-associated protein 35 OS=Mus musculus GN=Vps35 PE=1 SV=1	TRUE	-2.30379	0.02983	42149.1	51513.4	42992.8	55223.5	12088.8	8020.89	-9364.2	0.818218	-0.087131
382	1408	sp|Q8VBW8|TTC36_MOUSE	N/A	N/A	Tetratricopeptide repeat protein 36 OS=Mus musculus GN=Ttc36 PE=1 SV=1	TRUE	-2.30237	0.02992	158217	212470	173897	196350	44707.6	76610.7	-54253.2	0.744655	-0.128045
383	1130	sp|Q99L20|GSTT3_MOUSE	N/A	N/A	Glutathione S-transferase theta-3 OS=Mus musculus GN=Gstt3 PE=1 SV=1	TRUE	2.30204	0.02994	732034	577717	722996	600786	213978	99056.4	154317	1.26711	0.102816
384	1643	sp|Q8R361|RFIP5_MOUSE	N/A	N/A	Rab11 family-interacting protein 5 OS=Mus musculus GN=Rab11fip5 PE=1 SV=2	TRUE	2.30062	0.03003	1594.05	756.698	1294.08	476.015	1070.16	741.32	837.348	2.10658	0.323578
385	485	sp|P29788|VTNC_MOUSE	N/A	N/A	Vitronectin OS=Mus musculus GN=Vtn PE=1 SV=2	TRUE	2.30038	0.03005	13297.5	9377.25	11525.3	8990.82	5513.96	2303.94	3920.28	1.41806	0.151695
386	515	sp|P62242|RS8_MOUSE	N/A	N/A	40S ribosomal protein S8 OS=Mus musculus GN=Rps8 PE=1 SV=2	TRUE	2.29958	0.0301	704044	625151	659177	617013	112082	42958.6	78893.7	1.1262	0.0516153
387	1696	sp|P28798|GRN_MOUSE	N/A	N/A	Granulins OS=Mus musculus GN=Grn PE=1 SV=2	TRUE	2.29491	0.03041	3538.53	2088.09	3251.22	2000.76	2056.04	819.833	1450.44	1.69463	0.229074
388	653	sp|P53994|RAB2A_MOUSE	N/A	N/A	Ras-related protein Rab-2A OS=Mus musculus GN=Rab2a PE=1 SV=1	TRUE	-2.29204	0.0306	96858.5	124683	99684.2	113741	27631.6	35513.1	-27824.7	0.776837	-0.10967
389	560	sp|P46412|GPX3_MOUSE	N/A	N/A	Glutathione peroxidase 3 OS=Mus musculus GN=Gpx3 PE=1 SV=2	TRUE	2.29156	0.03063	11297.2	6059.52	13530.5	2142.85	5425.85	6456.46	5237.72	1.86438	0.270534
390	1324	sp|Q3TDN2|FAF2_MOUSE	N/A	N/A	FAS-associated factor 2 OS=Mus musculus GN=Faf2 PE=1 SV=2	TRUE	-2.28852	0.03083	81286.5	94856.4	85010.5	98317	16592.4	13503.1	-13569.9	0.856942	-0.0670483
391	1507	sp|Q9DBT5|AMPD2_MOUSE	N/A	N/A	AMP deaminase 2 OS=Mus musculus GN=Ampd2 PE=1 SV=1	TRUE	-2.28834	0.03084	12106.6	23091.2	11233.4	14810.5	6500.79	17185.5	-10984.6	0.524294	-0.280425
392	731	sp|O35206|COFA1_MOUSE	N/A	N/A	Collagen alpha-1(XV) chain OS=Mus musculus GN=Col15a1 PE=1 SV=2	TRUE	-2.28246	0.03124	49257.5	73470.4	49301.9	64918	14813.5	37759.6	-24212.9	0.67044	-0.17364
393	1247	sp|P97494|GSH1_MOUSE	N/A	N/A	Glutamate--cysteine ligase catalytic subunit OS=Mus musculus GN=Gclc PE=1 SV=4	TRUE	-2.2799	0.03141	439346	493611	455839	495822	43678.7	78457.1	-54265.6	0.890064	-0.0505787
394	1795	sp|Q8K273|MMGT1_MOUSE	N/A	N/A	Membrane magnesium transporter 1 OS=Mus musculus GN=Mmgt1 PE=1 SV=1	TRUE	2.27928	0.03145	11525.5	5137.04	14619.3	1676.91	7749.93	6525.79	6388.42	2.2436	0.350945
395	1500	sp|Q9QYE6|GOGA5_MOUSE	N/A	N/A	Golgin subfamily A member 5 OS=Mus musculus GN=Golga5 PE=1 SV=2	TRUE	2.27444	0.03178	13761	6992.86	12359.9	5433.83	9463.17	4493.75	6768.17	1.96787	0.293996
396	1756	sp|Q62219|TGFI1_MOUSE	N/A	N/A	Transforming growth factor beta-1-induced transcript 1 protein OS=Mus musculus GN=Tgfb1i1 PE=1 SV=2	TRUE	2.26986	0.0321	4496.69	1371.67	2030	1467.39	4705.38	734.746	3125.03	3.27827	0.515645
397	1212	sp|Q8CI59|STEA3_MOUSE	N/A	N/A	Metalloreductase STEAP3 OS=Mus musculus GN=Steap3 PE=1 SV=1	TRUE	-2.26918	0.03214	22205.3	34483.6	22833.1	29581.2	9963.82	17811.5	-12278.3	0.643938	-0.191156
398	2220	sp|P61211|ARL1_MOUSE	N/A	N/A	ADP-ribosylation factor-like protein 1 OS=Mus musculus GN=Arl1 PE=1 SV=1	TRUE	-2.26088	0.03272	47581.7	54973	50740.4	51558.7	7363.58	9639.72	-7391.27	0.865547	-0.0627092
399	2169	sp|Q64464|CP3AD_MOUSE	N/A	N/A	Cytochrome P450 3A13 OS=Mus musculus GN=Cyp3a13 PE=1 SV=1	TRUE	2.25979	0.0328	360107	323053	347811	309598	41503.3	43374.3	37053.7	1.1147	0.0471574
400	2369	sp|Q91VW3|SH3L3_MOUSE	N/A	N/A	SH3 domain-binding glutamic acid-rich-like protein 3 OS=Mus musculus GN=Sh3bgrl3 PE=1 SV=1	TRUE	-2.25969	0.03281	9623.3	15941.4	9377.94	15483.5	6098.61	8432.83	-6318.11	0.603667	-0.219203
401	461	sp|O70318|E41L2_MOUSE	N/A	N/A	Band 4.1-like protein 2 OS=Mus musculus GN=Epb41l2 PE=1 SV=2	TRUE	2.25905	0.03285	14195.2	9361.01	13670.9	8039.24	5272.1	5831.48	4834.14	1.51641	0.180817
402	1985	sp|Q61699|HS105_MOUSE	N/A	N/A	Heat shock protein 105 kDa OS=Mus musculus GN=Hsph1 PE=1 SV=2	TRUE	2.25647	0.03303	39014	33160.7	38858.9	32891.2	5519.45	7948.65	5853.33	1.17651	0.0705972
403	1294	sp|O35930|GP1BA_MOUSE	N/A	N/A	Platelet glycoprotein Ib alpha chain OS=Mus musculus GN=Gp1ba PE=1 SV=2	TRUE	2.25635	0.03304	1176.6	718.571	1233.48	576.149	570.88	457.769	458.024	1.63741	0.214157
404	1142	sp|Q8CG76|ARK72_MOUSE	N/A	N/A	Aflatoxin B1 aldehyde reductase member 2 OS=Mus musculus GN=Akr7a2 PE=1 SV=3	TRUE	-2.24147	0.03411	100364	118691	99050.1	113252	11108.2	29256.8	-18327.8	0.845585	-0.0728429
405	1244	sp|Q9Z0J0|NPC2_MOUSE	N/A	N/A	Epididymal secretory protein E1 OS=Mus musculus GN=Npc2 PE=1 SV=1	TRUE	2.24141	0.03412	6222.91	1239.46	2135.3	1003.38	7616.58	1031.93	4983.45	5.02067	0.700762
406	1243	sp|P11835|ITB2_MOUSE	N/A	N/A	Integrin beta-2 OS=Mus musculus GN=Itgb2 PE=1 SV=2	TRUE	-2.23989	0.03423	7326.75	10830.5	6401.42	10818.9	3765.84	4361.84	-3503.79	0.676489	-0.169739
407	723	sp|Q62470|ITA3_MOUSE	N/A	N/A	Integrin alpha-3 OS=Mus musculus GN=Itga3 PE=1 SV=1	TRUE	2.2392	0.03428	96170.3	56704.7	90544.2	57100.7	58141.3	20105.9	39465.6	1.69598	0.229422
408	2616	sp|P83940|ELOC_MOUSE	N/A	N/A	Elongin-C OS=Mus musculus GN=Eloc PE=1 SV=1	TRUE	2.23921	0.03428	32070.5	18492.2	36129.1	15774.3	15817.9	15449.4	13578.2	1.73427	0.239116
409	682	sp|P70670|NACAM_MOUSE	N/A	N/A	Nascent polypeptide-associated complex subunit alpha, muscle-specific form OS=Mus musculus GN=Naca PE=1 SV=2	TRUE	2.23601	0.03452	40020.6	29895.3	45573.9	30158	12942.3	9874.06	10125.2	1.33869	0.12668
410	1026	sp|Q8K370|ACD10_MOUSE	N/A	N/A	Acyl-CoA dehydrogenase family member 10 OS=Mus musculus GN=Acad10 PE=1 SV=1	TRUE	2.2357	0.03454	62228.3	46462.7	60367.3	41616.3	21889	11985.1	15765.6	1.33932	0.126884
411	574	sp|P99027|RLA2_MOUSE	N/A	N/A	60S acidic ribosomal protein P2 OS=Mus musculus GN=Rplp2 PE=1 SV=3	TRUE	-2.23381	0.03468	52644.3	86792.2	42971.1	71572.6	33911.6	45575.2	-34147.9	0.606556	-0.217129
412	522	sp|Q80XN0|BDH_MOUSE	N/A	N/A	D-beta-hydroxybutyrate dehydrogenase, mitochondrial OS=Mus musculus GN=Bdh1 PE=1 SV=2	TRUE	2.23301	0.03474	216235	186881	211597	184621	36100.2	30978.1	29354.3	1.15708	0.0633615
413	433	sp|P51881|ADT2_MOUSE	N/A	N/A	ADP/ATP translocase 2 OS=Mus musculus GN=Slc25a5 PE=1 SV=3	TRUE	2.23088	0.0349	276021	244019	270772	247583	42648.5	28334.9	32001.7	1.13114	0.0535179
414	1685	sp|Q9JLI6|SCLY_MOUSE	N/A	N/A	Selenocysteine lyase OS=Mus musculus GN=Scly PE=1 SV=1	TRUE	2.22778	0.03513	19542.2	12631.1	21265.9	13314.7	9470.89	5626.37	6911.13	1.54715	0.189533
415	1342	sp|Q9Z1Q9|SYVC_MOUSE	N/A	N/A	Valine--tRNA ligase OS=Mus musculus GN=Vars PE=1 SV=1	TRUE	2.22756	0.03514	97118.2	87115.4	99357.7	90898	9496.16	13811.3	10002.8	1.11482	0.0472059
416	2313	sp|Q3TCJ1|ABRX2_MOUSE	N/A	N/A	BRISC complex subunit Abraxas 2 OS=Mus musculus GN=Abraxas2 PE=1 SV=1	TRUE	-2.22463	0.03537	148.115	306.31	147.266	259.12	160.928	208.941	-158.195	0.483546	-0.315562
417	180	sp|Q9CQ62|DECR_MOUSE	N/A	N/A	2,4-dienoyl-CoA reductase, mitochondrial OS=Mus musculus GN=Decr1 PE=1 SV=1	TRUE	-2.22339	0.03546	432164	460842	428891	444642	26511.8	40323.8	-28677.3	0.937772	-0.0279028
418	2092	sp|Q99KK2|NEUA_MOUSE	N/A	N/A	N-acylneuraminate cytidylyltransferase OS=Mus musculus GN=Cmas PE=1 SV=2	TRUE	2.2232	0.03547	4412.21	2617.66	4153.81	2275.8	2379.94	1631.95	1794.55	1.68556	0.226743
419	826	sp|Q9CWK8|SNX2_MOUSE	N/A	N/A	Sorting nexin-2 OS=Mus musculus GN=Snx2 PE=1 SV=2	TRUE	2.22194	0.03557	37483.7	25232.3	39786.5	26696	14619.6	13733.9	12251.4	1.48555	0.171886
420	1797	sp|Q9Z126|PLF4_MOUSE	N/A	N/A	Platelet factor 4 OS=Mus musculus GN=Pf4 PE=1 SV=1	TRUE	-2.22089	0.03565	11167.8	20264.1	10662.6	21513.8	5666.9	14604.9	-9096.31	0.551111	-0.258761
421	1157	sp|P35991|BTK_MOUSE	N/A	N/A	Tyrosine-protein kinase BTK OS=Mus musculus GN=Btk PE=1 SV=4	TRUE	2.22047	0.03568	13840.1	8067.83	11771.9	7771.72	8663.93	2618.16	5772.26	1.71547	0.234382
422	1570	sp|Q8BWF0|SSDH_MOUSE	N/A	N/A	Succinate-semialdehyde dehydrogenase, mitochondrial OS=Mus musculus GN=Aldh5a1 PE=1 SV=1	TRUE	2.21929	0.03577	312440	250819	274896	248812	69567.7	74308.9	61621.6	1.24568	0.0954071
423	2017	sp|Q3UP87|ELNE_MOUSE	N/A	N/A	Neutrophil elastase OS=Mus musculus GN=Elane PE=2 SV=1	TRUE	-2.21882	0.03581	59797.4	135858	39291.8	116272	58640.8	115879	-76060.5	0.440147	-0.356402
424	328	sp|P27546|MAP4_MOUSE	N/A	N/A	Microtubule-associated protein 4 OS=Mus musculus GN=Map4 PE=1 SV=3	TRUE	-2.21606	0.03602	12105.6	18112.2	13166.6	18681.5	5568.5	8476.5	-6006.64	0.668365	-0.174986
425	1596	sp|Q9CZL5|PHS2_MOUSE	N/A	N/A	Pterin-4-alpha-carbinolamine dehydratase 2 OS=Mus musculus GN=Pcbd2 PE=1 SV=2	TRUE	-2.20583	0.03681	13140	18698.5	14744.8	19337	6793.32	6121.91	-5558.55	0.702727	-0.153213
426	2331	sp|A2AIV8|CARD9_MOUSE	N/A	N/A	Caspase recruitment domain-containing protein 9 OS=Mus musculus GN=Card9 PE=1 SV=1	TRUE	-2.2044	0.03692	11498	28503.6	3953.07	34399.8	19208.8	20786.7	-17005.6	0.403387	-0.394278
427	1229	sp|Q8BY89|CTL2_MOUSE	N/A	N/A	Choline transporter-like protein 2 OS=Mus musculus GN=Slc44a2 PE=1 SV=2	TRUE	2.20434	0.03693	12118.5	6697.11	7636.32	7090.01	7960.37	3316.17	5421.37	1.80951	0.257561
428	701	sp|Q63886|UD11_MOUSE	N/A	N/A	UDP-glucuronosyltransferase 1-1 OS=Mus musculus GN=Ugt1a1 PE=1 SV=2	TRUE	-2.20237	0.03708	628786	679203	638550	682171	58531.8	59833.1	-50417.5	0.92577	-0.033497
429	902	sp|P67984|RL22_MOUSE	N/A	N/A	60S ribosomal protein L22 OS=Mus musculus GN=Rpl22 PE=1 SV=2	TRUE	-2.20243	0.03708	169936	236835	150541	236872	71351.9	86603.3	-66899.5	0.717527	-0.144162
430	532	sp|P62301|RS13_MOUSE	N/A	N/A	40S ribosomal protein S13 OS=Mus musculus GN=Rps13 PE=1 SV=2	TRUE	2.20184	0.03712	855649	730098	853387	715565	158997	130725	125551	1.17196	0.0689146
431	1591	sp|Q921T2|TOIP1_MOUSE	N/A	N/A	Torsin-1A-interacting protein 1 OS=Mus musculus GN=Tor1aip1 PE=1 SV=3	TRUE	-2.19775	0.03745	28520.5	43806.4	35376.3	44229.5	19798.6	15299.5	-15285.9	0.651058	-0.18638
432	1443	sp|P97370|AT1B3_MOUSE	N/A	N/A	Sodium/potassium-transporting ATPase subunit beta-3 OS=Mus musculus GN=Atp1b3 PE=1 SV=1	TRUE	-2.19745	0.03747	31608.3	40007.8	34793.6	42299.2	7893.51	11919.4	-8399.47	0.790054	-0.102343
433	2569	sp|Q3V384|AFG1L_MOUSE	N/A	N/A	AFG1-like ATPase OS=Mus musculus GN=Afg1l PE=1 SV=1	TRUE	-2.19726	0.03749	1869.84	3626.74	1875.44	2991.75	1335.48	2723.43	-1756.91	0.515569	-0.287713
434	1176	sp|O88968|TCO2_MOUSE	N/A	N/A	Transcobalamin-2 OS=Mus musculus GN=Tcn2 PE=1 SV=1	TRUE	2.19517	0.03765	1084.95	720.108	926.744	670.524	510.733	294.196	364.846	1.50665	0.178014
435	203	sp|P28654|PGS2_MOUSE	N/A	N/A	Decorin OS=Mus musculus GN=Dcn PE=1 SV=1	TRUE	2.19294	0.03783	47977.9	33465.1	48517	32678.2	18782	14650.1	14512.8	1.43367	0.156449
436	331	sp|P29341|PABP1_MOUSE	N/A	N/A	Polyadenylate-binding protein 1 OS=Mus musculus GN=Pabpc1 PE=1 SV=2	TRUE	-2.18894	0.03815	344191	404963	311090	382334	54371.6	88973.4	-60772.3	0.849931	-0.0706162
437	955	sp|Q91VS7|MGST1_MOUSE	N/A	N/A	Microsomal glutathione S-transferase 1 OS=Mus musculus GN=Mgst1 PE=1 SV=3	TRUE	-2.18449	0.03852	1.31352e+06	1.53807e+06	1.13418e+06	1.58797e+06	322989	165285	-224547	0.854008	-0.0685382
438	961	sp|Q6NZC7|S23IP_MOUSE	N/A	N/A	SEC23-interacting protein OS=Mus musculus GN=Sec23ip PE=1 SV=2	TRUE	2.18075	0.03882	92126.9	73169.6	90691.6	81803.2	20730.4	24454.5	18957.3	1.25909	0.100056
439	151	sp|P52825|CPT2_MOUSE	N/A	N/A	Carnitine O-palmitoyltransferase 2, mitochondrial OS=Mus musculus GN=Cpt2 PE=1 SV=2	TRUE	2.18022	0.03886	40561.1	26778.9	37519.9	25072.2	18624.6	12806	13782.2	1.51467	0.180317
440	2487	sp|P56654|CP237_MOUSE	N/A	N/A	Cytochrome P450 2C37 OS=Mus musculus GN=Cyp2c37 PE=1 SV=2	TRUE	2.17945	0.03893	152342	135842	149928	135238	24112.2	11336.5	16500.6	1.12147	0.0497873
441	985	sp|Q9WU79|PROD_MOUSE	N/A	N/A	Proline dehydrogenase 1, mitochondrial OS=Mus musculus GN=Prodh PE=1 SV=2	TRUE	-2.17741	0.0391	560007	598838	562639	596619	56354.6	27867.1	-38830.3	0.935157	-0.0291153
442	2329	sp|Q62230|SN_MOUSE	N/A	N/A	Sialoadhesin OS=Mus musculus GN=Siglec1 PE=1 SV=2	TRUE	2.1763	0.03919	795.601	485.043	671.585	524.538	455.198	211.702	310.558	1.64027	0.214915
443	2235	sp|Q9JHW4|SELB_MOUSE	N/A	N/A	Selenocysteine-specific elongation factor OS=Mus musculus GN=Eefsec PE=1 SV=2	TRUE	2.17197	0.03955	15118.7	7940.35	16943.6	5949.96	9645.45	6862.28	7178.31	1.90403	0.279674
444	1438	sp|Q8BH43|WASF2_MOUSE	N/A	N/A	Wiskott-Aldrich syndrome protein family member 2 OS=Mus musculus GN=Wasf2 PE=1 SV=1	TRUE	-2.17033	0.03969	45996.8	67399.3	42111.3	55599.4	17163.9	33143.5	-21402.5	0.682453	-0.165927
445	1134	sp|P61089|UBE2N_MOUSE	N/A	N/A	Ubiquitin-conjugating enzyme E2 N OS=Mus musculus GN=Ube2n PE=1 SV=1	TRUE	2.16725	0.03994	53264.5	39462.5	53040.7	36080.7	17557	14905.9	13802	1.34975	0.130253
446	298	sp|Q93092|TALDO_MOUSE	N/A	N/A	Transaldolase OS=Mus musculus GN=Taldo1 PE=1 SV=2	TRUE	-2.16722	0.03995	44103.6	62615.5	39772	60470.2	26275.3	15060.1	-18511.9	0.704356	-0.152208
447	589	sp|Q9CW46|RAVR1_MOUSE	N/A	N/A	Ribonucleoprotein PTB-binding 1 OS=Mus musculus GN=Raver1 PE=1 SV=2	TRUE	2.1645	0.04018	26108.6	17260.4	26173	16106.5	11457.2	9280.39	8848.19	1.51263	0.179732
448	1818	sp|Q9JJ28|FLII_MOUSE	N/A	N/A	Protein flightless-1 homolog OS=Mus musculus GN=Flii PE=1 SV=1	TRUE	-2.16436	0.04019	30294.2	46262.2	24599.2	51993.1	19705.6	18179.4	-15968	0.654837	-0.183867
449	2229	sp|P70248|MYO1F_MOUSE	N/A	N/A	Unconventional myosin-If OS=Mus musculus GN=Myo1f PE=1 SV=1	TRUE	2.16133	0.04045	26721.4	15280.6	29087.7	12458.9	15570.7	10769.4	11440.8	1.74872	0.242719
450	397	sp|P62983|RS27A_MOUSE	N/A	N/A	Ubiquitin-40S ribosomal protein S27a OS=Mus musculus GN=Rps27a PE=1 SV=2	TRUE	2.1547	0.04101	6030.6	3439.83	5265.98	3194.13	3773.84	1943.92	2590.77	1.75317	0.243824
451	2574	sp|Q99LI8|HGS_MOUSE	N/A	N/A	Hepatocyte growth factor-regulated tyrosine kinase substrate OS=Mus musculus GN=Hgs PE=1 SV=2	TRUE	2.15453	0.04103	2177.17	1103.67	1793.56	793.057	1557.12	821.959	1073.5	1.97267	0.295054
452	1753	sp|Q3UMF0|COBL1_MOUSE	N/A	N/A	Cordon-bleu protein-like 1 OS=Mus musculus GN=Cobll1 PE=1 SV=2	TRUE	2.1533	0.04114	32168.4	18621.1	21572.4	12286.8	17619.2	14304.5	13547.2	1.72752	0.237423
453	2518	sp|Q9D7A8|ARMC1_MOUSE	N/A	N/A	Armadillo repeat-containing protein 1 OS=Mus musculus GN=Armc1 PE=1 SV=1	TRUE	-2.15221	0.04123	39743.9	45422.5	39041.4	43786.1	6258.26	7458.65	-5678.58	0.874983	-0.0580003
454	157	sp|Q8BH95|ECHM_MOUSE	N/A	N/A	Enoyl-CoA hydratase, mitochondrial OS=Mus musculus GN=Echs1 PE=1 SV=1	TRUE	2.15012	0.04141	153754	109395	155492	95835.5	57489.3	47355.8	44358.8	1.40549	0.147828
455	1367	sp|Q9D8S4|ORN_MOUSE	N/A	N/A	Oligoribonuclease, mitochondrial OS=Mus musculus GN=Rexo2 PE=1 SV=2	TRUE	-2.15018	0.04141	49010.6	71445.3	34804.8	75791.4	33153.2	15829.7	-22434.8	0.685987	-0.163684
456	1200	sp|Q8VCM8|NCLN_MOUSE	N/A	N/A	Nicalin OS=Mus musculus GN=Ncln PE=1 SV=2	TRUE	2.14665	0.04171	148775	129325	153367	127492	22372.2	24632.9	19449.5	1.15039	0.0608458
457	1627	sp|P0DN34|NDUB1_MOUSE	N/A	N/A	NADH dehydrogenase [ubiquinone] 1 beta subcomplex subunit 1 OS=Mus musculus GN=Ndufb1 PE=3 SV=1	TRUE	2.14112	0.0422	33760.7	20729.1	33545.5	21748.5	14336.6	17310.9	13031.6	1.62866	0.211831
458	960	sp|P62911|RL32_MOUSE	N/A	N/A	60S ribosomal protein L32 OS=Mus musculus GN=Rpl32 PE=1 SV=2	TRUE	2.13873	0.04241	344483	301892	334443	289262	55053.5	46380.4	42590.9	1.14108	0.057316
459	2032	sp|P58871|TB182_MOUSE	N/A	N/A	182 kDa tankyrase-1-binding protein OS=Mus musculus GN=Tnks1bp1 PE=1 SV=2	TRUE	2.13872	0.04241	2169.02	1498.9	2155.31	1601.82	665.62	961.033	670.114	1.44707	0.160489
460	1439	sp|Q8R0X7|SGPL1_MOUSE	N/A	N/A	Sphingosine-1-phosphate lyase 1 OS=Mus musculus GN=Sgpl1 PE=1 SV=1	TRUE	2.13463	0.04278	109536	96530.1	112757	97211.2	16852.5	14176.6	13005.6	1.13473	0.0548931
461	1480	sp|F8VPU2|FARP1_MOUSE	N/A	N/A	FERM, RhoGEF and pleckstrin domain-containing protein 1 OS=Mus musculus GN=Farp1 PE=1 SV=1	TRUE	2.12997	0.0432	15181	12235.4	15871.5	12373.9	4485.74	1834.61	2945.51	1.24074	0.0936794
462	862	sp|Q8BX70|VP13C_MOUSE	N/A	N/A	Vacuolar protein sorting-associated protein 13C OS=Mus musculus GN=Vps13c PE=1 SV=2	TRUE	2.12768	0.04341	13355.3	10059.4	14209.9	9722.55	4273.9	3620.86	3295.96	1.32765	0.123084
463	40	sp|Q60847|COCA1_MOUSE	N/A	N/A	Collagen alpha-1(XII) chain OS=Mus musculus GN=Col12a1 PE=2 SV=3	TRUE	2.12192	0.04393	24905.7	15837.2	29228.6	14641.1	13930.5	5454.6	9068.48	1.57261	0.19662
464	1415	sp|P62862|RS30_MOUSE	N/A	N/A	40S ribosomal protein S30 OS=Mus musculus GN=Fau PE=1 SV=1	TRUE	2.12163	0.04396	55503.7	25035.1	43665.2	24856.1	49216.9	6471.38	30468.6	2.21704	0.345773
465	366	sp|Q9JK53|PRELP_MOUSE	N/A	N/A	Prolargin OS=Mus musculus GN=Prelp PE=1 SV=2	TRUE	2.1209	0.04402	23023	18586.4	22473.3	17466.2	5348.6	5467.21	4436.59	1.2387	0.0929664
466	511	sp|P47962|RL5_MOUSE	N/A	N/A	60S ribosomal protein L5 OS=Mus musculus GN=Rpl5 PE=1 SV=3	TRUE	-2.11996	0.04411	128669	217818	120310	158113	25074.4	161225	-89149	0.590718	-0.22862
467	417	sp|P50516|VATA_MOUSE	N/A	N/A	V-type proton ATPase catalytic subunit A OS=Mus musculus GN=Atp6v1a PE=1 SV=2	TRUE	2.11796	0.0443	35331.5	28303.4	35003.4	32107.8	7311.67	9939.69	7028.11	1.24831	0.0963235
468	873	sp|E9Q4Z2|ACACB_MOUSE	N/A	N/A	Acetyl-CoA carboxylase 2 OS=Mus musculus GN=Acacb PE=1 SV=1	TRUE	-2.1157	0.0445	131496	157477	139150	157932	29677.4	34117.1	-25981.4	0.835015	-0.0783058
469	1478	sp|Q9D826|SOX_MOUSE	N/A	N/A	Peroxisomal sarcosine oxidase OS=Mus musculus GN=Pipox PE=1 SV=1	TRUE	-2.11412	0.04465	661113	755121	672530	691292	67974.8	155172	-94008.4	0.875505	-0.0577411
470	313	sp|P32848|PRVA_MOUSE	N/A	N/A	Parvalbumin alpha OS=Mus musculus GN=Pvalb PE=1 SV=3	TRUE	2.11311	0.04475	47108.3	35913.8	45841.9	36745.2	12941.3	14563	11194.6	1.31171	0.117837
471	459	sp|Q60864|STIP1_MOUSE	N/A	N/A	Stress-induced-phosphoprotein 1 OS=Mus musculus GN=Stip1 PE=1 SV=1	TRUE	-2.11069	0.04497	56358.3	76714.4	51000.1	74771.5	21320.1	28822.9	-20356.1	0.734651	-0.133919
472	2114	sp|P62307|RUXF_MOUSE	N/A	N/A	Small nuclear ribonucleoprotein F OS=Mus musculus GN=Snrpf PE=1 SV=1	TRUE	-2.10794	0.04523	1025.38	2347.92	806.002	1389.67	761.876	2285.93	-1322.54	0.43672	-0.359797
473	1089	sp|Q3V3R1|C1TM_MOUSE	N/A	N/A	Monofunctional C1-tetrahydrofolate synthase, mitochondrial OS=Mus musculus GN=Mthfd1l PE=1 SV=2	TRUE	2.1049	0.04552	33726.1	20182.3	30188	17866.1	20450.4	9747.85	13543.8	1.67107	0.222996
474	858	sp|Q91VM9|IPYR2_MOUSE	N/A	N/A	Inorganic pyrophosphatase 2, mitochondrial OS=Mus musculus GN=Ppa2 PE=1 SV=1	TRUE	2.10439	0.04557	70610.6	57446.6	69235	57588.7	15647.1	16771.8	13164	1.22915	0.0896053
475	410	sp|O35129|PHB2_MOUSE	N/A	N/A	Prohibitin-2 OS=Mus musculus GN=Phb2 PE=1 SV=1	TRUE	2.10321	0.04568	922117	792386	855235	758806	183424	121770	129732	1.16372	0.0658495
476	2357	sp|Q9DC77|SMPX_MOUSE	N/A	N/A	Small muscular protein OS=Mus musculus GN=Smpx PE=1 SV=2	TRUE	2.10053	0.04593	2509.26	1446.78	1805.62	1461.76	1641.79	667.769	1062.48	1.73438	0.239144
477	473	sp|Q7TMK9|HNRPQ_MOUSE	N/A	N/A	Heterogeneous nuclear ribonucleoprotein Q OS=Mus musculus GN=Syncrip PE=1 SV=2	TRUE	-2.09905	0.04608	23183.9	46953.1	20136.1	22887.4	13827.5	41225	-23769.1	0.493768	-0.306477
478	699	sp|O55022|PGRC1_MOUSE	N/A	N/A	Membrane-associated progesterone receptor component 1 OS=Mus musculus GN=Pgrmc1 PE=1 SV=4	TRUE	-2.09232	0.04672	1.03538e+06	1.10567e+06	1.04623e+06	1.06379e+06	74590.2	100112	-70297.9	0.936421	-0.028529
479	1482	sp|Q6ZWY8|TYB10_MOUSE	N/A	N/A	Thymosin beta-10 OS=Mus musculus GN=Tmsb10 PE=1 SV=3	TRUE	2.0908	0.04687	1801.52	864.605	1303.64	592.316	1450.71	603.35	936.919	2.08364	0.318822
480	1373	sp|Q62393|TPD52_MOUSE	N/A	N/A	Tumor protein D52 OS=Mus musculus GN=Tpd52 PE=1 SV=2	TRUE	2.09051	0.0469	6132.46	4382.95	6165.18	4718.14	2436.09	1748.89	1749.51	1.39916	0.145868
481	1992	sp|Q69ZK0|PREX1_MOUSE	N/A	N/A	Phosphatidylinositol 3,4,5-trisphosphate-dependent Rac exchanger 1 protein OS=Mus musculus GN=Prex1 PE=1 SV=2	TRUE	2.08995	0.04695	57467	34969.1	63828.2	29997.9	28913.4	26302.2	22497.9	1.64337	0.215735
482	536	sp|P24527|LKHA4_MOUSE	N/A	N/A	Leukotriene A-4 hydrolase OS=Mus musculus GN=Lta4h PE=1 SV=4	TRUE	-2.08791	0.04715	132631	159565	127974	158345	27367.7	39600.4	-26934.5	0.831201	-0.0802942
483	698	sp|P62717|RL18A_MOUSE	N/A	N/A	60S ribosomal protein L18a OS=Mus musculus GN=Rpl18a PE=1 SV=1	TRUE	2.08666	0.04728	305213	283315	309554	282792	27743	26249.1	21897.7	1.07729	0.032333
484	733	sp|Q99MR6|SRRT_MOUSE	N/A	N/A	Serrate RNA effector molecule homolog OS=Mus musculus GN=Srrt PE=1 SV=1	TRUE	2.08506	0.04743	22076.1	17732.1	23484.6	17989.2	5240.72	5550.6	4343.98	1.24498	0.0951616
485	1535	sp|Q8BJU0|SGTA_MOUSE	N/A	N/A	Small glutamine-rich tetratricopeptide repeat-containing protein alpha OS=Mus musculus GN=Sgta PE=1 SV=2	TRUE	2.08466	0.04747	117291	96350.2	127385	89390.5	26337	25416.6	20940.4	1.21734	0.0854106
486	1754	sp|O88845|AKA10_MOUSE	N/A	N/A	A-kinase anchor protein 10, mitochondrial OS=Mus musculus GN=Akap10 PE=1 SV=3	TRUE	2.08449	0.04749	11115	7244.53	9575.84	7022.69	5754.55	3176.58	3870.43	1.53426	0.185898
487	544	sp|Q9DCJ5|NDUA8_MOUSE	N/A	N/A	NADH dehydrogenase [ubiquinone] 1 alpha subcomplex subunit 8 OS=Mus musculus GN=Ndufa8 PE=1 SV=3	TRUE	2.08252	0.04768	11991.1	4460.99	7481.55	3708.02	12169.2	3101.92	7530.11	2.68799	0.429428
488	2600	sp|Q924T7|RNF31_MOUSE	N/A	N/A	E3 ubiquitin-protein ligase RNF31 OS=Mus musculus GN=Rnf31 PE=1 SV=2	TRUE	2.07789	0.04814	21605.7	10807.2	16422.5	7411.76	16415.1	8140.12	10798.5	1.9992	0.300856
489	1861	sp|Q9JIA7|SPHK2_MOUSE	N/A	N/A	Sphingosine kinase 2 OS=Mus musculus GN=Sphk2 PE=1 SV=2	TRUE	-2.0768	0.04825	445739	486042	437962	473108	51296.2	48549.5	-40302.5	0.91708	-0.0375927
490	1619	sp|Q9Z1T1|AP3B1_MOUSE	N/A	N/A	AP-3 complex subunit beta-1 OS=Mus musculus GN=Ap3b1 PE=1 SV=2	TRUE	-2.07624	0.04831	54999.6	64079.6	54697.8	61164.5	11436.4	11105.1	-9080	0.858301	-0.0663602
491	1224	sp|Q9JLZ3|AUHM_MOUSE	N/A	N/A	Methylglutaconyl-CoA hydratase, mitochondrial OS=Mus musculus GN=Auh PE=1 SV=1	TRUE	2.07603	0.04833	580.413	301.428	420.58	274.717	447.526	136.826	278.985	1.92555	0.284554
492	226	sp|Q8VHY0|CSPG4_MOUSE	N/A	N/A	Chondroitin sulfate proteoglycan 4 OS=Mus musculus GN=Cspg4 PE=1 SV=3	TRUE	2.07405	0.04852	43456.5	29062.5	37470.6	28822.4	18095	17692.6	14394	1.49528	0.174721
493	398	sp|Q99LC3|NDUAA_MOUSE	N/A	N/A	NADH dehydrogenase [ubiquinone] 1 alpha subcomplex subunit 10, mitochondrial OS=Mus musculus GN=Ndufa10 PE=1 SV=1	TRUE	2.0603	0.04992	316118	267168	327588	264988	65972.9	54893.3	48950.2	1.18322	0.0730652
494	2269	sp|Q99MR3|S12A9_MOUSE	N/A	N/A	Solute carrier family 12 member 9 OS=Mus musculus GN=Slc12a9 PE=1 SV=2	TRUE	-2.05971	0.04998	6813.23	10405.7	5600.3	10109.1	4250.27	4806.42	-3592.5	0.654758	-0.183919
495	566	sp|Q61171|PRDX2_MOUSE	N/A	N/A	Peroxiredoxin-2 OS=Mus musculus GN=Prdx2 PE=1 SV=3	TRUE	-2.0589	0.05007	54302.5	103253	49870.9	62957.6	16653.2	90617.1	-48950.3	0.525918	-0.279082
496	974	sp|P62900|RL31_MOUSE	N/A	N/A	60S ribosomal protein L31 OS=Mus musculus GN=Rpl31 PE=1 SV=1	TRUE	2.05704	0.05026	34983.9	25083.5	32624.2	25370.9	12850.4	11866	9900.36	1.3947	0.144479
497	1074	sp|O08917|FLOT1_MOUSE	N/A	N/A	Flotillin-1 OS=Mus musculus GN=Flot1 PE=1 SV=1	TRUE	2.05676	0.05029	100063	79901.1	110155	80120.2	28179.4	21101.9	20161.7	1.25233	0.0977199
498	1519	sp|Q8K0C4|CP51A_MOUSE	N/A	N/A	Lanosterol 14-alpha demethylase OS=Mus musculus GN=Cyp51a1 PE=1 SV=1	TRUE	-2.04992	0.051	266688	293808	258604	295016	29878.3	38934.5	-27120.8	0.907692	-0.0420614
499	1767	sp|P50427|STS_MOUSE	N/A	N/A	Steryl-sulfatase OS=Mus musculus GN=Sts PE=1 SV=1	TRUE	2.04844	0.05115	26687.5	13409.1	18256.7	8885.84	18718.1	13810.3	13278.4	1.99025	0.298907
500	1633	sp|Q9DD20|MET7B_MOUSE	N/A	N/A	Methyltransferase-like protein 7B OS=Mus musculus GN=Mettl7b PE=1 SV=2	TRUE	2.04676	0.05133	1.55998e+06	1.29504e+06	1.6076e+06	1.28293e+06	245124	421182	264937	1.20458	0.0808348
501	842	sp|P57759|ERP29_MOUSE	N/A	N/A	Endoplasmic reticulum resident protein 29 OS=Mus musculus GN=Erp29 PE=1 SV=2	TRUE	-2.04162	0.05188	83655.8	96825.8	88553.5	99455.1	20662.1	9334.72	-13170	0.863982	-0.0634952
502	2558	sp|P01674|KV3AM_MOUSE	N/A	N/A	Ig kappa chain V-III region PC 2154 OS=Mus musculus PE=1 SV=1	TRUE	2.03993	0.05206	656.975	385.592	616.665	213.428	356.566	326.106	271.384	1.70381	0.231421
503	576	sp|Q9R1P4|PSA1_MOUSE	N/A	N/A	Proteasome subunit alpha type-1 OS=Mus musculus GN=Psma1 PE=1 SV=1	TRUE	2.03671	0.0524	76074.2	69313	76458.1	70215.9	8016.45	9229.51	6761.23	1.09755	0.0404229
504	2274	sp|P56528|CD38_MOUSE	N/A	N/A	ADP-ribosyl cyclase/cyclic ADP-ribose hydrolase 1 OS=Mus musculus GN=Cd38 PE=1 SV=2	TRUE	-2.03626	0.05245	10111.5	14590.3	11571.6	15852.4	4834.01	6600.1	-4478.82	0.693028	-0.159249
505	1011	sp|P51125|ICAL_MOUSE	N/A	N/A	Calpastatin OS=Mus musculus GN=Cast PE=1 SV=2	TRUE	2.03541	0.05254	717.461	489.153	677.472	417.169	294.436	283.363	228.307	1.46674	0.166353
506	426	sp|P25688|URIC_MOUSE	N/A	N/A	Uricase OS=Mus musculus GN=Uox PE=1 SV=2	TRUE	-2.03475	0.05261	1.01867e+06	1.42214e+06	995815	1.33787e+06	217977	731617	-403468	0.716295	-0.144908
507	2346	sp|Q8BYM8|SYCM_MOUSE	N/A	N/A	Probable cysteine--tRNA ligase, mitochondrial OS=Mus musculus GN=Cars2 PE=1 SV=2	TRUE	-2.03301	0.0528	2689.04	4230.33	2621.74	4141.58	1557.81	2370.64	-1541.29	0.635657	-0.196777
508	2510	sp|Q8VCB1|NDC1_MOUSE	N/A	N/A	Nucleoporin NDC1 OS=Mus musculus GN=Ndc1 PE=1 SV=1	TRUE	2.032	0.05291	7896.02	4188.36	6433.53	4188.32	6017	2089.45	3707.66	1.88523	0.275364
509	1763	sp|Q91XE4|ACY3_MOUSE	N/A	N/A	N-acyl-aromatic-L-amino acid amidohydrolase (carboxylate-forming) OS=Mus musculus GN=Acy3 PE=1 SV=1	TRUE	-2.02759	0.05339	308398	345260	324644	360984	54093.7	35826.9	-36861.5	0.893235	-0.049034
510	2408	sp|Q9JL35|HMGN5_MOUSE	N/A	N/A	High mobility group nucleosome-binding domain-containing protein 5 OS=Mus musculus GN=Hmgn5 PE=1 SV=2	TRUE	-2.02529	0.05364	24337.8	38286.7	23323.7	39517.4	19735.3	14933.8	-13948.9	0.635673	-0.196766
511	1973	sp|Q4VAE3|TMM65_MOUSE	N/A	N/A	Transmembrane protein 65 OS=Mus musculus GN=Tmem65 PE=1 SV=1	TRUE	2.02187	0.05402	55590.4	20445.5	39130.1	18848.6	58814	13248.2	35144.9	2.71896	0.434402
512	2360	sp|P42925|PXMP2_MOUSE	N/A	N/A	Peroxisomal membrane protein 2 OS=Mus musculus GN=Pxmp2 PE=1 SV=2	TRUE	2.02113	0.0541	5635.95	3748.61	6047.83	2552.42	1991	2857.76	1887.34	1.50348	0.177097
513	1272	sp|Q9CQ22|LTOR1_MOUSE	N/A	N/A	Ragulator complex protein LAMTOR1 OS=Mus musculus GN=Lamtor1 PE=1 SV=1	TRUE	-2.02083	0.05413	21604.2	25504.2	21724.1	25898.3	6268.17	2534.88	-3899.97	0.847085	-0.0720728
514	217	sp|P35564|CALX_MOUSE	N/A	N/A	Calnexin OS=Mus musculus GN=Canx PE=1 SV=1	TRUE	-2.01993	0.05423	102019	150609	94974.2	130733	47034.4	77147.5	-48589.3	0.67738	-0.169167
515	177	sp|Q9D379|HYEP_MOUSE	N/A	N/A	Epoxide hydrolase 1 OS=Mus musculus GN=Ephx1 PE=1 SV=2	TRUE	-2.01545	0.05473	472865	544762	500261	591118	92340.3	91809	-71896.9	0.868022	-0.0614695
516	548	sp|Q99KC8|VMA5A_MOUSE	N/A	N/A	von Willebrand factor A domain-containing protein 5A OS=Mus musculus GN=Vwa5a PE=1 SV=2	TRUE	2.01454	0.05483	107868	85946.2	115550	97672.6	25376.5	31219	21922.2	1.25507	0.0986677
517	694	sp|P49312|ROA1_MOUSE	N/A	N/A	Heterogeneous nuclear ribonucleoprotein A1 OS=Mus musculus GN=Hnrnpa1 PE=1 SV=2	TRUE	2.01369	0.05492	17755	13496	18061.9	12845.3	6139.28	4450.53	4259	1.31557	0.119116
518	2297	sp|P51807|DYLT1_MOUSE	N/A	N/A	Dynein light chain Tctex-type 1 OS=Mus musculus GN=Dynlt1 PE=1 SV=1	TRUE	2.01264	0.05504	4672.32	2474.77	4299.06	1693.85	3265.29	2119.81	2197.55	1.88798	0.275998
519	1837	sp|P10711|TCEA1_MOUSE	N/A	N/A	Transcription elongation factor A protein 1 OS=Mus musculus GN=Tcea1 PE=1 SV=2	TRUE	-2.01158	0.05516	1524.26	2790.43	827.059	2331.57	1298.44	1963.98	-1266.17	0.546245	-0.262613
520	1127	sp|P56657|CP240_MOUSE	N/A	N/A	Cytochrome P450 2C40 OS=Mus musculus GN=Cyp2c40 PE=1 SV=2	TRUE	2.00839	0.05552	374060	268843	278916	260588	155234	104474	105217	1.39137	0.143443
521	2629	sp|Q99J87|DHX58_MOUSE	N/A	N/A	Probable ATP-dependent RNA helicase DHX58 OS=Mus musculus GN=Dhx58 PE=1 SV=2	TRUE	2.00822	0.05554	10300.8	5161.72	7410.14	4629.3	8381.87	3130.88	5139.03	1.9956	0.300075
522	1001	sp|Q925I1|ATAD3_MOUSE	N/A	N/A	ATPase family AAA domain-containing protein 3 OS=Mus musculus GN=Atad3 PE=1 SV=1	TRUE	2.00524	0.05588	86687.7	78204.8	88703.8	82613.9	10703.3	11195.8	8482.87	1.10847	0.0447239
523	1040	sp|P20852|CP2A5_MOUSE	N/A	N/A	Cytochrome P450 2A5 OS=Mus musculus GN=Cyp2a5 PE=2 SV=1	TRUE	2.00498	0.05591	877753	777849	935655	826106	147543	99563.6	99904.7	1.12844	0.0524774
524	2180	sp|Q8C3J5|DOCK2_MOUSE	N/A	N/A	Dedicator of cytokinesis protein 2 OS=Mus musculus GN=Dock2 PE=1 SV=3	TRUE	-1.99788	0.05672	13254.7	22650.2	13953.1	25544.1	10820.7	13640.7	-9395.5	0.585192	-0.232702
525	2103	sp|Q8BGA8|ACSM5_MOUSE	N/A	N/A	Acyl-coenzyme A synthetase ACSM5, mitochondrial OS=Mus musculus GN=Acsm5 PE=1 SV=1	TRUE	-1.99569	0.05697	192328	210293	189368	210526	16278.2	29840.9	-17964.5	0.914574	-0.0387813
526	2424	sp|Q3U182|CRTC2_MOUSE	N/A	N/A	CREB-regulated transcription coactivator 2 OS=Mus musculus GN=Crtc2 PE=1 SV=2	TRUE	1.99088	0.05753	12604.5	8585.67	14047.2	8775.67	5135.68	5307.56	4018.79	1.46808	0.16675
527	762	sp|Q06185|ATP5I_MOUSE	N/A	N/A	ATP synthase subunit e, mitochondrial OS=Mus musculus GN=Atp5i PE=1 SV=2	TRUE	1.98962	0.05768	68132.5	46079.6	65950.6	42546.3	30133.8	26566.2	22053	1.47859	0.169846
528	135	sp|P97807|FUMH_MOUSE	N/A	N/A	Fumarate hydratase, mitochondrial OS=Mus musculus GN=Fh PE=1 SV=3	TRUE	1.98346	0.0584	29464.8	21769.2	28003.7	20906.4	11798.5	7135.75	7695.66	1.35351	0.131462
529	1378	sp|Q7TPD0|INT3_MOUSE	N/A	N/A	Integrator complex subunit 3 OS=Mus musculus GN=Ints3 PE=1 SV=2	TRUE	1.98281	0.05848	2596.8	1421.32	2147.03	1200.35	1864.66	948.624	1175.49	1.82704	0.261748
530	610	sp|Q9CWJ9|PUR9_MOUSE	N/A	N/A	Bifunctional purine biosynthesis protein PURH OS=Mus musculus GN=Atic PE=1 SV=2	TRUE	-1.98186	0.05859	113588	147513	126596	158314	48960	37264.9	-33924.4	0.770024	-0.113496
531	37	sp|Q5SWU9|ACACA_MOUSE	N/A	N/A	Acetyl-CoA carboxylase 1 OS=Mus musculus GN=Acaca PE=1 SV=1	TRUE	-1.98179	0.0586	89315.3	108872	91213.5	101903	20320	30821.4	-19556.7	0.82037	-0.0859903
532	1427	sp|Q61694|3BHS5_MOUSE	N/A	N/A	3 beta-hydroxysteroid dehydrogenase type 5 OS=Mus musculus GN=Hsd3b5 PE=1 SV=4	TRUE	-1.98062	0.05874	89883.7	120301	85120.2	115201	27621.2	51015	-30417.4	0.747156	-0.126589
533	1568	sp|Q8R5H1|UBP15_MOUSE	N/A	N/A	Ubiquitin carboxyl-terminal hydrolase 15 OS=Mus musculus GN=Usp15 PE=1 SV=1	TRUE	-1.9792	0.05891	4359.23	7292.41	4118.37	7950.02	3304.92	4401.89	-2933.18	0.597776	-0.223462
534	1395	sp|Q61508|ECM1_MOUSE	N/A	N/A	Extracellular matrix protein 1 OS=Mus musculus GN=Ecm1 PE=1 SV=2	TRUE	1.97856	0.05898	25831.4	20053.7	26409.1	19768.3	8658.46	5812.45	5777.66	1.28811	0.109953
535	1	sp|P07724|ALBU_MOUSE	N/A	N/A	Serum albumin OS=Mus musculus GN=Alb PE=1 SV=3	TRUE	-1.9759	0.0593	850811	1.13083e+06	874380	903018	139827	528600	-280020	0.752377	-0.123565
536	2409	sp|Q8BJW5|NOL11_MOUSE	N/A	N/A	Nucleolar protein 11 OS=Mus musculus GN=Nol11 PE=2 SV=1	TRUE	1.97488	0.05942	3625.94	2333.05	3742.29	1760.15	1691.03	1689.44	1292.88	1.55416	0.191496
537	153	sp|Q00612|G6PD1_MOUSE	N/A	N/A	Glucose-6-phosphate 1-dehydrogenase X OS=Mus musculus GN=G6pdx PE=1 SV=3	TRUE	1.9736	0.05958	37794.3	27150.2	30260.9	26584.3	15419	11752.6	10644.1	1.39204	0.143653
538	1961	sp|Q8VDP6|CDIPT_MOUSE	N/A	N/A	CDP-diacylglycerol--inositol 3-phosphatidyltransferase OS=Mus musculus GN=Cdipt PE=1 SV=1	TRUE	-1.97119	0.05987	57458.9	65443.5	60094.3	63578.4	11606.6	8783.51	-7984.6	0.877992	-0.0565092
539	1409	sp|Q8BRF7|SCFD1_MOUSE	N/A	N/A	Sec1 family domain-containing protein 1 OS=Mus musculus GN=Scfd1 PE=1 SV=1	TRUE	1.96807	0.06025	24308.9	17895.8	21942.6	17769.4	6601.55	10267.3	6413.09	1.35836	0.133014
540	1538	sp|P11438|LAMP1_MOUSE	N/A	N/A	Lysosome-associated membrane glycoprotein 1 OS=Mus musculus GN=Lamp1 PE=1 SV=2	TRUE	1.96747	0.06032	40746.5	21630.9	31333.3	22994.7	33078.9	6133.31	19115.5	1.88371	0.275015
541	50	sp|P38647|GRP75_MOUSE	N/A	N/A	Stress-70 protein, mitochondrial OS=Mus musculus GN=Hspa9 PE=1 SV=3	TRUE	1.9643	0.0607	41373.5	30470.8	38043.2	29158.8	14870.7	13613.5	10902.7	1.35781	0.132839
542	2618	sp|Q9D735|CS043_MOUSE	N/A	N/A	Uncharacterized protein C19orf43 homolog OS=Mus musculus PE=1 SV=1	TRUE	1.96429	0.06071	16051.2	10176.9	17879.3	7484.63	8312.58	6896.5	5874.3	1.57722	0.197892
543	451	sp|Q61247|A2AP_MOUSE	N/A	N/A	Alpha-2-antiplasmin OS=Mus musculus GN=Serpinf2 PE=1 SV=1	TRUE	1.96331	0.06083	100181	50984.3	134909	22651.3	69062.1	58678.5	49196.3	1.96493	0.293347
544	1181	sp|O08810|U5S1_MOUSE	N/A	N/A	116 kDa U5 small nuclear ribonucleoprotein component OS=Mus musculus GN=Eftud2 PE=1 SV=1	TRUE	-1.96198	0.06099	93309.3	106756	88803	110011	21228.8	11755	-13447.1	0.874039	-0.0584691
545	1657	sp|P12265|BGLR_MOUSE	N/A	N/A	Beta-glucuronidase OS=Mus musculus GN=Gusb PE=1 SV=2	TRUE	1.95941	0.06131	19944	13552.7	19929.2	15328.5	8648.88	8124.27	6391.32	1.47159	0.167787
546	835	sp|Q7TNG8|LDHD_MOUSE	N/A	N/A	Probable D-lactate dehydrogenase, mitochondrial OS=Mus musculus GN=Ldhd PE=1 SV=1	TRUE	1.95605	0.06172	904041	707876	794583	696624	294267	205365	196165	1.27712	0.106231
547	2206	sp|Q61235|SNTB2_MOUSE	N/A	N/A	Beta-2-syntrophin OS=Mus musculus GN=Sntb2 PE=1 SV=2	TRUE	-1.94831	0.06269	6226.27	9169.68	5918.43	9674.16	3797.42	4028.41	-2943.41	0.679006	-0.168126
548	2453	sp|Q9CR67|TMM33_MOUSE	N/A	N/A	Transmembrane protein 33 OS=Mus musculus GN=Tmem33 PE=1 SV=1	TRUE	-1.94827	0.06269	161454	211349	155986	218347	69231.6	61946	-49895.4	0.76392	-0.116952
549	1111	sp|A2AAY5|SPD2B_MOUSE	N/A	N/A	SH3 and PX domain-containing protein 2B OS=Mus musculus GN=Sh3pxd2b PE=1 SV=1	TRUE	1.94341	0.06331	1594.93	590.7	1237.89	601.521	1751.29	377.119	1004.23	2.70006	0.431374
550	1641	sp|Q9CYH2|F213A_MOUSE	N/A	N/A	Redox-regulatory protein FAM213A OS=Mus musculus GN=Fam213a PE=1 SV=2	TRUE	1.94205	0.06348	17532	10667.5	22407.7	7766.72	10097.4	7715.74	6864.45	1.64349	0.215767
551	1817	sp|Q9R0Q7|TEBP_MOUSE	N/A	N/A	Prostaglandin E synthase 3 OS=Mus musculus GN=Ptges3 PE=1 SV=1	TRUE	-1.94171	0.06352	16627.3	25869.3	18564.7	29466.2	8541.6	15824	-9242	0.642742	-0.191963
552	75	sp|P08249|MDHM_MOUSE	N/A	N/A	Malate dehydrogenase, mitochondrial OS=Mus musculus GN=Mdh2 PE=1 SV=3	TRUE	1.94102	0.06361	21996.9	16338.7	22435.6	16537.7	7588.76	7446.7	5658.14	1.3463	0.129143
553	2395	sp|Q80TA6|MTMRC_MOUSE	N/A	N/A	Myotubularin-related protein 12 OS=Mus musculus GN=Mtmr12 PE=1 SV=2	TRUE	1.93632	0.06421	5993.37	2851.8	3697.58	2388.98	5339.69	1896.1	3141.57	2.10161	0.322552
554	774	sp|Q922U2|K2C5_MOUSE	N/A	N/A	Keratin, type II cytoskeletal 5 OS=Mus musculus GN=Krt5 PE=1 SV=1	TRUE	1.93333	0.0646	10618.1	6800.61	9574	6168.87	6213.64	3152.24	3817.53	1.56135	0.193501
555	1919	sp|Q9D7A6|SRP19_MOUSE	N/A	N/A	Signal recognition particle 19 kDa protein OS=Mus musculus GN=Srp19 PE=1 SV=1	TRUE	1.93177	0.0648	1891.55	1098.78	1754.9	973.175	1266.61	714.072	792.768	1.72149	0.235906
556	1562	sp|Q9CWS0|DDAH1_MOUSE	N/A	N/A	N(G),N(G)-dimethylarginine dimethylaminohydrolase 1 OS=Mus musculus GN=Ddah1 PE=1 SV=3	TRUE	1.93058	0.06495	169552	151082	168529	150637	24320.4	25180.1	18470.2	1.12225	0.0500908
557	765	sp|P47791|GSHR_MOUSE	N/A	N/A	Glutathione reductase, mitochondrial OS=Mus musculus GN=Gsr PE=1 SV=3	TRUE	-1.92913	0.06514	63752.1	72457	67016.1	72939.6	14867.8	5212.25	-8704.89	0.879861	-0.0555857
558	2292	sp|Q8R059|GALE_MOUSE	N/A	N/A	UDP-glucose 4-epimerase OS=Mus musculus GN=Gale PE=1 SV=1	TRUE	1.92453	0.06574	7263.51	4429.92	6151.07	3898.3	4724.17	2107.43	2833.58	1.63965	0.21475
559	1747	sp|Q9CQ89|CUTA_MOUSE	N/A	N/A	Protein CutA OS=Mus musculus GN=Cuta PE=1 SV=3	TRUE	-1.92398	0.06581	49250.7	70758.3	44920.7	67769.4	28979.7	28714.1	-21507.5	0.696042	-0.157364
560	708	sp|Q99JR1|SFXN1_MOUSE	N/A	N/A	Sideroflexin-1 OS=Mus musculus GN=Sfxn1 PE=1 SV=3	TRUE	1.9226	0.06599	37447.1	30090.3	37384.8	30402.1	9823.4	9951.31	7356.75	1.24449	0.0949911
561	1106	sp|Q62186|SSRD_MOUSE	N/A	N/A	Translocon-associated protein subunit delta OS=Mus musculus GN=Ssr4 PE=1 SV=1	TRUE	1.92245	0.06602	427092	380071	449287	365720	63824.1	62286.4	47020.5	1.12372	0.0506562
562	255	sp|Q6P5E4|UGGG1_MOUSE	N/A	N/A	UDP-glucose:glycoprotein glucosyltransferase 1 OS=Mus musculus GN=Uggt1 PE=1 SV=4	TRUE	-1.92132	0.06616	78506.1	97216.8	79122.3	102879	26292.7	23603	-18710.7	0.807536	-0.0928381
563	1046	sp|Q9CQC7|NDUB4_MOUSE	N/A	N/A	NADH dehydrogenase [ubiquinone] 1 beta subcomplex subunit 4 OS=Mus musculus GN=Ndufb4 PE=1 SV=3	TRUE	1.92101	0.0662	205884	157056	211578	176225	61954.2	70026.7	48827.8	1.31089	0.117567
564	1770	sp|P04918|SAA3_MOUSE	N/A	N/A	Serum amyloid A-3 protein OS=Mus musculus GN=Saa3 PE=1 SV=1	TRUE	1.918	0.0666	593.866	367.287	498.727	351.998	358.363	219.084	226.579	1.6169	0.208683
565	262	sp|Q99MN9|PCCB_MOUSE	N/A	N/A	Propionyl-CoA carboxylase beta chain, mitochondrial OS=Mus musculus GN=Pccb PE=1 SV=2	TRUE	-1.91451	0.06707	239280	266856	223288	258554	34439.5	40419.8	-27575.6	0.896665	-0.0473698
566	841	sp|Q9Z204|HNRPC_MOUSE	N/A	N/A	Heterogeneous nuclear ribonucleoproteins C1/C2 OS=Mus musculus GN=Hnrnpc PE=1 SV=1	TRUE	1.91417	0.06711	32759	9961.74	9741.29	2785.3	34713.2	24808.5	22797.2	3.28848	0.516995
567	2176	sp|P45700|MA1A1_MOUSE	N/A	N/A	Mannosyl-oligosaccharide 1,2-alpha-mannosidase IA OS=Mus musculus GN=Man1a1 PE=1 SV=1	TRUE	1.9142	0.06711	27844.1	17181	22738.1	17076.3	17890.8	7923.48	10663.1	1.62063	0.209684
568	2007	sp|Q6PFD9|NUP98_MOUSE	N/A	N/A	Nuclear pore complex protein Nup98-Nup96 OS=Mus musculus GN=Nup98 PE=1 SV=2	TRUE	1.91164	0.06745	2473.35	1539.67	2512.21	1401.51	1482.83	903.322	933.682	1.60642	0.205858
569	307	sp|Q08091|CNN1_MOUSE	N/A	N/A	Calponin-1 OS=Mus musculus GN=Cnn1 PE=1 SV=1	TRUE	1.91017	0.06765	21410.8	15970.8	20873.3	12555	5998.49	8780.28	5440.02	1.34062	0.127307
570	1674	sp|P03911|NU4M_MOUSE	N/A	N/A	NADH-ubiquinone oxidoreductase chain 4 OS=Mus musculus GN=Mtnd4 PE=1 SV=1	TRUE	1.90998	0.06767	106580	65645.4	80230.6	57634.5	67302.8	34559.1	40934.1	1.62356	0.210469
571	305	sp|P04247|MYG_MOUSE	N/A	N/A	Myoglobin OS=Mus musculus GN=Mb PE=1 SV=3	TRUE	1.90719	0.06805	30357.7	23732.6	31953.3	23537.4	10733.2	6017.44	6625.04	1.27915	0.106923
572	794	sp|P31001|DESM_MOUSE	N/A	N/A	Desmin OS=Mus musculus GN=Des PE=1 SV=3	TRUE	1.90619	0.06818	64831.6	54565	62679.7	55142.5	13775.3	14071.3	10266.5	1.18815	0.0748722
573	747	sp|P97872|FMO5_MOUSE	N/A	N/A	Dimethylaniline monooxygenase [N-oxide-forming] 5 OS=Mus musculus GN=Fmo5 PE=1 SV=4	TRUE	-1.90499	0.06835	1.24201e+06	1.36055e+06	1.17835e+06	1.35272e+06	187720	117557	-118541	0.912873	-0.0395899
574	521	sp|Q99LX0|PARK7_MOUSE	N/A	N/A	Protein DJ-1 OS=Mus musculus GN=Park7 PE=1 SV=1	TRUE	-1.9028	0.06864	19779.3	39582.6	17457.5	25022.3	11032.8	38551.3	-19803.2	0.499698	-0.301292
575	988	sp|Q9Z1J3|NFS1_MOUSE	N/A	N/A	Cysteine desulfurase, mitochondrial OS=Mus musculus GN=Nfs1 PE=1 SV=3	TRUE	1.90176	0.06879	37468.8	31329.9	39966.8	31430.6	6941.17	9826.43	6138.88	1.19594	0.0777106
576	2065	sp|Q8VDV3|R3GEF_MOUSE	N/A	N/A	Guanine nucleotide exchange factor for Rab-3A OS=Mus musculus GN=Rab3il1 PE=1 SV=1	TRUE	1.89861	0.06922	39437.1	22700.8	51120.5	13252.2	26595.3	16646.9	16736.2	1.73725	0.239863
577	2627	sp|Q8VEH3|ARL8A_MOUSE	N/A	N/A	ADP-ribosylation factor-like protein 8A OS=Mus musculus GN=Arl8a PE=1 SV=1	TRUE	1.89578	0.06961	7557.46	5216.99	6698.2	5754.08	3457.98	2806.17	2340.47	1.44862	0.160956
578	1249	sp|Q99LE6|ABCF2_MOUSE	N/A	N/A	ATP-binding cassette sub-family F member 2 OS=Mus musculus GN=Abcf2 PE=1 SV=1	TRUE	1.89523	0.06968	6436.12	3330.3	4846.49	3635.23	5379.77	1963.28	3105.82	1.93259	0.28614
579	2388	sp|Q8VI47|MRP2_MOUSE	N/A	N/A	Canalicular multispecific organic anion transporter 1 OS=Mus musculus GN=Abcc2 PE=1 SV=2	TRUE	-1.89361	0.06991	54557.5	61730	59907.4	61953	12094.3	5587.15	-7172.52	0.883808	-0.0536419
580	1634	sp|O88668|CREG1_MOUSE	N/A	N/A	Protein CREG1 OS=Mus musculus GN=Creg1 PE=1 SV=1	TRUE	-1.89345	0.06993	44272.8	49549.7	45854	48856.8	7328.81	7023.04	-5276.94	0.893502	-0.0489044
581	1057	sp|Q8VDM4|PSMD2_MOUSE	N/A	N/A	26S proteasome non-ATPase regulatory subunit 2 OS=Mus musculus GN=Psmd2 PE=1 SV=1	TRUE	-1.88954	0.07047	262109	394566	244088	403400	151407	212787	-132457	0.664298	-0.177637
582	440	sp|P57776|EF1D_MOUSE	N/A	N/A	Elongation factor 1-delta OS=Mus musculus GN=Eef1d PE=1 SV=3	TRUE	1.8869	0.07084	86711.8	78643.1	89522.3	78322.7	7453.15	14365.1	8068.7	1.1026	0.0424176
583	1158	sp|Q9DCQ2|ASPD_MOUSE	N/A	N/A	Putative L-aspartate dehydrogenase OS=Mus musculus GN=Aspdh PE=1 SV=1	TRUE	-1.88645	0.0709	448159	564714	396644	525656	108614	206942	-116555	0.793604	-0.100396
584	1266	sp|Q9QZA0|CAH5B_MOUSE	N/A	N/A	Carbonic anhydrase 5B, mitochondrial OS=Mus musculus GN=Ca5b PE=1 SV=2	TRUE	1.88442	0.07119	12474.5	8084.44	11621.9	7993.4	7012.95	4431.4	4390.05	1.54302	0.188373
585	500	sp|Q8R4Y4|STAB1_MOUSE	N/A	N/A	Stabilin-1 OS=Mus musculus GN=Stab1 PE=1 SV=1	TRUE	1.87831	0.07205	39570.7	31239.3	37408.6	30955.2	12568.4	9851.44	8331.39	1.2667	0.102672
586	412	sp|P08228|SODC_MOUSE	N/A	N/A	Superoxide dismutase [Cu-Zn] OS=Mus musculus GN=Sod1 PE=1 SV=2	TRUE	1.87741	0.07218	73336	52358.5	58053.1	45919.4	33304.8	21907.4	20977.4	1.40065	0.14633
587	1600	sp|P59708|SF3B6_MOUSE	N/A	N/A	Splicing factor 3B subunit 6 OS=Mus musculus GN=Sf3b6 PE=1 SV=1	TRUE	1.87125	0.07306	71363	42690.1	78565.2	45432.4	46181.2	29035.8	28672.9	1.67165	0.223146
588	2503	sp|Q14CH1|MOCOS_MOUSE	N/A	N/A	Molybdenum cofactor sulfurase OS=Mus musculus GN=Mocos PE=1 SV=1	TRUE	1.86807	0.07352	11190.3	9048.9	11113.5	9331.88	2422.19	3527.31	2141.36	1.23664	0.0922442
589	112	sp|Q61702|ITIH1_MOUSE	N/A	N/A	Inter-alpha-trypsin inhibitor heavy chain H1 OS=Mus musculus GN=Itih1 PE=1 SV=2	TRUE	1.86487	0.07398	46149	33059.1	42722.2	33526.1	19848.4	15655.7	13089.9	1.39595	0.144871
590	2262	sp|Q69ZK6|JHD2C_MOUSE	N/A	N/A	Probable JmjC domain-containing histone demethylation protein 2C OS=Mus musculus GN=Jmjd1c PE=1 SV=3	TRUE	1.86158	0.07446	2524.45	1431.61	1974.59	934.475	1682.67	1272.01	1092.84	1.76336	0.246341
591	293	sp|O35639|ANXA3_MOUSE	N/A	N/A	Annexin A3 OS=Mus musculus GN=Anxa3 PE=1 SV=4	TRUE	1.85681	0.07516	19519.8	14736.4	18866.7	13502.9	7564.56	5265.37	4783.39	1.3246	0.122084
592	1928	sp|Q9JMG1|EDF1_MOUSE	N/A	N/A	Endothelial differentiation-related factor 1 OS=Mus musculus GN=Edf1 PE=1 SV=1	TRUE	1.85662	0.07519	26428.3	20855.8	27329.8	23101.1	7904.46	7548.02	5572.51	1.26719	0.102842
593	1360	sp|P05555|ITAM_MOUSE	N/A	N/A	Integrin alpha-M OS=Mus musculus GN=Itgam PE=1 SV=2	TRUE	1.85647	0.07521	4686.25	2496.38	3183.28	1744.85	3550.19	2245.2	2189.87	1.87722	0.273514
594	373	sp|P14148|RL7_MOUSE	N/A	N/A	60S ribosomal protein L7 OS=Mus musculus GN=Rpl7 PE=1 SV=2	TRUE	1.85275	0.07576	345255	243872	268569	197409	175541	78417.8	101383	1.41572	0.150978
595	1553	sp|Q925F2|ESAM_MOUSE	N/A	N/A	Endothelial cell-selective adhesion molecule OS=Mus musculus GN=Esam PE=1 SV=1	TRUE	1.85235	0.07582	5238.39	3130.28	4657.01	2255.01	3127.84	2678.23	2108.11	1.67346	0.223615
596	2029	sp|Q99N92|RM27_MOUSE	N/A	N/A	39S ribosomal protein L27, mitochondrial OS=Mus musculus GN=Mrpl27 PE=1 SV=1	TRUE	1.85231	0.07583	1093.42	637.095	828.298	601.416	798.885	327.517	456.321	1.71625	0.234581
597	938	sp|Q91YH5|ATLA3_MOUSE	N/A	N/A	Atlastin-3 OS=Mus musculus GN=Atl3 PE=1 SV=1	TRUE	-1.84943	0.07625	60770.8	72865.7	55654.9	67113.1	18457.3	14643.4	-12094.9	0.834011	-0.0788281
598	1069	sp|Q9QYG0|NDRG2_MOUSE	N/A	N/A	Protein NDRG2 OS=Mus musculus GN=Ndrg2 PE=1 SV=1	TRUE	1.84799	0.07647	63608.7	48753.1	57542.2	52746	23588.8	16460.1	14855.6	1.30471	0.115514
599	1723	sp|Q8QZV7|INT13_MOUSE	N/A	N/A	Integrator complex subunit 13 OS=Mus musculus GN=IntS13 PE=1 SV=2	TRUE	-1.84707	0.07661	7541.93	12072.2	6785.44	11680.6	5206.88	7525.85	-4530.23	0.624738	-0.204302
600	2476	sp|Q8C7G5|APOA5_MOUSE	N/A	N/A	Apolipoprotein A-V OS=Mus musculus GN=Apoa5 PE=1 SV=1	TRUE	-1.84615	0.07674	8118.38	11632.2	7602.35	11870.2	5344	4306.12	-3513.86	0.69792	-0.156194
601	2332	sp|Q2YDW2|MSTO1_MOUSE	N/A	N/A	Protein misato homolog 1 OS=Mus musculus GN=Msto1 PE=1 SV=1	TRUE	1.84445	0.077	41806.1	27330.3	45986	18817.8	20568.1	19870.9	14475.8	1.52966	0.184596
602	674	sp|Q8CGC7|SYEP_MOUSE	N/A	N/A	Bifunctional glutamate/proline--tRNA ligase OS=Mus musculus GN=Eprs PE=1 SV=4	TRUE	1.84049	0.0776	222294	207791	230358	209280	23357	15700.9	14503.3	1.0698	0.0293016
603	2611	sp|Q8K298|ANLN_MOUSE	N/A	N/A	Anillin OS=Mus musculus GN=Anln PE=1 SV=2	TRUE	1.84038	0.07761	18061.4	12931.9	18069.6	12248.7	8238.33	5596.9	5129.54	1.39666	0.14509
604	2057	sp|Q8CCJ3|UFL1_MOUSE	N/A	N/A	E3 UFM1-protein ligase 1 OS=Mus musculus GN=Ufl1 PE=1 SV=2	TRUE	-1.84008	0.07766	12956	21073.3	9591.88	17333	9040.27	13814.2	-8117.23	0.614809	-0.21126
605	232	sp|Q9DCD0|6PGD_MOUSE	N/A	N/A	6-phosphogluconate dehydrogenase, decarboxylating OS=Mus musculus GN=Pgd PE=1 SV=3	TRUE	1.83949	0.07775	45966	31747.1	36816.5	34984.8	24852.9	10917.3	14218.9	1.44788	0.160733
606	2239	sp|Q9DCH4|EIF3F_MOUSE	N/A	N/A	Eukaryotic translation initiation factor 3 subunit F OS=Mus musculus GN=Eif3f PE=1 SV=2	TRUE	-1.83342	0.07867	81853.1	105539	82477	95208.9	30193.2	36994.4	-23686.2	0.77557	-0.110379
607	876	sp|O55125|NIPS1_MOUSE	N/A	N/A	Protein NipSnap homolog 1 OS=Mus musculus GN=Nipsnap1 PE=1 SV=1	TRUE	1.83182	0.07892	833655	759221	864377	767605	107189	101953	74434.6	1.09804	0.0406185
608	2271	sp|Q505D7|OPA3_MOUSE	N/A	N/A	Optic atrophy 3 protein homolog OS=Mus musculus GN=Opa3 PE=1 SV=1	TRUE	1.83176	0.07893	76730	48451.9	85542.2	21779	38862.5	41094.5	28278.1	1.58363	0.199654
609	136	sp|P16460|ASSY_MOUSE	N/A	N/A	Argininosuccinate synthase OS=Mus musculus GN=Ass1 PE=1 SV=1	TRUE	-1.83093	0.07906	2.68851e+06	3.48036e+06	2.27445e+06	3.25972e+06	999379	1.25013e+06	-791848	0.772481	-0.112112
610	913	sp|O88451|RDH7_MOUSE	N/A	N/A	Retinol dehydrogenase 7 OS=Mus musculus GN=Rdh7 PE=1 SV=1	TRUE	-1.83	0.0792	53682.4	189189	61614.4	37192.9	28160.6	286472	-135506	0.283751	-0.547063
611	35	sp|P20029|GRP78_MOUSE	N/A	N/A	78 kDa glucose-regulated protein OS=Mus musculus GN=Hspa5 PE=1 SV=3	TRUE	-1.82778	0.07954	320399	431093	269061	402034	110148	200328	-110695	0.743223	-0.128881
612	692	sp|P35979|RL12_MOUSE	N/A	N/A	60S ribosomal protein L12 OS=Mus musculus GN=Rpl12 PE=1 SV=2	TRUE	-1.82529	0.07993	388411	430689	431575	416119	71856.8	39461	-42278.2	0.901836	-0.0448725
613	2193	sp|Q6P1B1|XPP1_MOUSE	N/A	N/A	Xaa-Pro aminopeptidase 1 OS=Mus musculus GN=Xpnpep1 PE=1 SV=1	TRUE	-1.82435	0.08007	161371	602044	48447.3	54622.1	413798	816157	-440673	0.268039	-0.571803
614	686	sp|P62270|RS18_MOUSE	N/A	N/A	40S ribosomal protein S18 OS=Mus musculus GN=Rps18 PE=1 SV=3	TRUE	-1.82417	0.0801	326666	367146	341968	357933	66485	42840.1	-40479.8	0.889745	-0.0507345
615	1014	sp|Q8BYL4|SYYM_MOUSE	N/A	N/A	Tyrosine--tRNA ligase, mitochondrial OS=Mus musculus GN=Yars2 PE=1 SV=2	TRUE	1.81896	0.08092	25231.6	19246.8	22686.6	19014.8	9574.6	6881.32	5984.83	1.31095	0.117587
616	1858	sp|Q91Z96|BMP2K_MOUSE	N/A	N/A	BMP-2-inducible protein kinase OS=Mus musculus GN=Bmp2k PE=1 SV=1	TRUE	1.81797	0.08107	15465.9	12745.3	15652	12820.9	3715.33	4045.12	2720.57	1.21346	0.0840245
617	846	sp|P58710|GGLO_MOUSE	N/A	N/A	L-gulonolactone oxidase OS=Mus musculus GN=Gulo PE=1 SV=3	TRUE	-1.81686	0.08125	1.23502e+06	1.34511e+06	1.30238e+06	1.35642e+06	175396	128352	-110088	0.918157	-0.0370833
618	320	sp|Q05816|FABP5_MOUSE	N/A	N/A	Fatty acid-binding protein, epidermal OS=Mus musculus GN=Fabp5 PE=1 SV=3	TRUE	-1.81633	0.08133	24229.7	41108.4	22474.4	27306.7	8898.54	34751.1	-16878.7	0.58941	-0.229583
619	880	sp|Q8R121|ZPI_MOUSE	N/A	N/A	Protein Z-dependent protease inhibitor OS=Mus musculus GN=Serpina10 PE=1 SV=1	TRUE	-1.81592	0.0814	30489.6	46272.7	30508.8	34725.2	12030.1	30989.9	-15783	0.658913	-0.181172
620	1125	sp|Q4PZA2|ECE1_MOUSE	N/A	N/A	Endothelin-converting enzyme 1 OS=Mus musculus GN=Ece1 PE=1 SV=1	TRUE	-1.81578	0.08142	32265	40101.9	34853.6	42576.4	11681.1	10420.3	-7836.95	0.804574	-0.0944339
621	844	sp|Q9D7N9|APMAP_MOUSE	N/A	N/A	Adipocyte plasma membrane-associated protein OS=Mus musculus GN=Apmap PE=1 SV=1	TRUE	1.81551	0.08146	32858.5	19224.4	18909.2	16650.9	23889.4	11320.3	13634	1.7092	0.232794
622	281	sp|Q9DBM2|ECHP_MOUSE	N/A	N/A	Peroxisomal bifunctional enzyme OS=Mus musculus GN=Ehhadh PE=1 SV=4	TRUE	1.81461	0.0816	1.54113e+06	1.33621e+06	1.52654e+06	1.49378e+06	177624	391245	204922	1.15336	0.0619654
623	2385	sp|Q64008|RAB34_MOUSE	N/A	N/A	Ras-related protein Rab-34 OS=Mus musculus GN=Rab34 PE=1 SV=2	TRUE	1.80923	0.08246	24866.9	17633.4	27247.9	15628.5	9344.93	11447.8	7233.51	1.41022	0.149286
624	2126	sp|Q9D7S7|RL22L_MOUSE	N/A	N/A	60S ribosomal protein L22-like 1 OS=Mus musculus GN=Rpl22l1 PE=1 SV=1	TRUE	1.80837	0.08259	7111.37	3708.45	4851.51	2050.54	5284.76	4255.16	3402.92	1.91761	0.282761
625	867	sp|P27046|MA2A1_MOUSE	N/A	N/A	Alpha-mannosidase 2 OS=Mus musculus GN=Man2a1 PE=1 SV=2	TRUE	1.80535	0.08308	32975.5	28176.9	33261.9	27147.3	7783.07	5472.26	4798.58	1.1703	0.0682977
626	1931	sp|Q9WTL7|LYPA2_MOUSE	N/A	N/A	Acyl-protein thioesterase 2 OS=Mus musculus GN=Lypla2 PE=1 SV=1	TRUE	-1.80442	0.08323	21548.6	26441.6	21347.6	26896.5	6761.94	7294.86	-4892.94	0.814953	-0.0888676
627	62	sp|P09103|PDIA1_MOUSE	N/A	N/A	Protein disulfide-isomerase OS=Mus musculus GN=P4hb PE=1 SV=2	TRUE	-1.79866	0.08416	595693	706357	684225	662851	161620	155276	-110664	0.843331	-0.074002
628	1664	sp|Q8R5J9|PRAF3_MOUSE	N/A	N/A	PRA1 family protein 3 OS=Mus musculus GN=Arl6ip5 PE=1 SV=2	TRUE	1.79816	0.08424	19407.2	13881.5	19954.3	12197.9	7986.51	7867.27	5525.62	1.39806	0.145524
629	2358	sp|Q9DB25|ALG5_MOUSE	N/A	N/A	Dolichyl-phosphate beta-glucosyltransferase OS=Mus musculus GN=Alg5 PE=1 SV=1	TRUE	-1.79702	0.08443	27394.3	30720.4	26287.9	29991	5960.32	2586.48	-3326.02	0.891732	-0.0497655
630	1533	sp|P98078|DAB2_MOUSE	N/A	N/A	Disabled homolog 2 OS=Mus musculus GN=Dab2 PE=1 SV=2	TRUE	1.79695	0.08444	5865.83	3601.34	4579.84	3259.32	4012.48	1889.66	2264.49	1.62879	0.211866
631	1618	sp|Q8K4F5|ABHDB_MOUSE	N/A	N/A	Protein ABHD11 OS=Mus musculus GN=Abhd11 PE=1 SV=1	TRUE	1.79476	0.08479	96525	57873.4	51791.9	57302.6	73467.9	12551.7	38651.6	1.66787	0.222161
632	1530	sp|Q8BGT5|ALAT2_MOUSE	N/A	N/A	Alanine aminotransferase 2 OS=Mus musculus GN=Gpt2 PE=1 SV=1	TRUE	1.79225	0.0852	203575	174496	179912	163019	48057.3	32389.4	29078.6	1.16664	0.066938
633	2625	sp|Q9R0A0|PEX14_MOUSE	N/A	N/A	Peroxisomal membrane protein PEX14 OS=Mus musculus GN=Pex14 PE=1 SV=1	TRUE	-1.79176	0.08529	43451.3	56489.9	47808.8	60018.8	19348.8	18051.5	-13038.5	0.769188	-0.113968
634	1463	sp|P01654|KV3A1_MOUSE	N/A	N/A	Ig kappa chain V-III region PC 2880/PC 1229 OS=Mus musculus PE=1 SV=1	TRUE	1.7908	0.08544	13963.9	10599.1	15789.5	10152.1	5081.68	4541.31	3364.77	1.31746	0.119737
635	1687	sp|P62315|SMD1_MOUSE	N/A	N/A	Small nuclear ribonucleoprotein Sm D1 OS=Mus musculus GN=Snrpd1 PE=1 SV=1	TRUE	-1.79045	0.0855	116706	125523	114387	128374	14455.3	10074	-8816.99	0.929758	-0.0316301
636	2251	sp|Q9CWH5|TRM11_MOUSE	N/A	N/A	tRNA (guanine(10)-N2)-methyltransferase homolog OS=Mus musculus GN=Trmt11 PE=1 SV=1	TRUE	1.78474	0.08644	8213.83	4001.06	6878.25	2414.29	7277.67	4124.34	4212.77	2.05291	0.312371
637	274	sp|P63158|HMGB1_MOUSE	N/A	N/A	High mobility group protein B1 OS=Mus musculus GN=Hmgb1 PE=1 SV=2	TRUE	1.78432	0.08651	16341.5	13532.1	15661.1	13231.3	4008.32	4136.97	2809.47	1.20762	0.0819289
638	478	sp|P09470|ACE_MOUSE	N/A	N/A	Angiotensin-converting enzyme OS=Mus musculus GN=Ace PE=1 SV=3	TRUE	-1.78155	0.08698	30493.4	40098.6	24807.8	43484.9	14867.8	12612.9	-9605.2	0.76046	-0.118923
639	2152	sp|P51658|DHB2_MOUSE	N/A	N/A	Estradiol 17-beta-dehydrogenase 2 OS=Mus musculus GN=Hsd17b2 PE=1 SV=2	TRUE	1.78057	0.08714	117559	104355	113222	97745.8	20619.3	17091.4	13204.2	1.12653	0.0517432
640	539	sp|Q9CQ60|6PGL_MOUSE	N/A	N/A	6-phosphogluconolactonase OS=Mus musculus GN=Pgls PE=1 SV=1	TRUE	-1.77812	0.08755	439010	469026	433151	462212	40424.5	47305.7	-30016.2	0.936003	-0.0287228
641	130	sp|P01872|IGHM_MOUSE	N/A	N/A	Ig mu chain C region OS=Mus musculus GN=Ighm PE=1 SV=2	TRUE	1.77719	0.08771	54340.4	31372.5	40748.2	30649.3	41514.9	18360.7	22967.9	1.7321	0.238574
642	892	sp|Q8R0N6|HOT_MOUSE	N/A	N/A	Hydroxyacid-oxoacid transhydrogenase, mitochondrial OS=Mus musculus GN=Adhfe1 PE=1 SV=2	TRUE	1.77684	0.08777	122402	113518	120217	117004	12359.8	13578.9	8884.51	1.07827	0.0327257
643	1671	sp|Q63844|MK03_MOUSE	N/A	N/A	Mitogen-activated protein kinase 3 OS=Mus musculus GN=Mapk3 PE=1 SV=5	TRUE	-1.77622	0.08787	4920.05	8106.71	3292.87	10246.8	3801.38	5511.49	-3186.66	0.606911	-0.216875
644	2367	sp|A2AJ15|MA1B1_MOUSE	N/A	N/A	Endoplasmic reticulum mannosyl-oligosaccharide 1,2-alpha-mannosidase OS=Mus musculus GN=Man1b1 PE=1 SV=1	TRUE	1.77609	0.08789	4743.93	2506.43	4196.31	2165.14	3971.26	1993.55	2237.5	1.8927	0.277082
645	2605	sp|Q8BJ48|NAGPA_MOUSE	N/A	N/A	N-acetylglucosamine-1-phosphodiester alpha-N-acetylglucosaminidase OS=Mus musculus GN=Nagpa PE=1 SV=2	TRUE	1.77496	0.08808	16606.7	10530.5	10355.2	11792.9	11080.4	4615.11	6076.18	1.57701	0.197834
646	619	sp|P97429|ANXA4_MOUSE	N/A	N/A	Annexin A4 OS=Mus musculus GN=Anxa4 PE=1 SV=4	TRUE	-1.77394	0.08826	68086.4	94530	64162.5	65111.1	24494.4	51021.6	-26443.6	0.720263	-0.142509
647	13	sp|Q99KI0|ACON_MOUSE	N/A	N/A	Aconitate hydratase, mitochondrial OS=Mus musculus GN=Aco2 PE=1 SV=1	TRUE	1.77328	0.08837	21952.5	17454.1	24291.6	17366.1	6362.99	6780.49	4498.45	1.25773	0.0995876
648	1396	sp|P51863|VA0D1_MOUSE	N/A	N/A	V-type proton ATPase subunit d 1 OS=Mus musculus GN=Atp6v0d1 PE=1 SV=2	TRUE	1.77021	0.08889	226556	191881	210639	194806	61795.2	30873.7	34674.3	1.18071	0.0721421
649	1179	sp|Q9Z1G4|VPP1_MOUSE	N/A	N/A	V-type proton ATPase 116 kDa subunit a isoform 1 OS=Mus musculus GN=Atp6v0a1 PE=1 SV=3	TRUE	1.76733	0.08938	53248.7	43248.1	57698.9	42266.5	16837.2	11151	10000.6	1.23124	0.0903423
650	767	sp|Q91VA0|ACSM1_MOUSE	N/A	N/A	Acyl-coenzyme A synthetase ACSM1, mitochondrial OS=Mus musculus GN=Acsm1 PE=1 SV=1	TRUE	1.76572	0.08965	1.26046e+06	1.11732e+06	1.22849e+06	1.14407e+06	247530	146922	143137	1.12811	0.0523505
651	1644	sp|Q9D273|MMAB_MOUSE	N/A	N/A	Cob(I)yrinic acid a,c-diamide adenosyltransferase, mitochondrial OS=Mus musculus GN=Mmab PE=1 SV=1	TRUE	-1.76527	0.08973	102376	115310	99461.3	114091	18125	19884.2	-12934.8	0.887826	-0.051672
652	567	sp|Q9D1D4|TMEDA_MOUSE	N/A	N/A	Transmembrane emp24 domain-containing protein 10 OS=Mus musculus GN=Tmed10 PE=1 SV=1	TRUE	-1.76307	0.09011	203549	222146	207849	218031	28599.2	25394.9	-18597.5	0.916283	-0.0379705
653	1793	sp|P32507|NECT2_MOUSE	N/A	N/A	Nectin-2 OS=Mus musculus GN=Nectin2 PE=1 SV=2	TRUE	1.76236	0.09023	20379.5	16956.4	20927.4	16501.3	4508.81	5593.49	3423.07	1.20187	0.0798591
654	1806	sp|Q8VCB3|GYS2_MOUSE	N/A	N/A	Glycogen [starch] synthase, liver OS=Mus musculus GN=Gys2 PE=1 SV=2	TRUE	-1.76177	0.09033	58079	75640.7	63462.2	66954.6	16976.1	33745.5	-17561.7	0.767827	-0.114737
655	1261	sp|Q60787|LCP2_MOUSE	N/A	N/A	Lymphocyte cytosolic protein 2 OS=Mus musculus GN=Lcp2 PE=1 SV=2	TRUE	1.75868	0.09087	19922	14577.6	21348.1	13411.7	8484.11	6950.42	5344.4	1.36662	0.135647
656	839	sp|Q9CQF9|PCYOX_MOUSE	N/A	N/A	Prenylcysteine oxidase OS=Mus musculus GN=Pcyox1 PE=1 SV=1	TRUE	-1.75858	0.09089	120562	142313	125259	137756	33051.4	30454.1	-21750.5	0.847164	-0.0720326
657	2580	sp|Q9CQH7|BT3L4_MOUSE	N/A	N/A	Transcription factor BTF3 homolog 4 OS=Mus musculus GN=Btf3l4 PE=1 SV=1	TRUE	1.75771	0.09104	17624.7	13092.8	18940.2	13583.7	6877.61	6365.34	4531.86	1.34613	0.129088
658	652	sp|Q9ERU9|RBP2_MOUSE	N/A	N/A	E3 SUMO-protein ligase RanBP2 OS=Mus musculus GN=Ranbp2 PE=1 SV=2	TRUE	1.75696	0.09117	39141.2	34511.3	38625.4	35516.1	5514.94	8154.97	4629.87	1.13416	0.0546724
659	975	sp|P16675|PPGB_MOUSE	N/A	N/A	Lysosomal protective protein OS=Mus musculus GN=Ctsa PE=1 SV=1	TRUE	-1.75688	0.09118	65679.7	73367.7	69020.8	72458.5	12356	9789	-7687.99	0.895213	-0.0480737
660	1101	sp|Q62059|CSPG2_MOUSE	N/A	N/A	Versican core protein OS=Mus musculus GN=Vcan PE=1 SV=2	TRUE	-1.75471	0.09156	22038.6	29551.7	20496.6	30277.4	8022.37	13994.9	-7513.09	0.745764	-0.127398
661	2401	sp|Q6PDG5|SMRC2_MOUSE	N/A	N/A	SWI/SNF complex subunit SMARCC2 OS=Mus musculus GN=Smarcc2 PE=1 SV=2	TRUE	-1.75462	0.09158	5230.91	7556.44	5496.55	7584.58	3124.35	3767.2	-2325.53	0.692245	-0.15974
662	2556	sp|Q9CQT9|CT024_MOUSE	N/A	N/A	Uncharacterized protein C20orf24 homolog OS=Mus musculus PE=2 SV=1	TRUE	1.75237	0.09197	34348.4	24910.4	36599.1	28184.3	13711.3	14150.3	9437.99	1.37888	0.139525
663	2044	sp|Q8R2N2|UTP4_MOUSE	N/A	N/A	U3 small nucleolar RNA-associated protein 4 homolog OS=Mus musculus GN=Utp4 PE=2 SV=3	TRUE	1.74895	0.09257	5391.52	3538.46	5024.91	3358.99	3282.95	1814.32	1853.06	1.52369	0.182896
664	1326	sp|Q8C0C7|SYFA_MOUSE	N/A	N/A	Phenylalanine--tRNA ligase alpha subunit OS=Mus musculus GN=Farsa PE=1 SV=1	TRUE	1.74444	0.09337	72986.7	63031.7	71786.1	66521.5	14241.8	15339.2	9955.05	1.15794	0.0636851
665	529	sp|P00186|CP1A2_MOUSE	N/A	N/A	Cytochrome P450 1A2 OS=Mus musculus GN=Cyp1a2 PE=1 SV=1	TRUE	-1.74433	0.09339	333552	383931	330347	388014	42586.7	101640	-50379.5	0.86878	-0.0610902
666	1097	sp|P01633|KV5A1_MOUSE	N/A	N/A	Ig kappa chain V19-17 OS=Mus musculus GN=Igk-V19-17 PE=1 SV=1	TRUE	-1.74329	0.09357	24069.7	44980.1	27167.2	19472.7	13631.8	44084	-20910.3	0.53512	-0.271549
667	1015	sp|Q60598|SRC8_MOUSE	N/A	N/A	Src substrate cortactin OS=Mus musculus GN=Cttn PE=1 SV=2	TRUE	1.74158	0.09387	25385.8	18759.4	29060.9	16735.7	11244.2	7644.09	6626.44	1.35323	0.131373
668	895	sp|Q91V41|RAB14_MOUSE	N/A	N/A	Ras-related protein Rab-14 OS=Mus musculus GN=Rab14 PE=1 SV=3	TRUE	-1.74104	0.09397	167095	189542	166843	198985	25075	41453	-22447	0.881572	-0.0547421
669	1387	sp|Q810U5|CCD50_MOUSE	N/A	N/A	Coiled-coil domain-containing protein 50 OS=Mus musculus GN=Ccdc50 PE=1 SV=1	TRUE	1.74083	0.09401	5958.25	3676.34	5488.41	3466.92	3725.08	2893.63	2281.9	1.6207	0.209702
670	2230	sp|Q9CYN2|SPCS2_MOUSE	N/A	N/A	Signal peptidase complex subunit 2 OS=Mus musculus GN=Spcs2 PE=1 SV=1	TRUE	-1.7408	0.09401	45945.5	53460.9	46034.8	53860.3	9472.41	12969.2	-7515.4	0.859423	-0.0657933
671	2585	sp|Q9DCP2|S38A3_MOUSE	N/A	N/A	Sodium-coupled neutral amino acid transporter 3 OS=Mus musculus GN=Slc38a3 PE=1 SV=1	TRUE	-1.73922	0.0943	58851.7	67774	64320.3	63145	15689.3	9244.72	-8922.28	0.868352	-0.061304
672	2587	sp|Q9Z1D1|EIF3G_MOUSE	N/A	N/A	Eukaryotic translation initiation factor 3 subunit G OS=Mus musculus GN=Eif3g PE=1 SV=2	TRUE	-1.73764	0.09458	11688.5	18404.9	10442.9	15708.6	8207.87	11858.4	-6716.41	0.635075	-0.197175
673	1684	sp|Q571I9|A16A1_MOUSE	N/A	N/A	Aldehyde dehydrogenase family 16 member A1 OS=Mus musculus GN=Aldh16a1 PE=1 SV=2	TRUE	1.73595	0.09488	122558	111549	118485	115330	14107.3	18868.6	11008.6	1.09869	0.0408743
674	504	sp|Q8BFR4|GNS_MOUSE	N/A	N/A	N-acetylglucosamine-6-sulfatase OS=Mus musculus GN=Gns PE=1 SV=1	TRUE	1.73319	0.09538	21038	14709.6	18731.5	14098	11840.9	4853.51	6328.42	1.43022	0.155404
675	1007	sp|P62267|RS23_MOUSE	N/A	N/A	40S ribosomal protein S23 OS=Mus musculus GN=Rps23 PE=1 SV=3	TRUE	1.73258	0.09549	8708.31	4970.72	5523.25	4230.11	7121.33	2442.49	3737.58	1.75192	0.243514
676	2222	sp|P82350|SGCA_MOUSE	N/A	N/A	Alpha-sarcoglycan OS=Mus musculus GN=Sgca PE=1 SV=1	TRUE	1.7326	0.09549	17794.4	11030	15129.8	11378.6	12156.4	6547.33	6764.39	1.61327	0.207708
677	1855	sp|P99026|PSB4_MOUSE	N/A	N/A	Proteasome subunit beta type-4 OS=Mus musculus GN=Psmb4 PE=1 SV=1	TRUE	-1.73067	0.09584	131269	154858	122727	148836	43955.6	18856.1	-23588.1	0.847679	-0.0717687
678	1974	sp|O89103|C1QR1_MOUSE	N/A	N/A	Complement component C1q receptor OS=Mus musculus GN=Cd93 PE=1 SV=1	TRUE	-1.73023	0.09592	6102.13	10666	5341.42	7615.62	3948.53	9250.59	-4563.84	0.572112	-0.242519
679	1607	sp|Q9CRD2|EMC2_MOUSE	N/A	N/A	ER membrane protein complex subunit 2 OS=Mus musculus GN=Emc2 PE=1 SV=1	TRUE	1.72965	0.09602	31749.1	20391.5	26015.2	14697.6	18010.9	15505.8	11357.6	1.55697	0.192282
680	637	sp|P49718|MCM5_MOUSE	N/A	N/A	DNA replication licensing factor MCM5 OS=Mus musculus GN=Mcm5 PE=1 SV=1	TRUE	1.72657	0.09658	48541.1	34944.3	42313.4	33767.2	21996.7	17995.2	13596.9	1.3891	0.142734
681	2015	sp|Q8C165|P20D1_MOUSE	N/A	N/A	N-fatty-acyl-amino acid synthase/hydrolase PM20D1 OS=Mus musculus GN=Pm20d1 PE=1 SV=1	TRUE	1.72382	0.09709	296497	241890	321057	245040	49878	109719	54607.5	1.22575	0.0884032
682	2037	sp|Q6GV12|KDSR_MOUSE	N/A	N/A	3-ketodihydrosphingosine reductase OS=Mus musculus GN=Kdsr PE=1 SV=1	TRUE	-1.72299	0.09724	4501.18	6674.79	3514.85	5957.2	3241.82	3276.81	-2173.61	0.674356	-0.171111
683	2619	sp|P63268|ACTH_MOUSE	N/A	N/A	Actin, gamma-enteric smooth muscle OS=Mus musculus GN=Actg2 PE=1 SV=1	TRUE	1.72286	0.09726	8148.23	5951.37	7031.95	5300.33	3679.14	2721.7	2196.86	1.36914	0.136446
684	679	sp|Q9D819|IPYR_MOUSE	N/A	N/A	Inorganic pyrophosphatase OS=Mus musculus GN=Ppa1 PE=1 SV=1	TRUE	1.7197	0.09785	248829	234139	239381	242075	20645	23730.6	14690	1.06274	0.0264273
685	1635	sp|Q3TCN2|PLBL2_MOUSE	N/A	N/A	Putative phospholipase B-like 2 OS=Mus musculus GN=Plbd2 PE=1 SV=2	TRUE	-1.71645	0.09845	41259	52647.7	36028.2	44766.3	17376.2	16815	-11388.7	0.783681	-0.105861
686	1966	sp|Q99J47|DRS7B_MOUSE	N/A	N/A	Dehydrogenase/reductase SDR family member 7B OS=Mus musculus GN=Dhrs7b PE=1 SV=1	TRUE	1.7142	0.09887	6742.72	4603.51	6403.57	4166.3	3455.78	2897.68	2139.21	1.46469	0.165746
687	2456	sp|P28867|KPCD_MOUSE	N/A	N/A	Protein kinase C delta type OS=Mus musculus GN=Prkcd PE=1 SV=3	TRUE	1.71394	0.09891	19389.8	8705.76	11005.5	4237.2	19347.8	10598.3	10684	2.22724	0.347766
688	1348	sp|Q8CBW3|ABI1_MOUSE	N/A	N/A	Abl interactor 1 OS=Mus musculus GN=Abi1 PE=1 SV=3	TRUE	-1.7139	0.09892	8278.94	15021.9	7161.88	7246.88	4650.4	14387.4	-6742.93	0.551126	-0.258749
689	1778	sp|Q8VCF0|MAVS_MOUSE	N/A	N/A	Mitochondrial antiviral-signaling protein OS=Mus musculus GN=Mavs PE=1 SV=1	TRUE	1.71311	0.09907	206099	184565	215049	191461	35071.9	28783.5	21533.7	1.11667	0.0479258
690	832	sp|O70250|PGAM2_MOUSE	N/A	N/A	Phosphoglycerate mutase 2 OS=Mus musculus GN=Pgam2 PE=1 SV=3	TRUE	1.71192	0.09929	8360.19	5206.72	7619.39	4022.65	5498.69	3595.92	3153.47	1.60565	0.205652
691	1411	sp|Q9D5V6|SYAP1_MOUSE	N/A	N/A	Synapse-associated protein 1 OS=Mus musculus GN=Syap1 PE=1 SV=1	TRUE	1.70765	0.10009	6999.88	5449.98	7096.27	5832.16	2191.58	2523.6	1549.9	1.28439	0.108696
692	139	sp|P62737|ACTA_MOUSE	N/A	N/A	Actin, aortic smooth muscle OS=Mus musculus GN=Acta2 PE=1 SV=1	TRUE	1.70573	0.10045	11348.9	5265.91	8114.23	4760.77	11991.9	3109.77	6083.01	2.15517	0.333481
693	2449	sp|Q8R1S4|MTSS1_MOUSE	N/A	N/A	Metastasis suppressor protein 1 OS=Mus musculus GN=Mtss1 PE=1 SV=1	TRUE	1.70551	0.1005	1155.2	642.002	814.202	334.247	816.618	723.299	513.199	1.79937	0.255121
694	1728	sp|Q8BP92|RCN2_MOUSE	N/A	N/A	Reticulocalbin-2 OS=Mus musculus GN=Rcn2 PE=1 SV=1	TRUE	1.70448	0.10069	16179.1	9946.87	17156.5	8262.1	11016.8	6935.1	6232.28	1.62656	0.211269
695	1458	sp|P61027|RAB10_MOUSE	N/A	N/A	Ras-related protein Rab-10 OS=Mus musculus GN=Rab10 PE=1 SV=1	TRUE	1.70311	0.10095	2435.22	1723.09	2110.51	1418.21	1128.3	1014.25	712.12	1.41328	0.150228
696	103	sp|P11087|CO1A1_MOUSE	N/A	N/A	Collagen alpha-1(I) chain OS=Mus musculus GN=Col1a1 PE=1 SV=4	TRUE	1.70293	0.10098	43453.9	31580.6	33954.1	26521.8	19880.2	15281.9	11873.3	1.37597	0.138608
697	605	sp|P55302|AMRP_MOUSE	N/A	N/A	Alpha-2-macroglobulin receptor-associated protein OS=Mus musculus GN=Lrpap1 PE=1 SV=1	TRUE	1.70236	0.10109	36954.9	24012.7	26175.8	23080.4	24189.4	11446.5	12942.2	1.53897	0.18723
698	124	sp|Q99LC5|ETFA_MOUSE	N/A	N/A	Electron transfer flavoprotein subunit alpha, mitochondrial OS=Mus musculus GN=Etfa PE=1 SV=2	TRUE	1.70214	0.10113	21314.5	16694.5	19308.8	13002.1	7459.27	6388.1	4620.03	1.27674	0.106102
699	1964	sp|Q6NSR8|PEPL1_MOUSE	N/A	N/A	Probable aminopeptidase NPEPL1 OS=Mus musculus GN=Npepl1 PE=1 SV=1	TRUE	-1.70154	0.10125	7964.38	10901.5	6997.69	11586.3	4438.71	4480.08	-2937.16	0.730574	-0.136336
700	803	sp|Q9WVL0|MAAI_MOUSE	N/A	N/A	Maleylacetoacetate isomerase OS=Mus musculus GN=Gstz1 PE=1 SV=1	TRUE	-1.70067	0.10141	330976	379927	360654	409332	71582.8	77661.3	-48951.1	0.871156	-0.0599039
701	1788	sp|Q8R2Y8|PTH2_MOUSE	N/A	N/A	Peptidyl-tRNA hydrolase 2, mitochondrial OS=Mus musculus GN=Ptrh2 PE=1 SV=1	TRUE	-1.70039	0.10147	42052.4	59753.8	27861.6	56023.4	28925.9	24023.2	-17701.5	0.70376	-0.152575
702	1629	sp|Q62086|PON2_MOUSE	N/A	N/A	Serum paraoxonase/arylesterase 2 OS=Mus musculus GN=Pon2 PE=1 SV=2	TRUE	1.69955	0.10163	20314	15530.8	18510.7	15988.6	6437.79	8201.58	4783.25	1.30799	0.116603
703	2171	sp|Q6PCM2|INT6_MOUSE	N/A	N/A	Integrator complex subunit 6 OS=Mus musculus GN=Ints6 PE=1 SV=1	TRUE	1.69646	0.10222	2320.51	1666.08	2291.86	1391.84	996.667	995.238	654.435	1.3928	0.143889
704	973	sp|P08207|S10AA_MOUSE	N/A	N/A	Protein S100-A10 OS=Mus musculus GN=S100a10 PE=1 SV=2	TRUE	1.69572	0.10236	22523.7	17174.8	19261.5	15116.9	9774.12	5400.72	5348.88	1.31144	0.117747
705	2204	sp|Q61033|LAP2A_MOUSE	N/A	N/A	Lamina-associated polypeptide 2, isoforms alpha/zeta OS=Mus musculus GN=Tmpo PE=1 SV=4	TRUE	1.69519	0.10246	6115.07	3971.69	5927.74	3156.18	3713.07	2583.68	2143.37	1.53966	0.187426
706	39	sp|P58771|TPM1_MOUSE	N/A	N/A	Tropomyosin alpha-1 chain OS=Mus musculus GN=Tpm1 PE=1 SV=1	TRUE	1.69487	0.10252	63726.4	45170.3	59523.9	33587.4	29593.6	26487	18556.1	1.4108	0.149467
707	2141	sp|Q9JKY0|CNOT9_MOUSE	N/A	N/A	CCR4-NOT transcription complex subunit 9 OS=Mus musculus GN=Cnot9 PE=1 SV=1	TRUE	-1.6934	0.10281	7498.54	10408.7	5904.32	9654.78	4343.94	4553.14	-2910.14	0.720412	-0.142419
708	1593	sp|Q8C6K9|CO6A6_MOUSE	N/A	N/A	Collagen alpha-6(VI) chain OS=Mus musculus GN=Col6a6 PE=1 SV=2	TRUE	1.69259	0.10296	6782.81	4425.48	4455.17	4024.34	4526.7	1819.39	2357.33	1.53267	0.185449
709	2285	sp|P63213|GBG2_MOUSE	N/A	N/A	Guanine nucleotide-binding protein G(I)/G(S)/G(O) subunit gamma-2 OS=Mus musculus GN=Gng2 PE=1 SV=2	TRUE	1.6911	0.10325	23781.5	18018.7	27543.4	15906.1	9632.8	7606.21	5762.85	1.31983	0.120517
710	1653	sp|Q8K3X4|I2BPL_MOUSE	N/A	N/A	Interferon regulatory factor 2-binding protein-like OS=Mus musculus GN=Irf2bpl PE=1 SV=1	TRUE	-1.6908	0.10331	4423.82	6905.02	4886.35	7025.95	2233	5126.62	-2481.21	0.640666	-0.193368
711	890	sp|P09528|FRIH_MOUSE	N/A	N/A	Ferritin heavy chain OS=Mus musculus GN=Fth1 PE=1 SV=2	TRUE	1.68842	0.10377	31963.8	26423.5	34753.7	26798.7	8414.74	8545.06	5540.26	1.20967	0.0826675
712	2031	sp|O35245|PKD2_MOUSE	N/A	N/A	Polycystin-2 OS=Mus musculus GN=Pkd2 PE=1 SV=2	TRUE	1.6877	0.10391	10899	6187.98	8447.64	4268.13	8936.62	4051.52	4711.03	1.76132	0.245838
713	2288	sp|P50096|IMDH1_MOUSE	N/A	N/A	Inosine-5'-monophosphate dehydrogenase 1 OS=Mus musculus GN=Impdh1 PE=1 SV=2	TRUE	1.68342	0.10474	4700.26	2730.13	3218.55	2679.48	3821.33	1472.1	1970.13	1.72162	0.235938
714	2213	sp|Q61578|ADRO_MOUSE	N/A	N/A	NADPH:adrenodoxin oxidoreductase, mitochondrial OS=Mus musculus GN=Fdxr PE=1 SV=1	TRUE	-1.68243	0.10494	33633.8	42493.1	32087.4	44403.1	11146.9	16186	-8859.32	0.791511	-0.101543
715	169	sp|Q8BFR5|EFTU_MOUSE	N/A	N/A	Elongation factor Tu, mitochondrial OS=Mus musculus GN=Tufm PE=1 SV=1	TRUE	-1.68159	0.1051	325443	341352	319094	349448	27208.7	20344.7	-15909	0.953394	-0.0207274
716	360	sp|P53657|KPYR_MOUSE	N/A	N/A	Pyruvate kinase PKLR OS=Mus musculus GN=Pklr PE=1 SV=1	TRUE	-1.67662	0.10608	931076	1.08604e+06	863786	1.10335e+06	164505	308210	-154965	0.857312	-0.066861
717	1076	sp|P19253|RL13A_MOUSE	N/A	N/A	60S ribosomal protein L13a OS=Mus musculus GN=Rpl13a PE=1 SV=4	TRUE	1.67618	0.10617	71154.9	54882.1	61518.8	58256.1	30326.3	16047.6	16272.8	1.2965	0.112774
718	661	sp|Q91X83|METK1_MOUSE	N/A	N/A	S-adenosylmethionine synthase isoform type-1 OS=Mus musculus GN=Mat1a PE=1 SV=1	TRUE	1.67416	0.10657	3.46742e+06	2.95358e+06	3.16598e+06	2.89316e+06	988713	427991	513845	1.17397	0.0696584
719	821	sp|P62751|RL23A_MOUSE	N/A	N/A	60S ribosomal protein L23a OS=Mus musculus GN=Rpl23a PE=1 SV=1	TRUE	1.67402	0.10659	162760	146963	161793	135475	17505	30973.1	15797.6	1.10749	0.0443414
720	1393	sp|Q64152|BTF3_MOUSE	N/A	N/A	Transcription factor BTF3 OS=Mus musculus GN=Btf3 PE=1 SV=3	TRUE	1.67188	0.10702	11072.1	8056.94	10384.3	7399.77	5936.03	2105.69	3015.18	1.37423	0.13806
721	2495	sp|Q9CZT8|RAB3B_MOUSE	N/A	N/A	Ras-related protein Rab-3B OS=Mus musculus GN=Rab3b PE=1 SV=1	TRUE	1.66832	0.10773	5598.32	3020.54	3270.17	2896.73	5169.06	1472.28	2577.79	1.85342	0.267974
722	763	sp|P62830|RL23_MOUSE	N/A	N/A	60S ribosomal protein L23 OS=Mus musculus GN=Rpl23 PE=1 SV=1	TRUE	1.66535	0.10833	264181	237247	263776	227693	51582.9	24020.8	26934.9	1.11353	0.0467023
723	2001	sp|Q8R2U0|SEH1_MOUSE	N/A	N/A	Nucleoporin SEH1 OS=Mus musculus GN=Seh1l PE=2 SV=1	TRUE	1.66169	0.10907	11696.6	8827.94	12515.4	7605.21	5255.61	3162.69	2868.69	1.32496	0.122202
724	1860	sp|Q7TT37|ELP1_MOUSE	N/A	N/A	Elongator complex protein 1 OS=Mus musculus GN=Ikbkap PE=1 SV=2	TRUE	-1.65731	0.10996	31415	54604.8	22914.3	29746.9	21643.8	48685.4	-23189.7	0.575317	-0.240093
725	2337	sp|P09541|MYL4_MOUSE	N/A	N/A	Myosin light chain 4 OS=Mus musculus GN=Myl4 PE=1 SV=3	TRUE	1.65568	0.11029	3664.83	2582.03	3242.33	2418.44	1828.61	1491.5	1082.8	1.41936	0.152092
726	1654	sp|A3KMP2|TTC38_MOUSE	N/A	N/A	Tetratricopeptide repeat protein 38 OS=Mus musculus GN=Ttc38 PE=1 SV=2	TRUE	-1.65478	0.11047	453778	482234	443167	486918	52620.3	30929.4	-28456.7	0.94099	-0.026415
727	807	sp|P50285|FMO1_MOUSE	N/A	N/A	Dimethylaniline monooxygenase [N-oxide-forming] 1 OS=Mus musculus GN=Fmo1 PE=1 SV=1	TRUE	1.65327	0.11078	436757	397574	427632	392578	41668.9	79378.2	39183.1	1.09856	0.040822
728	1971	sp|Q68FL6|SYMC_MOUSE	N/A	N/A	Methionine--tRNA ligase, cytoplasmic OS=Mus musculus GN=Mars PE=1 SV=1	TRUE	-1.65219	0.111	70269	78248.3	68585.4	78234.8	9622.44	15347.7	-7979.28	0.898026	-0.046711
729	372	sp|P17710|HXK1_MOUSE	N/A	N/A	Hexokinase-1 OS=Mus musculus GN=Hk1 PE=1 SV=3	TRUE	1.65118	0.11121	66281.8	49025.1	61763	44303.3	30739.8	21267.5	17256.7	1.352	0.130976
730	1932	sp|Q9DBE8|ALG2_MOUSE	N/A	N/A	Alpha-1,3/1,6-mannosyltransferase ALG2 OS=Mus musculus GN=Alg2 PE=1 SV=2	TRUE	1.65081	0.11129	15409.2	10221.6	13051.4	9081	9407.99	6080.62	5187.62	1.50752	0.178262
731	2040	sp|Q149L6|DJB14_MOUSE	N/A	N/A	DnaJ homolog subfamily B member 14 OS=Mus musculus GN=Dnajb14 PE=2 SV=1	TRUE	1.64979	0.1115	62881	39995.9	65215	29188.3	41867.4	26162.7	22885	1.57218	0.196503
732	1295	sp|P54823|DDX6_MOUSE	N/A	N/A	Probable ATP-dependent RNA helicase DDX6 OS=Mus musculus GN=Ddx6 PE=1 SV=1	TRUE	-1.6459	0.1123	110447	129217	108087	114875	29743.9	29057.5	-18769.2	0.854746	-0.0681627
733	780	sp|Q9CVB6|ARPC2_MOUSE	N/A	N/A	Actin-related protein 2/3 complex subunit 2 OS=Mus musculus GN=Arpc2 PE=1 SV=3	TRUE	-1.64518	0.11245	62852.3	88317.3	53009.2	73659.9	38032.7	42297.9	-25465	0.711665	-0.147725
734	1783	sp|Q91YW3|DNJC3_MOUSE	N/A	N/A	DnaJ homolog subfamily C member 3 OS=Mus musculus GN=Dnajc3 PE=1 SV=1	TRUE	1.64446	0.1126	106862	87202.5	112802	88966.8	22412.3	39064.8	19659	1.22544	0.0882922
735	1884	sp|Q08943|SSRP1_MOUSE	N/A	N/A	FACT complex subunit SSRP1 OS=Mus musculus GN=Ssrp1 PE=1 SV=2	TRUE	1.64361	0.11278	79116.7	48965.3	43170.3	44037	61167.1	18359.7	30151.4	1.61577	0.20838
736	505	sp|P08607|C4BPA_MOUSE	N/A	N/A	C4b-binding protein OS=Mus musculus GN=C4bpa PE=1 SV=3	TRUE	1.63988	0.11355	18581.4	14650.9	17207.6	13450.1	6190.15	6186.49	3930.48	1.26828	0.103214
737	1198	sp|Q9Z1Z0|USO1_MOUSE	N/A	N/A	General vesicular transport factor p115 OS=Mus musculus GN=Uso1 PE=1 SV=2	TRUE	1.63943	0.11365	134553	127309	132351	127646	8595.78	14203.8	7243.61	1.0569	0.024033
738	2144	sp|Q91WG0|EST2C_MOUSE	N/A	N/A	Acylcarnitine hydrolase OS=Mus musculus GN=Ces2c PE=1 SV=1	TRUE	1.63728	0.1141	360652	238993	360841	148323	87092.6	272033	121658	1.50904	0.178702
739	1675	sp|P00493|HPRT_MOUSE	N/A	N/A	Hypoxanthine-guanine phosphoribosyltransferase OS=Mus musculus GN=Hprt1 PE=1 SV=3	TRUE	-1.63692	0.11417	27737.9	36791.3	31217.9	40071.8	10821.2	17732.1	-9053.31	0.753928	-0.12267
740	1948	sp|Q8VCX1|AK1D1_MOUSE	N/A	N/A	3-oxo-5-beta-steroid 4-dehydrogenase OS=Mus musculus GN=Akr1d1 PE=1 SV=1	TRUE	1.63629	0.11431	568093	538517	567582	525378	40187	53799.9	29575.4	1.05492	0.0232195
741	2201	sp|Q91YE8|SYNP2_MOUSE	N/A	N/A	Synaptopodin-2 OS=Mus musculus GN=Synpo2 PE=1 SV=2	TRUE	1.63483	0.11461	6506.72	4962.93	6051.56	5116.71	2813.6	1853.53	1543.79	1.31106	0.117624
742	1972	sp|Q8VCT3|AMPB_MOUSE	N/A	N/A	Aminopeptidase B OS=Mus musculus GN=Rnpep PE=1 SV=2	TRUE	1.63289	0.11503	85463.4	76235	80002.8	78511.5	14906.7	14182.3	9228.46	1.12105	0.0496261
743	2513	sp|Q8BUN5|SMAD3_MOUSE	N/A	N/A	Mothers against decapentaplegic homolog 3 OS=Mus musculus GN=Smad3 PE=1 SV=2	TRUE	-1.63142	0.11534	9555.07	12224.8	10752	13138.9	4464.31	3899.93	-2669.72	0.781614	-0.107008
744	391	sp|P80313|TCPH_MOUSE	N/A	N/A	T-complex protein 1 subunit eta OS=Mus musculus GN=Cct7 PE=1 SV=1	TRUE	1.63068	0.11549	81419.6	66318.5	91443.5	70370.3	25229.6	22118.9	15101.1	1.22771	0.0890941
745	442	sp|Q61792|LASP1_MOUSE	N/A	N/A	LIM and SH3 domain protein 1 OS=Mus musculus GN=Lasp1 PE=1 SV=1	TRUE	-1.62959	0.11572	101120	109090	106064	110044	14522.9	9698.02	-7970.75	0.926934	-0.032951
746	1289	sp|Q8BG07|PLD4_MOUSE	N/A	N/A	Phospholipase D4 OS=Mus musculus GN=Pld4 PE=1 SV=1	TRUE	1.62944	0.11576	29401.9	22307.7	25025.6	19353.4	12541	9328.8	7094.17	1.31801	0.11992
747	2283	sp|Q9CR59|G45IP_MOUSE	N/A	N/A	Growth arrest and DNA damage-inducible proteins-interacting protein 1 OS=Mus musculus GN=Gadd45gip1 PE=1 SV=1	TRUE	1.62496	0.11671	35852.4	23702.1	42302.8	23397.7	18809.1	19921.2	12150.3	1.51263	0.179731
748	481	sp|Q02819|NUCB1_MOUSE	N/A	N/A	Nucleobindin-1 OS=Mus musculus GN=Nucb1 PE=1 SV=2	TRUE	1.62423	0.11687	85604.5	70297.7	81464.8	68144.4	29854.6	14535.3	15306.8	1.21774	0.0855555
749	90	sp|P07356|ANXA2_MOUSE	N/A	N/A	Annexin A2 OS=Mus musculus GN=Anxa2 PE=1 SV=2	TRUE	-1.62284	0.11717	33994.3	47095.6	30429.1	36873.9	11106.4	28818.4	-13101.3	0.721815	-0.141574
750	2078	sp|P70398|USP9X_MOUSE	N/A	N/A	Probable ubiquitin carboxyl-terminal hydrolase FAF-X OS=Mus musculus GN=Usp9x PE=1 SV=2	TRUE	-1.61753	0.11831	8988.01	13931	4061.92	17153.4	7952.8	7809.86	-4942.97	0.645182	-0.190318
751	946	sp|P30412|PPIC_MOUSE	N/A	N/A	Peptidyl-prolyl cis-trans isomerase C OS=Mus musculus GN=Ppic PE=1 SV=1	TRUE	1.61707	0.11841	5672.38	2843.82	4328.27	2302.41	5808.77	1847.87	2828.57	1.99464	0.299864
752	1669	sp|P98083|SHC1_MOUSE	N/A	N/A	SHC-transforming protein 1 OS=Mus musculus GN=Shc1 PE=1 SV=3	TRUE	1.61679	0.11847	37497.1	25652.8	29843	25312.1	23547.8	10364.2	11844.3	1.46172	0.164863
753	2036	sp|Q8JZQ9|EIF3B_MOUSE	N/A	N/A	Eukaryotic translation initiation factor 3 subunit B OS=Mus musculus GN=Eif3b PE=1 SV=1	TRUE	1.61666	0.1185	18067.8	11307.1	14612.8	5971.88	10469.4	11201.6	6760.75	1.59792	0.203556
754	1540	sp|Q9CX86|ROA0_MOUSE	N/A	N/A	Heterogeneous nuclear ribonucleoprotein A0 OS=Mus musculus GN=Hnrnpa0 PE=1 SV=1	TRUE	-1.61382	0.11912	31301.8	37108.6	31495.1	35510.6	6979.37	11583.2	-5806.84	0.843518	-0.0739058
755	2370	sp|P59242|CING_MOUSE	N/A	N/A	Cingulin OS=Mus musculus GN=Cgn PE=1 SV=1	TRUE	1.60903	0.12017	8353.28	5106.17	6402.69	2897.28	5220.29	5198.21	3247.11	1.63592	0.213761
756	854	sp|P16110|LEG3_MOUSE	N/A	N/A	Galectin-3 OS=Mus musculus GN=Lgals3 PE=1 SV=3	TRUE	1.60857	0.12027	40179.2	25158.4	32764.4	25861.4	28359.6	17249.7	15020.8	1.59705	0.203318
757	516	sp|Q6ZWV3|RL10_MOUSE	N/A	N/A	60S ribosomal protein L10 OS=Mus musculus GN=Rpl10 PE=1 SV=3	TRUE	1.60548	0.12095	369441	343055	393998	328333	50319.6	29493.4	26385.8	1.07691	0.0321812
758	1445	sp|Q8BGH2|SAM50_MOUSE	N/A	N/A	Sorting and assembly machinery component 50 homolog OS=Mus musculus GN=Samm50 PE=1 SV=1	TRUE	-1.6043	0.12121	18803.3	27910.7	17193.9	27914.4	11973	17488.2	-9107.43	0.673694	-0.171537
759	69	sp|P16015|CAH3_MOUSE	N/A	N/A	Carbonic anhydrase 3 OS=Mus musculus GN=Ca3 PE=1 SV=3	TRUE	-1.60343	0.1214	9534.3	14244.4	7142.45	13151.4	6765.86	8513.71	-4710.14	0.669335	-0.174357
760	2374	sp|Q8R0F3|SUMF1_MOUSE	N/A	N/A	Sulfatase-modifying factor 1 OS=Mus musculus GN=Sumf1 PE=1 SV=2	TRUE	1.60324	0.12144	7507.81	3481.23	3765.69	1318.87	7645.48	4601.84	4026.59	2.15666	0.333781
761	751	sp|P23116|EIF3A_MOUSE	N/A	N/A	Eukaryotic translation initiation factor 3 subunit A OS=Mus musculus GN=Eif3a PE=1 SV=5	TRUE	1.59938	0.1223	84179.8	55144	101910	76962.1	51913.2	39543.7	29035.9	1.52655	0.18371
762	2041	sp|Q9JKB3|YBOX3_MOUSE	N/A	N/A	Y-box-binding protein 3 OS=Mus musculus GN=Ybx3 PE=1 SV=2	TRUE	1.59822	0.12256	2795.41	1934.05	3079.51	1460.86	1551.84	1155.86	861.356	1.44536	0.159977
763	702	sp|Q91VJ2|CAVN3_MOUSE	N/A	N/A	Caveolae-associated protein 3 OS=Mus musculus GN=Cavin3 PE=1 SV=1	TRUE	1.59787	0.12264	41634.4	31693.3	43464.8	25046.8	16744.4	15153.1	9941.06	1.31366	0.118484
764	993	sp|P99028|QCR6_MOUSE	N/A	N/A	Cytochrome b-c1 complex subunit 6, mitochondrial OS=Mus musculus GN=Uqcrh PE=1 SV=2	TRUE	-1.5963	0.12299	19075.9	26394.3	18339.8	22575.5	9508.02	14262.1	-7318.4	0.722728	-0.141025
765	1071	sp|Q01405|SC23A_MOUSE	N/A	N/A	Protein transport protein Sec23A OS=Mus musculus GN=Sec23a PE=1 SV=2	TRUE	1.59597	0.12306	252123	235559	260081	238878	32440.2	17109.4	16564.2	1.07032	0.0295132
766	1877	sp|Q80WJ7|LYRIC_MOUSE	N/A	N/A	Protein LYRIC OS=Mus musculus GN=Mtdh PE=1 SV=1	TRUE	1.59558	0.12315	16805.5	10480.9	12248.3	8945.44	12461.5	6357.56	6324.59	1.60344	0.205052
767	377	sp|P62908|RS3_MOUSE	N/A	N/A	40S ribosomal protein S3 OS=Mus musculus GN=Rps3 PE=1 SV=1	TRUE	1.59451	0.12339	405835	347205	373344	341036	104759	80734.2	58630.3	1.16886	0.0677639
768	1856	sp|P08556|RASN_MOUSE	N/A	N/A	GTPase NRas OS=Mus musculus GN=Nras PE=1 SV=1	TRUE	1.59301	0.12372	38483.3	21918.9	27757.2	11489.6	30200.5	21849.2	16564.4	1.75571	0.244453
769	2242	sp|Q9ERI6|RDH14_MOUSE	N/A	N/A	Retinol dehydrogenase 14 OS=Mus musculus GN=Rdh14 PE=1 SV=1	TRUE	1.59254	0.12383	4653.8	3102.79	5247.87	3634.2	2736.08	2200.84	1551.01	1.49988	0.176055
770	2381	sp|Q8BK72|RT27_MOUSE	N/A	N/A	28S ribosomal protein S27, mitochondrial OS=Mus musculus GN=Mrps27 PE=1 SV=2	TRUE	-1.58915	0.12459	16852.7	27907.5	5711.62	42427.1	16786.1	19354.1	-11054.8	0.603878	-0.219051
771	2095	sp|P28667|MRP_MOUSE	N/A	N/A	MARCKS-related protein OS=Mus musculus GN=Marcksl1 PE=1 SV=2	TRUE	1.58856	0.12473	795.294	544.468	751.708	522.228	442.946	357.811	250.826	1.46068	0.164555
772	1632	sp|Q99KQ4|NAMPT_MOUSE	N/A	N/A	Nicotinamide phosphoribosyltransferase OS=Mus musculus GN=Nampt PE=1 SV=1	TRUE	1.58836	0.12477	20368.6	8985.89	4397.01	3563.76	22749.2	10930	11382.7	2.26674	0.355401
773	1516	sp|Q3UPF5|ZCCHV_MOUSE	N/A	N/A	Zinc finger CCCH-type antiviral protein 1 OS=Mus musculus GN=Zc3hav1 PE=1 SV=1	TRUE	1.58828	0.12479	24878.9	21876.5	24823.1	22566.8	3592.55	6141.27	3002.38	1.13724	0.055853
774	2281	sp|P61961|UFM1_MOUSE	N/A	N/A	Ubiquitin-fold modifier 1 OS=Mus musculus GN=Ufm1 PE=1 SV=1	TRUE	-1.58589	0.12533	17700.6	27512.8	6662.3	32030.6	16618.3	15117.3	-9812.19	0.643359	-0.191547
775	1078	sp|Q99MD9|NASP_MOUSE	N/A	N/A	Nuclear autoantigenic sperm protein OS=Mus musculus GN=Nasp PE=1 SV=2	TRUE	1.58532	0.12546	8750.14	5706.18	7285.5	4829.14	5750.39	3711.4	3043.96	1.53345	0.185669
776	757	sp|Q9DBG5|PLIN3_MOUSE	N/A	N/A	Perilipin-3 OS=Mus musculus GN=Plin3 PE=1 SV=1	TRUE	1.5853	0.12547	34320.4	25533.6	33316.4	24689.9	16235.5	11401.8	8786.88	1.34413	0.128441
777	1989	sp|Q9JHR7|IDE_MOUSE	N/A	N/A	Insulin-degrading enzyme OS=Mus musculus GN=Ide PE=1 SV=1	TRUE	1.58517	0.1255	136045	111086	142336	124875	37940.3	43865.1	24958.8	1.22468	0.0880221
778	584	sp|Q62000|MIME_MOUSE	N/A	N/A	Mimecan OS=Mus musculus GN=Ogn PE=1 SV=1	TRUE	1.58306	0.12598	6402.14	4707.13	5930.2	4466.01	3151.74	2174.28	1695.01	1.36009	0.133569
779	356	sp|P14152|MDHC_MOUSE	N/A	N/A	Malate dehydrogenase, cytoplasmic OS=Mus musculus GN=Mdh1 PE=1 SV=3	TRUE	1.58159	0.12631	35479.3	18833.4	19965.2	19848.1	35394.1	9162.75	16646	1.88386	0.275048
780	1465	sp|Q3V1T4|P3H1_MOUSE	N/A	N/A	Prolyl 3-hydroxylase 1 OS=Mus musculus GN=P3h1 PE=1 SV=2	TRUE	1.58093	0.12646	4811.16	3224.63	4683.74	3048.65	3129.92	1670.6	1586.53	1.492	0.17377
781	551	sp|P29351|PTN6_MOUSE	N/A	N/A	Tyrosine-protein phosphatase non-receptor type 6 OS=Mus musculus GN=Ptpn6 PE=1 SV=2	TRUE	1.57984	0.12671	22220	16480	19324.4	15553.1	9480.41	9253.11	5740.01	1.3483	0.129787
782	436	sp|P10493|NID1_MOUSE	N/A	N/A	Nidogen-1 OS=Mus musculus GN=Nid1 PE=1 SV=2	TRUE	-1.57887	0.12694	14844.8	22934.4	12379.7	15103.5	8111.95	17720.3	-8089.62	0.647271	-0.188914
783	352	sp|P15864|H12_MOUSE	N/A	N/A	Histone H1.2 OS=Mus musculus GN=Hist1h1c PE=1 SV=2	TRUE	1.57853	0.12701	4742.93	2872.16	3841	3060.87	3912.9	1339.56	1870.77	1.65135	0.217838
784	1672	sp|Q9R1C7|PR40A_MOUSE	N/A	N/A	Pre-mRNA-processing factor 40 homolog A OS=Mus musculus GN=Prpf40a PE=1 SV=1	TRUE	1.57803	0.12713	25198.6	16913.1	23088	15171.7	16295.9	8928.52	8285.52	1.48989	0.173153
785	2189	sp|Q60520|SIN3A_MOUSE	N/A	N/A	Paired amphipathic helix protein Sin3a OS=Mus musculus GN=Sin3a PE=1 SV=3	TRUE	1.57614	0.12756	19428.5	13993.5	22433.8	14303.9	7807.54	10128	5434.96	1.38839	0.142512
786	1686	sp|P47877|IBP2_MOUSE	N/A	N/A	Insulin-like growth factor-binding protein 2 OS=Mus musculus GN=Igfbp2 PE=2 SV=2	TRUE	1.5748	0.12787	13342.3	6579.95	7250.19	4666.01	13963.6	5588.24	6762.39	2.02773	0.307009
787	819	sp|Q9JIK5|DDX21_MOUSE	N/A	N/A	Nucleolar RNA helicase 2 OS=Mus musculus GN=Ddx21 PE=1 SV=3	TRUE	-1.57326	0.12823	42838	51332.8	43484.8	50216.3	15149.6	12232.4	-8494.77	0.834516	-0.0785655
788	669	sp|Q9QWL7|K1C17_MOUSE	N/A	N/A	Keratin, type I cytoskeletal 17 OS=Mus musculus GN=Krt17 PE=1 SV=3	TRUE	1.57192	0.12854	4013.28	2498.61	2436.33	2076.03	2849.45	1932.45	1514.67	1.60621	0.205801
789	2221	sp|P13808|B3A2_MOUSE	N/A	N/A	Anion exchange protein 2 OS=Mus musculus GN=Slc4a2 PE=1 SV=1	TRUE	-1.57111	0.12873	1145.26	2701.93	248.314	840.356	1987.94	3137.6	-1556.67	0.423868	-0.37277
790	1153	sp|Q6R0H7|GNAS1_MOUSE	N/A	N/A	Guanine nucleotide-binding protein G(s) subunit alpha isoforms XLas OS=Mus musculus GN=Gnas PE=1 SV=1	TRUE	1.57049	0.12887	60387.9	51028.2	61783.6	44306.1	12009.4	18830.9	9359.77	1.18342	0.0731402
791	2442	sp|Q8VCN6|CD99_MOUSE	N/A	N/A	CD99 antigen OS=Mus musculus GN=Cd99 PE=1 SV=1	TRUE	1.56862	0.12931	2928.13	1800.08	2021.32	1253.7	2215.88	1259.56	1128.06	1.62667	0.2113
792	1887	sp|Q91WL5|CP4CA_MOUSE	N/A	N/A	Cytochrome P450 4A12A OS=Mus musculus GN=Cyp4a12a PE=1 SV=2	TRUE	1.56759	0.12955	222385	186544	228384	192525	72152.3	35981.4	35841	1.19213	0.0763243
793	1049	sp|P97384|ANX11_MOUSE	N/A	N/A	Annexin A11 OS=Mus musculus GN=Anxa11 PE=1 SV=2	TRUE	-1.56706	0.12967	8080.15	11116	6617.66	10755.5	4600.51	5470.7	-3035.86	0.726893	-0.13853
794	870	sp|Q9R111|GUAD_MOUSE	N/A	N/A	Guanine deaminase OS=Mus musculus GN=Gda PE=1 SV=1	TRUE	1.56656	0.12979	13090.9	10223.3	13827	9781.81	4923.9	4462.35	2867.61	1.2805	0.107379
795	824	sp|Q3UIA2|RHG17_MOUSE	N/A	N/A	Rho GTPase-activating protein 17 OS=Mus musculus GN=Arhgap17 PE=1 SV=1	TRUE	1.56519	0.13011	28349.2	23048.7	29129.5	26249.1	8568.4	8961.99	5300.42	1.22997	0.0898931
796	1701	sp|Q5DTM8|BRE1A_MOUSE	N/A	N/A	E3 ubiquitin-protein ligase BRE1A OS=Mus musculus GN=Rnf20 PE=1 SV=2	TRUE	1.56305	0.13061	3780.34	2561.99	3555.47	2760.08	2562.79	920.037	1218.35	1.47555	0.168953
797	1099	sp|P12246|SAMP_MOUSE	N/A	N/A	Serum amyloid P-component OS=Mus musculus GN=Apcs PE=1 SV=2	TRUE	1.56289	0.13065	28744.2	16891.4	17253.3	14025.6	23353.8	13315.8	11852.9	1.70171	0.230886
798	2610	sp|Q7TNC4|LC7L2_MOUSE	N/A	N/A	Putative RNA-binding protein Luc7-like 2 OS=Mus musculus GN=Luc7l2 PE=1 SV=1	TRUE	1.56271	0.13069	11628.3	8164.54	12594.8	8117.21	6734.94	4087.63	3463.79	1.42425	0.153585
799	2438	sp|Q9R182|ANGL3_MOUSE	N/A	N/A	Angiopoietin-related protein 3 OS=Mus musculus GN=Angptl3 PE=1 SV=1	TRUE	1.56197	0.13087	5880.57	3606.87	4256.67	3870.29	4854.51	1453.17	2273.7	1.63038	0.212289
800	602	sp|Q9DBR7|MYPT1_MOUSE	N/A	N/A	Protein phosphatase 1 regulatory subunit 12A OS=Mus musculus GN=Ppp1r12a PE=1 SV=2	TRUE	1.56167	0.13094	65709.7	49580.1	71146.7	59822.8	24731.8	28945.3	16129.6	1.32532	0.122322
801	1116	sp|P11679|K2C8_MOUSE	N/A	N/A	Keratin, type II cytoskeletal 8 OS=Mus musculus GN=Krt8 PE=1 SV=4	TRUE	1.55959	0.13143	238138	212505	245228	216895	34575	50709.7	25633	1.12062	0.0494597
802	1492	sp|Q99PG0|AAAD_MOUSE	N/A	N/A	Arylacetamide deacetylase OS=Mus musculus GN=Aadac PE=1 SV=3	TRUE	-1.55868	0.13164	90900.5	101140	90837.9	98801.5	12596.4	21258.6	-10239.4	0.89876	-0.0463564
803	1505	sp|Q62203|SF3A2_MOUSE	N/A	N/A	Splicing factor 3A subunit 2 OS=Mus musculus GN=Sf3a2 PE=1 SV=2	TRUE	-1.55758	0.1319	10121.5	12223.2	9375.62	12794.6	3996.68	2693.66	-2101.66	0.82806	-0.0819384
804	1271	sp|P30681|HMGB2_MOUSE	N/A	N/A	High mobility group protein B2 OS=Mus musculus GN=Hmgb2 PE=1 SV=3	TRUE	1.55668	0.13212	58885.7	33002.6	33466.1	21803.5	53488.5	23399.1	25883.2	1.78428	0.251462
805	2365	sp|O08914|FAAH1_MOUSE	N/A	N/A	Fatty-acid amide hydrolase 1 OS=Mus musculus GN=Faah PE=1 SV=1	TRUE	-1.55516	0.13248	41889.6	62741.6	41325.3	60050.2	15758.5	49070.4	-20852	0.667652	-0.17545
806	386	sp|Q8BKZ9|ODPX_MOUSE	N/A	N/A	Pyruvate dehydrogenase protein X component, mitochondrial OS=Mus musculus GN=Pdhx PE=1 SV=1	TRUE	1.55388	0.13278	33497.9	27424.9	31508.5	27632.2	12260.2	6334.63	6073	1.22144	0.0868724
807	1969	sp|Q8K124|PKHO2_MOUSE	N/A	N/A	Pleckstrin homology domain-containing family O member 2 OS=Mus musculus GN=Plekho2 PE=1 SV=1	TRUE	1.55352	0.13287	5028.57	3509.94	4241.5	2957.7	3055.38	1611.6	1518.63	1.43267	0.156145
808	2382	sp|Q921E2|RAB31_MOUSE	N/A	N/A	Ras-related protein Rab-31 OS=Mus musculus GN=Rab31 PE=1 SV=1	TRUE	1.55101	0.13347	2719.57	2049.09	2849.04	1952.53	1192.26	1011.06	670.482	1.32721	0.12294
809	2068	sp|P01677|KV6A3_MOUSE	N/A	N/A	Ig kappa chain V-VI region TEPC 601/TEPC 191 OS=Mus musculus PE=1 SV=1	TRUE	-1.55024	0.13365	11122.4	15383.5	11377.4	13605.8	4837.19	9202.75	-4261.07	0.72301	-0.140856
810	1963	sp|P50608|FMOD_MOUSE	N/A	N/A	Fibromodulin OS=Mus musculus GN=Fmod PE=2 SV=1	TRUE	1.54217	0.1356	36139.5	21485.4	19687.7	15293.6	26693.6	21475.6	14654.1	1.68205	0.225839
811	2557	sp|Q9Z239|PLM_MOUSE	N/A	N/A	Phospholemman OS=Mus musculus GN=Fxyd1 PE=1 SV=1	TRUE	-1.54013	0.13609	2371.22	5677.22	1013.08	1953.58	4265.3	6830.79	-3305.99	0.417674	-0.379163
812	2472	sp|Q8C0N2|GPAT3_MOUSE	N/A	N/A	Glycerol-3-phosphate acyltransferase 3 OS=Mus musculus GN=Gpat3 PE=1 SV=1	TRUE	1.53812	0.13658	8694.1	4600.23	5017.22	3251.25	8326.19	4370.64	4093.86	1.88993	0.276445
813	2463	sp|Q3UEB3|PUF60_MOUSE	N/A	N/A	Poly(U)-binding-splicing factor PUF60 OS=Mus musculus GN=Puf60 PE=1 SV=2	TRUE	-1.53737	0.13676	16633.5	23524.9	16948.9	26388.6	12953.3	9534.1	-6891.39	0.70706	-0.150544
814	2335	sp|Q9QY30|ABCBB_MOUSE	N/A	N/A	Bile salt export pump OS=Mus musculus GN=Abcb11 PE=1 SV=2	TRUE	1.53634	0.13702	242004	215945	221506	201012	44789.6	42496.1	26059.1	1.12067	0.0494795
815	1222	sp|P20801|TNNC2_MOUSE	N/A	N/A	Troponin C, skeletal muscle OS=Mus musculus GN=Tnnc2 PE=1 SV=2	TRUE	1.53619	0.13705	16997.7	12810	16180.2	11820.4	8413.18	4744.78	4187.79	1.32692	0.122844
816	1390	sp|Q3UQ44|IQGA2_MOUSE	N/A	N/A	Ras GTPase-activating-like protein IQGAP2 OS=Mus musculus GN=Iqgap2 PE=1 SV=2	TRUE	1.52881	0.13887	342613	321626	349182	321589	40703.6	27324.3	20986.8	1.06525	0.0274525
817	1114	sp|Q62446|FKBP3_MOUSE	N/A	N/A	Peptidyl-prolyl cis-trans isomerase FKBP3 OS=Mus musculus GN=Fkbp3 PE=1 SV=2	TRUE	1.52636	0.13947	13288.8	9652.24	11100.2	8794.1	7199.53	4476.11	3636.55	1.37676	0.138857
818	322	sp|Q8BND5|QSOX1_MOUSE	N/A	N/A	Sulfhydryl oxidase 1 OS=Mus musculus GN=Qsox1 PE=1 SV=1	TRUE	1.52625	0.1395	83638.1	54584	55844.2	41055	57380.3	36057.2	29054.1	1.53228	0.185339
819	802	sp|P62334|PRS10_MOUSE	N/A	N/A	26S proteasome regulatory subunit 10B OS=Mus musculus GN=Psmc6 PE=1 SV=1	TRUE	1.52602	0.13956	224867	195757	210987	194418	61029.9	27804.9	29110.5	1.14871	0.0602095
820	122	sp|P10107|ANXA1_MOUSE	N/A	N/A	Annexin A1 OS=Mus musculus GN=Anxa1 PE=1 SV=2	TRUE	1.52248	0.14044	10344.6	7661.54	11203.4	7316.87	5476.4	2980.63	2683.03	1.35019	0.130396
821	2488	sp|Q9Z0N2|IF2H_MOUSE	N/A	N/A	Eukaryotic translation initiation factor 2 subunit 3, Y-linked OS=Mus musculus GN=Eif2s3y PE=1 SV=2	TRUE	1.51853	0.14143	49653.2	45003.9	45557.4	47731.7	9292.77	5668.06	4649.35	1.10331	0.0426975
822	1551	sp|Q9DC50|OCTC_MOUSE	N/A	N/A	Peroxisomal carnitine O-octanoyltransferase OS=Mus musculus GN=Crot PE=1 SV=1	TRUE	1.51746	0.14169	365642	340072	351358	347369	49296.7	34768.7	25569.1	1.07519	0.0314841
823	2450	sp|Q6P9R2|OXSR1_MOUSE	N/A	N/A	Serine/threonine-protein kinase OSR1 OS=Mus musculus GN=Oxsr1 PE=1 SV=1	TRUE	1.51646	0.14195	36744	20108	29224.5	3519.29	29645.3	26550.4	16636	1.82733	0.261818
824	1311	sp|Q9ER00|STX12_MOUSE	N/A	N/A	Syntaxin-12 OS=Mus musculus GN=Stx12 PE=1 SV=1	TRUE	-1.51553	0.14218	31430.3	37010.2	29610.6	37558.6	8854.63	10276.5	-5579.94	0.849232	-0.0709734
825	1667	sp|Q64314|CD34_MOUSE	N/A	N/A	Hematopoietic progenitor cell antigen CD34 OS=Mus musculus GN=Cd34 PE=1 SV=1	TRUE	1.51357	0.14268	20608.8	11599.3	18387.8	8732.08	16632.2	13593.4	9009.53	1.77673	0.249622
826	1365	sp|Q91V88|NPNT_MOUSE	N/A	N/A	Nephronectin OS=Mus musculus GN=Npnt PE=1 SV=1	TRUE	1.51197	0.14308	23979.4	14441.3	30082.6	7163.49	19051.2	11875.6	9538.1	1.66047	0.220232
827	2496	sp|Q8BFP9|PDK1_MOUSE	N/A	N/A	[Pyruvate dehydrogenase (acetyl-transferring)] kinase isozyme 1, mitochondrial OS=Mus musculus GN=Pdk1 PE=1 SV=2	TRUE	1.51122	0.14327	41920.7	36724.1	42749.6	37922.8	3604.24	12752.3	5196.53	1.1415	0.0574765
828	2082	sp|Q3URQ0|TEX10_MOUSE	N/A	N/A	Testis-expressed protein 10 OS=Mus musculus GN=Tex10 PE=1 SV=1	TRUE	1.51114	0.14329	5885.91	4222.66	5165.79	3498.97	3301.87	2116.51	1663.25	1.39389	0.144227
829	2048	sp|Q8R180|ERO1A_MOUSE	N/A	N/A	ERO1-like protein alpha OS=Mus musculus GN=Ero1a PE=1 SV=2	TRUE	1.51081	0.14337	27605.4	21954.5	25083.1	21749.8	9960.61	9257.58	5651	1.2574	0.0994722
830	2514	sp|Q8R574|KPRB_MOUSE	N/A	N/A	Phosphoribosyl pyrophosphate synthase-associated protein 2 OS=Mus musculus GN=Prpsap2 PE=1 SV=1	TRUE	1.51044	0.14347	83765.8	78452.1	84821.7	78730.8	9792.72	8091.36	5313.73	1.06773	0.0284623
831	2559	sp|Q9DCK3|TSN4_MOUSE	N/A	N/A	Tetraspanin-4 OS=Mus musculus GN=Tspan4 PE=1 SV=1	TRUE	1.51012	0.14355	14542.2	10820.8	16262.5	12024.6	6732.12	5859.21	3721.4	1.34391	0.12837
832	1043	sp|Q9Z1N5|DX39B_MOUSE	N/A	N/A	Spliceosome RNA helicase Ddx39b OS=Mus musculus GN=Ddx39b PE=1 SV=1	TRUE	1.50823	0.14403	87431.8	81495.2	88977.8	81496.6	11494	8161.36	5936.64	1.07285	0.0305376
833	100	sp|P54310|LIPS_MOUSE	N/A	N/A	Hormone-sensitive lipase OS=Mus musculus GN=Lipe PE=1 SV=2	TRUE	1.50783	0.14413	24151.7	17920	20025.4	15768.8	11583.2	9382.47	6231.64	1.34775	0.129608
834	1497	sp|P18526|HVM55_MOUSE	N/A	N/A	Ig heavy chain V region 345 OS=Mus musculus PE=1 SV=1	TRUE	1.5068	0.14439	63530.8	48773.2	68167.9	54121.6	20590.5	30228.7	14757.6	1.30258	0.114803
835	658	sp|Q5SF07|IF2B2_MOUSE	N/A	N/A	Insulin-like growth factor 2 mRNA-binding protein 2 OS=Mus musculus GN=Igf2bp2 PE=1 SV=1	TRUE	1.5019	0.14565	40527.7	32840.1	38813.7	30259.5	13904	12285	7687.59	1.23409	0.0913473
836	1141	sp|P54775|PRS6B_MOUSE	N/A	N/A	26S proteasome regulatory subunit 6B OS=Mus musculus GN=Psmc4 PE=1 SV=2	TRUE	1.50124	0.14582	5923.27	4222.64	6502.99	3642.36	3410.12	2154.74	1700.62	1.40274	0.146977
837	2621	sp|Q9CXS4|CENPV_MOUSE	N/A	N/A	Centromere protein V OS=Mus musculus GN=Cenpv PE=1 SV=2	TRUE	1.50118	0.14583	9700.12	3164.9	5001.29	2218.19	14791.6	2947.53	6535.22	3.06491	0.486417
838	97	sp|O54724|CAVN1_MOUSE	N/A	N/A	Caveolae-associated protein 1 OS=Mus musculus GN=Cavin1 PE=1 SV=1	TRUE	1.49848	0.14653	25737.6	12977.6	15375.5	11974.6	29058.8	4893.35	12760.1	1.98324	0.297375
839	2597	sp|Q8C5Q4|GRSF1_MOUSE	N/A	N/A	G-rich sequence factor 1 OS=Mus musculus GN=Grsf1 PE=1 SV=2	TRUE	1.49795	0.14667	4957.73	3382.38	4271.45	3090.56	2998.47	2305.37	1575.35	1.46575	0.16606
840	1982	sp|Q9DCD6|GBRAP_MOUSE	N/A	N/A	Gamma-aminobutyric acid receptor-associated protein OS=Mus musculus GN=Gabarap PE=1 SV=2	TRUE	1.49715	0.14687	697.079	505.991	569.642	489.875	350.735	300.438	191.088	1.37765	0.13914
841	1197	sp|O88322|NID2_MOUSE	N/A	N/A	Nidogen-2 OS=Mus musculus GN=Nid2 PE=1 SV=2	TRUE	1.49569	0.14725	15370.5	8970.07	12647.2	4451.58	12401.6	9039.3	6400.43	1.71353	0.233892
842	1406	sp|Q9D1J3|SARNP_MOUSE	N/A	N/A	SAP domain-containing ribonucleoprotein OS=Mus musculus GN=Sarnp PE=1 SV=3	TRUE	1.49521	0.14738	13196.1	9392.2	12891.6	8257.46	7676.72	4802.06	3803.9	1.40501	0.147678
843	1165	sp|Q8VHQ9|ACO11_MOUSE	N/A	N/A	Acyl-coenzyme A thioesterase 11 OS=Mus musculus GN=Acot11 PE=1 SV=1	TRUE	1.49411	0.14766	1735.17	1050.84	1355.76	761.301	1235.26	1111.95	684.325	1.65121	0.217803
844	374	sp|Q8BG05|ROA3_MOUSE	N/A	N/A	Heterogeneous nuclear ribonucleoprotein A3 OS=Mus musculus GN=Hnrnpa3 PE=1 SV=1	TRUE	-1.49214	0.14818	23756.1	29077.8	26419	27536.6	9703.95	8536.63	-5321.66	0.816985	-0.0877859
845	1256	sp|Q91WS0|CISD1_MOUSE	N/A	N/A	CDGSH iron-sulfur domain-containing protein 1 OS=Mus musculus GN=Cisd1 PE=1 SV=1	TRUE	1.4918	0.14826	3539.34	2609.85	3239.54	2379.18	1711.07	1468.27	929.493	1.35615	0.132307
846	2532	sp|Q9D6K9|CERS5_MOUSE	N/A	N/A	Ceramide synthase 5 OS=Mus musculus GN=Cers5 PE=1 SV=1	TRUE	-1.49124	0.14841	18993.1	27699.8	13429.6	31176.4	17284	11673.9	-8706.64	0.685678	-0.16388
847	1320	sp|Q9DCM0|ETHE1_MOUSE	N/A	N/A	Persulfide dioxygenase ETHE1, mitochondrial OS=Mus musculus GN=Ethe1 PE=1 SV=2	TRUE	1.4908	0.14853	699325	576404	532813	550811	238022	175792	122922	1.21326	0.0839525
848	1539	sp|Q91X52|DCXR_MOUSE	N/A	N/A	L-xylulose reductase OS=Mus musculus GN=Dcxr PE=1 SV=2	TRUE	1.48877	0.14906	424878	390588	393750	381413	73393.7	34377.6	34289.4	1.08779	0.0365447
849	2447	sp|Q62245|SOS1_MOUSE	N/A	N/A	Son of sevenless homolog 1 OS=Mus musculus GN=Sos1 PE=1 SV=2	TRUE	1.4883	0.14918	664.463	472.394	685.785	427.002	343.448	319.716	192.069	1.40659	0.148167
850	1874	sp|P62309|RUXG_MOUSE	N/A	N/A	Small nuclear ribonucleoprotein G OS=Mus musculus GN=Snrpg PE=1 SV=1	TRUE	-1.48763	0.14935	3868.03	5943.71	2574.3	4742.9	3324.46	3928.26	-2075.68	0.650778	-0.186567
851	1733	sp|Q91WM2|HDHD5_MOUSE	N/A	N/A	Haloacid dehalogenase-like hydrolase domain-containing 5 OS=Mus musculus GN=Hdhd5 PE=1 SV=1	TRUE	1.48435	0.15022	46314.7	40556.3	46740.6	37356.3	9940.49	10112.8	5758.44	1.14199	0.057661
852	2306	sp|Q8C2Q3|RBM14_MOUSE	N/A	N/A	RNA-binding protein 14 OS=Mus musculus GN=Rbm14 PE=1 SV=1	TRUE	1.4821	0.15081	25099.8	19876.1	23139.7	22730.3	10462.4	6992.51	5223.63	1.26281	0.101338
853	1391	sp|Q56A08|GPKOW_MOUSE	N/A	N/A	G patch domain and KOW motifs-containing protein OS=Mus musculus GN=Gpkow PE=1 SV=2	TRUE	-1.48207	0.15082	8526.33	18812.3	8878.38	12692.7	5354	26331.3	-10286	0.45323	-0.343681
854	196	sp|P15105|GLNA_MOUSE	N/A	N/A	Glutamine synthetase OS=Mus musculus GN=Glul PE=1 SV=6	TRUE	-1.48184	0.15088	357551	396604	358731	399516	74182.6	59324.2	-39052.5	0.901533	-0.0450185
855	416	sp|P43276|H15_MOUSE	N/A	N/A	Histone H1.5 OS=Mus musculus GN=Hist1h1b PE=1 SV=2	TRUE	-1.48144	0.15098	19624.5	26876.8	17059.3	20711.5	9556.35	15712.4	-7252.28	0.730166	-0.136579
856	911	sp|P18654|KS6A3_MOUSE	N/A	N/A	Ribosomal protein S6 kinase alpha-3 OS=Mus musculus GN=Rps6ka3 PE=1 SV=2	TRUE	1.48061	0.1512	69590.1	55281	72919	42870.9	21056	29169.5	14309.1	1.25884	0.0999715
857	2224	sp|Q60973|RBBP7_MOUSE	N/A	N/A	Histone-binding protein RBBP7 OS=Mus musculus GN=Rbbp7 PE=1 SV=1	TRUE	-1.48029	0.15129	14822	24940.9	14174.6	16983.5	6395.96	25611.2	-10119	0.594283	-0.226007
858	901	sp|P63085|MK01_MOUSE	N/A	N/A	Mitogen-activated protein kinase 1 OS=Mus musculus GN=Mapk1 PE=1 SV=3	TRUE	1.48023	0.1513	31467.3	23817.3	34260.2	18808.5	14350.6	11940.8	7650.01	1.32119	0.120967
859	840	sp|Q9CZD3|GARS_MOUSE	N/A	N/A	Glycine--tRNA ligase OS=Mus musculus GN=Gars PE=1 SV=1	TRUE	1.48007	0.15135	67944.6	48114.8	67630.6	29912.4	36755.5	31627.7	19829.8	1.41213	0.149876
860	1008	sp|Q9DB15|RM12_MOUSE	N/A	N/A	39S ribosomal protein L12, mitochondrial OS=Mus musculus GN=Mrpl12 PE=1 SV=2	TRUE	1.47955	0.15148	46117.7	39960.6	44071.3	38975.1	11321.3	9963.08	6157.09	1.15408	0.0622355
861	851	sp|Q9R0X4|ACOT9_MOUSE	N/A	N/A	Acyl-coenzyme A thioesterase 9, mitochondrial OS=Mus musculus GN=Acot9 PE=1 SV=1	TRUE	1.47816	0.15185	12071.2	5965.16	5582.33	4875.39	13840	3840.94	6106.01	2.02361	0.306127
862	1579	sp|P61022|CHP1_MOUSE	N/A	N/A	Calcineurin B homologous protein 1 OS=Mus musculus GN=Chp1 PE=1 SV=2	TRUE	1.47783	0.15194	5405	3798.81	6463.59	3232.01	3223.37	2161.91	1606.19	1.42281	0.153148
863	1896	sp|Q61738|ITA7_MOUSE	N/A	N/A	Integrin alpha-7 OS=Mus musculus GN=Itga7 PE=1 SV=3	TRUE	1.47779	0.15195	15505.5	10919.2	11978.4	8022.34	9287.98	6012.13	4586.38	1.42003	0.152298
864	1279	sp|Q8CGZ0|CHERP_MOUSE	N/A	N/A	Calcium homeostasis endoplasmic reticulum protein OS=Mus musculus GN=Cherp PE=1 SV=1	TRUE	-1.47604	0.15242	28720.9	36866.9	31805	41962.9	13013	15682.6	-8145.93	0.779045	-0.108438
865	810	sp|P13597|ICAM1_MOUSE	N/A	N/A	Intercellular adhesion molecule 1 OS=Mus musculus GN=Icam1 PE=1 SV=1	TRUE	1.47532	0.15261	62656.6	55692	62772.4	55932.8	12800.5	11363.1	6964.62	1.12506	0.0511742
866	2615	sp|Q8C181|MBNL2_MOUSE	N/A	N/A	Muscleblind-like protein 2 OS=Mus musculus GN=Mbnl2 PE=2 SV=2	TRUE	1.4742	0.15291	52726.6	36930	56166.7	31380.1	27471.4	27914.1	15796.7	1.42775	0.154651
867	2071	sp|Q8BMA6|SRP68_MOUSE	N/A	N/A	Signal recognition particle subunit SRP68 OS=Mus musculus GN=Srp68 PE=1 SV=2	TRUE	1.47031	0.15395	32224	29012.2	32977.4	26833	6465.17	4370.29	3211.76	1.1107	0.0455982
868	2348	sp|P61222|ABCE1_MOUSE	N/A	N/A	ATP-binding cassette sub-family E member 1 OS=Mus musculus GN=Abce1 PE=1 SV=1	TRUE	1.47001	0.15403	92379.4	81473.1	92880.8	83347.8	15899.3	22633.3	10906.2	1.13386	0.0545604
869	1782	sp|P05977|MYL1_MOUSE	N/A	N/A	Myosin light chain 1/3, skeletal muscle isoform OS=Mus musculus GN=Myl1 PE=1 SV=2	TRUE	1.46919	0.15425	3015.03	2353.46	2880.31	2021.71	1198.16	1115.84	661.568	1.2811	0.107585
870	894	sp|P49817|CAV1_MOUSE	N/A	N/A	Caveolin-1 OS=Mus musculus GN=Cav1 PE=1 SV=1	TRUE	-1.46662	0.15495	2782.21	4137.69	2157.82	3476.43	1485.44	3183.35	-1355.48	0.672407	-0.172368
871	1270	sp|O70370|CATS_MOUSE	N/A	N/A	Cathepsin S OS=Mus musculus GN=Ctss PE=1 SV=2	TRUE	1.46483	0.15543	27307.4	20783.5	23742	17341.2	13211.3	8854.02	6523.85	1.3139	0.118561
872	71	sp|P41216|ACSL1_MOUSE	N/A	N/A	Long-chain-fatty-acid--CoA ligase 1 OS=Mus musculus GN=Acsl1 PE=1 SV=2	TRUE	-1.46359	0.15577	446063	472524	444601	491493	40852.9	53182.7	-26461	0.944001	-0.0250276
873	457	sp|Q01279|EGFR_MOUSE	N/A	N/A	Epidermal growth factor receptor OS=Mus musculus GN=Egfr PE=1 SV=1	TRUE	1.46219	0.15615	25195.3	21280.9	24225	19697.2	8589.35	3832.34	3914.34	1.18394	0.0733284
874	1926	sp|Q9DCE5|PK1IP_MOUSE	N/A	N/A	p21-activated protein kinase-interacting protein 1 OS=Mus musculus GN=Pak1ip1 PE=1 SV=2	TRUE	1.46195	0.15621	276.002	181.42	248.317	139.802	138.828	197.201	94.5826	1.52135	0.182228
875	2246	sp|Q6TCG2|PAQR9_MOUSE	N/A	N/A	Progestin and adipoQ receptor family member 9 OS=Mus musculus GN=Paqr9 PE=1 SV=2	TRUE	-1.46174	0.15627	3731.06	6697.65	2779.84	3416.1	2659.81	7307.7	-2966.59	0.55707	-0.254091
876	200	sp|O88569|ROA2_MOUSE	N/A	N/A	Heterogeneous nuclear ribonucleoproteins A2/B1 OS=Mus musculus GN=Hnrnpa2b1 PE=1 SV=2	TRUE	-1.46114	0.15643	16271.2	23458.5	13253.8	17456.8	11014.3	14567.4	-7187.28	0.693617	-0.15888
877	216	sp|O88492|PLIN4_MOUSE	N/A	N/A	Perilipin-4 OS=Mus musculus GN=Plin4 PE=1 SV=2	TRUE	1.45767	0.15738	6240.29	4981.56	6569.48	4871.04	2719.66	1372.62	1258.72	1.25268	0.097839
878	1161	sp|P21180|CO2_MOUSE	N/A	N/A	Complement C2 OS=Mus musculus GN=C2 PE=1 SV=2	TRUE	1.45693	0.15758	24610.1	19426.3	23921.3	18648.6	10860.2	6457.96	5183.86	1.26685	0.102724
879	1554	sp|Q924Z4|CERS2_MOUSE	N/A	N/A	Ceramide synthase 2 OS=Mus musculus GN=Cers2 PE=1 SV=1	TRUE	-1.45586	0.15787	20800.2	31836.1	16644.7	24479.7	16355.4	23025.5	-11035.9	0.653352	-0.184853
880	1677	sp|P42669|PURA_MOUSE	N/A	N/A	Transcriptional activator protein Pur-alpha OS=Mus musculus GN=Pura PE=1 SV=1	TRUE	-1.45426	0.15831	43851.7	54347.9	47143	54045.7	12669.9	24186.4	-10496.2	0.80687	-0.0931962
881	2452	sp|Q9D0B0|SRSF9_MOUSE	N/A	N/A	Serine/arginine-rich splicing factor 9 OS=Mus musculus GN=Srsf9 PE=1 SV=1	TRUE	1.45265	0.15876	12245.8	6283.78	9255.59	6561.65	13953	2727.48	5961.98	1.94879	0.289765
882	2490	sp|P24457|CP2DB_MOUSE	N/A	N/A	Cytochrome P450 2D11 OS=Mus musculus GN=Cyp2d11 PE=2 SV=2	TRUE	-1.4507	0.1593	16177.1	24669.6	15052.6	23784.9	9061.85	20365.2	-8492.57	0.655748	-0.183263
883	1372	sp|O54890|ITB3_MOUSE	N/A	N/A	Integrin beta-3 OS=Mus musculus GN=Itgb3 PE=1 SV=2	TRUE	1.45066	0.15931	73884.4	65684.7	73000.9	66082.9	16150	12334.1	8199.72	1.12483	0.0510887
884	853	sp|P51410|RL9_MOUSE	N/A	N/A	60S ribosomal protein L9 OS=Mus musculus GN=Rpl9 PE=2 SV=2	TRUE	1.44833	0.15995	266828	234778	266607	233805	63370.5	48049.4	32050.4	1.13651	0.0555747
885	2200	sp|Q8BHJ5|TBL1R_MOUSE	N/A	N/A	F-box-like/WD repeat-containing protein TBL1XR1 OS=Mus musculus GN=Tbl1xr1 PE=1 SV=1	TRUE	1.44818	0.15999	10687	7493.16	9552.82	6513.82	5915.86	5399.22	3193.81	1.42623	0.154189
886	753	sp|Q9EQF5|DPYS_MOUSE	N/A	N/A	Dihydropyrimidinase OS=Mus musculus GN=Dpys PE=1 SV=2	TRUE	1.44806	0.16003	1.0538e+06	983579	1.01795e+06	1.00501e+06	115555	136519	70222.9	1.0714	0.0299497
887	2070	sp|Q9JHK5|PLEK_MOUSE	N/A	N/A	Pleckstrin OS=Mus musculus GN=Plek PE=1 SV=1	TRUE	1.44637	0.16049	6107.77	4415.9	5755.85	3416.54	3418.8	2419.85	1691.88	1.38313	0.140864
888	2499	sp|Q9D0L4|ADCK1_MOUSE	N/A	N/A	Uncharacterized aarF domain-containing protein kinase 1 OS=Mus musculus GN=Adck1 PE=1 SV=1	TRUE	-1.44602	0.16059	3006.07	4724.38	2545.72	3269.22	2651.75	3527.79	-1718.31	0.636289	-0.196346
889	546	sp|P10518|HEM2_MOUSE	N/A	N/A	Delta-aminolevulinic acid dehydratase OS=Mus musculus GN=Alad PE=1 SV=1	TRUE	1.4453	0.16079	437971	407430	455705	408182	48457.3	61458.5	30541.1	1.07496	0.0313925
890	1851	sp|P53810|PIPNA_MOUSE	N/A	N/A	Phosphatidylinositol transfer protein alpha isoform OS=Mus musculus GN=Pitpna PE=1 SV=2	TRUE	1.44343	0.16132	48710	37299.5	53407.1	43830.5	22044.5	18120.1	11410.5	1.30591	0.115915
891	2372	sp|P34152|FAK1_MOUSE	N/A	N/A	Focal adhesion kinase 1 OS=Mus musculus GN=Ptk2 PE=1 SV=3	TRUE	1.44321	0.16138	75819.6	50739.5	58879.6	36458.4	53850.6	29747.6	25080.1	1.49429	0.174436
892	1150	sp|Q6PDM2|SRSF1_MOUSE	N/A	N/A	Serine/arginine-rich splicing factor 1 OS=Mus musculus GN=Srsf1 PE=1 SV=3	TRUE	-1.44136	0.16189	101667	130854	118650	144251	49032	56155.1	-29187.9	0.776944	-0.10961
893	1605	sp|A2AJI0|MA7D1_MOUSE	N/A	N/A	MAP7 domain-containing protein 1 OS=Mus musculus GN=Map7d1 PE=1 SV=1	TRUE	-1.43967	0.16237	21694.1	32112.9	13969.7	28651.8	14455.3	22969.2	-10418.8	0.675558	-0.170337
894	785	sp|O70475|UGDH_MOUSE	N/A	N/A	UDP-glucose 6-dehydrogenase OS=Mus musculus GN=Ugdh PE=1 SV=1	TRUE	1.43894	0.16257	1.45239e+06	1.31649e+06	1.35625e+06	1.24484e+06	301626	139094	135895	1.10322	0.0426641
895	1221	sp|Q9WV98|TIM9_MOUSE	N/A	N/A	Mitochondrial import inner membrane translocase subunit Tim9 OS=Mus musculus GN=Timm9 PE=1 SV=1	TRUE	-1.43895	0.16257	21354.1	25131.2	21022	26588.8	7214.84	6175.99	-3777.07	0.849706	-0.0707313
896	325	sp|Q8CC88|VWA8_MOUSE	N/A	N/A	von Willebrand factor A domain-containing protein 8 OS=Mus musculus GN=Vwa8 PE=1 SV=2	TRUE	1.43574	0.16347	288077	261197	261577	259577	45888.6	51290.9	26880	1.10291	0.0425405
897	1317	sp|P39054|DYN2_MOUSE	N/A	N/A	Dynamin-2 OS=Mus musculus GN=Dnm2 PE=1 SV=2	TRUE	-1.43256	0.16437	7751.06	10677.9	7664.32	11850	5162.74	5414.89	-2926.82	0.725899	-0.139124
898	2612	sp|Q91ZW2|OFUT1_MOUSE	N/A	N/A	GDP-fucose protein O-fucosyltransferase 1 OS=Mus musculus GN=Pofut1 PE=1 SV=1	TRUE	-1.4297	0.16518	7331.1	9857.31	7865.91	8553.27	3421.35	5692.65	-2526.2	0.743723	-0.128589
899	707	sp|P47757|CAPZB_MOUSE	N/A	N/A	F-actin-capping protein subunit beta OS=Mus musculus GN=Capzb PE=1 SV=3	TRUE	-1.42896	0.16539	80700.5	88573.5	80714.3	86613.2	12218.7	16429.6	-7873.07	0.911113	-0.0404279
900	1053	sp|Q6WVG3|KCD12_MOUSE	N/A	N/A	BTB/POZ domain-containing protein KCTD12 OS=Mus musculus GN=Kctd12 PE=1 SV=1	TRUE	1.42868	0.16547	7932.57	4448.31	5748.95	4210.63	7585.09	4110.06	3484.26	1.78328	0.251219
901	1399	sp|Q921M7|FA49B_MOUSE	N/A	N/A	Protein FAM49B OS=Mus musculus GN=Fam49b PE=1 SV=1	TRUE	1.42677	0.16602	39997.7	32621.7	40982.8	29408.9	13308.3	13398.7	7375.98	1.22611	0.0885281
902	1740	sp|Q9CRB3|HIUH_MOUSE	N/A	N/A	5-hydroxyisourate hydrolase OS=Mus musculus GN=Urah PE=1 SV=1	TRUE	1.42664	0.16605	602224	571189	632689	578405	69785	31182.5	31035.6	1.05434	0.0229786
903	116	sp|P48962|ADT1_MOUSE	N/A	N/A	ADP/ATP translocase 1 OS=Mus musculus GN=Slc25a4 PE=1 SV=4	TRUE	1.42173	0.16746	90855.9	69160.1	76801.4	63642	47878	24715.8	21695.8	1.3137	0.118498
904	2323	sp|Q8BT60|CPNE3_MOUSE	N/A	N/A	Copine-3 OS=Mus musculus GN=Cpne3 PE=1 SV=2	TRUE	1.42121	0.16761	8126.16	5113.8	5485.62	6011.47	7048.4	2200.1	3012.37	1.58907	0.201142
905	1903	sp|Q9QXZ0|MACF1_MOUSE	N/A	N/A	Microtubule-actin cross-linking factor 1 OS=Mus musculus GN=Macf1 PE=1 SV=2	TRUE	1.41981	0.16801	12908.3	9245.44	11358.8	11998.9	7184.99	5927.6	3662.84	1.39618	0.144941
906	1218	sp|O08999|LTBP2_MOUSE	N/A	N/A	Latent-transforming growth factor beta-binding protein 2 OS=Mus musculus GN=Ltbp2 PE=1 SV=2	TRUE	1.41796	0.16855	1188.29	766.155	733.598	652.913	950.406	439.634	422.139	1.55098	0.190607
907	1541	sp|Q8BWU8|AT2L1_MOUSE	N/A	N/A	Ethanolamine-phosphate phospho-lyase OS=Mus musculus GN=Etnppl PE=2 SV=1	TRUE	1.41662	0.16893	183133	160197	175744	161352	41741.5	41883.8	22936.1	1.14317	0.0581124
908	2146	sp|Q6ZPZ3|ZC3H4_MOUSE	N/A	N/A	Zinc finger CCCH domain-containing protein 4 OS=Mus musculus GN=Zc3h4 PE=1 SV=2	TRUE	1.41577	0.16918	2600.2	1970.88	2046.14	2081.12	1236.55	1023.56	629.323	1.31931	0.120347
909	2190	sp|P19973|LSP1_MOUSE	N/A	N/A	Lymphocyte-specific protein 1 OS=Mus musculus GN=Lsp1 PE=1 SV=2	TRUE	1.41354	0.16983	4145.79	2412.68	2474	2404.61	4029.28	1453.9	1733.11	1.71833	0.235107
910	1214	sp|Q9QXD1|ACOX2_MOUSE	N/A	N/A	Peroxisomal acyl-coenzyme A oxidase 2 OS=Mus musculus GN=Acox2 PE=1 SV=2	TRUE	-1.41328	0.1699	651687	696337	661602	723352	78618.4	85188.5	-44650.8	0.935878	-0.0287809
911	565	sp|Q8CG14|CS1A_MOUSE	N/A	N/A	Complement C1s-A subcomponent OS=Mus musculus GN=C1sa PE=2 SV=2	TRUE	1.41267	0.17008	30101.5	21222	20794.6	18375.9	18580.2	12619	8879.48	1.41841	0.151801
912	1555	sp|Q61581|IBP7_MOUSE	N/A	N/A	Insulin-like growth factor-binding protein 7 OS=Mus musculus GN=Igfbp7 PE=1 SV=3	TRUE	1.41125	0.1705	12226.4	8165.05	14100.5	6596.6	7775.4	6967.09	4061.37	1.49741	0.17534
913	1016	sp|Q9ES28|ARHG7_MOUSE	N/A	N/A	Rho guanine nucleotide exchange factor 7 OS=Mus musculus GN=Arhgef7 PE=1 SV=2	TRUE	1.41084	0.17061	31692.1	27216.3	30911.7	24864.5	7921.83	8521.75	4475.81	1.16445	0.0661222
914	1873	sp|A2AEP0|OBP1B_MOUSE	N/A	N/A	Odorant-binding protein 1b OS=Mus musculus GN=Obp1b PE=1 SV=1	TRUE	1.41081	0.17062	10403.5	7402.53	9015.26	6337.42	6348	4155.7	3001	1.4054	0.1478
915	1234	sp|Q61268|APOC4_MOUSE	N/A	N/A	Apolipoprotein C-IV OS=Mus musculus GN=Apoc4 PE=1 SV=1	TRUE	1.40999	0.17086	8772.9	6321.96	7522.58	6116.1	5231.46	3308.96	2450.94	1.38769	0.142291
916	1187	sp|Q99LR1|ABD12_MOUSE	N/A	N/A	Monoacylglycerol lipase ABHD12 OS=Mus musculus GN=Abhd12 PE=1 SV=2	TRUE	-1.40858	0.17127	9506.51	12788.5	9162.89	10970.2	4566.4	7464.42	-3282.01	0.743363	-0.128799
917	2448	sp|Q9CYH6|RRS1_MOUSE	N/A	N/A	Ribosome biogenesis regulatory protein homolog OS=Mus musculus GN=Rrs1 PE=1 SV=1	TRUE	1.40827	0.17137	4436.26	3072.81	3897.72	2003.84	2451.84	2559.58	1363.45	1.44372	0.159482
918	2443	sp|Q9DAM7|TM263_MOUSE	N/A	N/A	Transmembrane protein 263 OS=Mus musculus GN=Tmem263 PE=1 SV=1	TRUE	1.4063	0.17194	16007	10718.5	15851.4	7787.41	10297.8	8905.42	5288.52	1.4934	0.174176
919	676	sp|Q8K3J1|NDUS8_MOUSE	N/A	N/A	NADH dehydrogenase [ubiquinone] iron-sulfur protein 8, mitochondrial OS=Mus musculus GN=Ndufs8 PE=1 SV=1	TRUE	1.40447	0.17248	29948.9	23939.1	27361.7	21292.6	10151.7	12094	6009.81	1.25105	0.0972733
920	1700	sp|Q8K245|UVRAG_MOUSE	N/A	N/A	UV radiation resistance associated protein OS=Mus musculus GN=Uvrag PE=1 SV=2	TRUE	1.40152	0.17335	8384.98	6253.59	8077.45	4829.64	3744.85	4146.48	2131.39	1.34083	0.127373
921	730	sp|Q99LB2|DHRS4_MOUSE	N/A	N/A	Dehydrogenase/reductase SDR family member 4 OS=Mus musculus GN=Dhrs4 PE=1 SV=3	TRUE	-1.40124	0.17343	98992.3	109874	99249.2	107718	21682.7	17761.2	-10882.2	0.900958	-0.0452953
922	110	sp|Q6IRU2|TPM4_MOUSE	N/A	N/A	Tropomyosin alpha-4 chain OS=Mus musculus GN=Tpm4 PE=1 SV=3	TRUE	1.4012	0.17345	22164.9	15449	15741.9	14122.8	15381.1	6852.86	6715.85	1.43471	0.156764
923	1258	sp|P01844|LAC2_MOUSE	N/A	N/A	Ig lambda-2 chain C region OS=Mus musculus GN=Iglc2 PE=1 SV=1	TRUE	1.40097	0.17352	26764	19071.4	30280.1	13765.6	13806.2	14636.3	7692.57	1.40336	0.147168
924	2076	sp|P51855|GSHB_MOUSE	N/A	N/A	Glutathione synthetase OS=Mus musculus GN=Gss PE=1 SV=1	TRUE	1.4006	0.17362	215264	192268	223007	189685	27636.3	55785.5	22995	1.1196	0.0490623
925	2013	sp|Q61510|TRI25_MOUSE	N/A	N/A	E3 ubiquitin/ISG15 ligase TRIM25 OS=Mus musculus GN=Trim25 PE=1 SV=2	TRUE	1.40017	0.17375	17540.8	12919	17008.6	9029.95	8701.87	8289.38	4621.78	1.35775	0.13282
926	117	sp|Q9DBD0|ICA_MOUSE	N/A	N/A	Inhibitor of carbonic anhydrase OS=Mus musculus GN=Ica PE=1 SV=1	TRUE	-1.39846	0.17426	40555.7	45357.6	42198.9	45637.4	9124.1	8525.91	-4801.93	0.894132	-0.0485985
927	295	sp|Q8VHX6|FLNC_MOUSE	N/A	N/A	Filamin-C OS=Mus musculus GN=Flnc PE=1 SV=3	TRUE	-1.39638	0.17487	56425.8	80932.9	55488.3	63996	26834.2	61241	-24507.1	0.697192	-0.156647
928	1764	sp|Q8BI84|MIA3_MOUSE	N/A	N/A	Melanoma inhibitory activity protein 3 OS=Mus musculus GN=Mia3 PE=1 SV=2	TRUE	1.39418	0.17553	65099.7	56796.4	64804	63481.5	13384.4	17590.6	8303.33	1.14619	0.0592584
929	915	sp|Q8BMD8|SCMC1_MOUSE	N/A	N/A	Calcium-binding mitochondrial carrier protein SCaMC-1 OS=Mus musculus GN=Slc25a24 PE=1 SV=1	TRUE	1.39375	0.17566	32342.7	27828.6	33742.3	31421.1	8631.25	8007.76	4514.12	1.16221	0.0652852
930	1123	sp|Q61730|IL1AP_MOUSE	N/A	N/A	Interleukin-1 receptor accessory protein OS=Mus musculus GN=Il1rap PE=1 SV=1	TRUE	1.39224	0.17611	6691.62	4666.34	6149.85	3910.23	3735.58	3781.84	2025.28	1.43402	0.156555
931	2322	sp|Q8K1R7|NEK9_MOUSE	N/A	N/A	Serine/threonine-protein kinase Nek9 OS=Mus musculus GN=Nek9 PE=1 SV=2	TRUE	1.39101	0.17648	11259	7889.76	8704.27	9085.45	7190.79	4804.57	3369.27	1.42704	0.154437
932	897	sp|P31428|DPEP1_MOUSE	N/A	N/A	Dipeptidase 1 OS=Mus musculus GN=Dpep1 PE=1 SV=2	TRUE	1.39095	0.1765	6594.33	4138.13	5306.81	2505.57	5129.69	3708.81	2456.2	1.59355	0.202366
933	1341	sp|P35282|RAB21_MOUSE	N/A	N/A	Ras-related protein Rab-21 OS=Mus musculus GN=Rab21 PE=1 SV=4	TRUE	1.39069	0.17657	41509.3	36672	43622.3	40275.9	6221.39	11578	4837.26	1.13191	0.0538104
934	1752	sp|Q60991|CP7B1_MOUSE	N/A	N/A	25-hydroxycholesterol 7-alpha-hydroxylase OS=Mus musculus GN=Cyp7b1 PE=1 SV=2	TRUE	-1.39049	0.17664	27955.9	40251.1	24145.3	32697.8	18853.2	27060.7	-12295.2	0.694537	-0.158304
935	1746	sp|P61620|S61A1_MOUSE	N/A	N/A	Protein transport protein Sec61 subunit alpha isoform 1 OS=Mus musculus GN=Sec61a1 PE=1 SV=2	TRUE	-1.38988	0.17682	79769.4	117521	84120.1	72654.2	32431.3	99195.8	-37751.9	0.678765	-0.16828
936	1998	sp|Q571F8|GLSL_MOUSE	N/A	N/A	Glutaminase liver isoform, mitochondrial OS=Mus musculus GN=Gls2 PE=1 SV=2	TRUE	1.38891	0.17711	137618	129856	132619	129404	14734.3	14029.8	7761.46	1.05977	0.0252115
937	2098	sp|O70439|STX7_MOUSE	N/A	N/A	Syntaxin-7 OS=Mus musculus GN=Stx7 PE=1 SV=3	TRUE	1.38775	0.17746	1855.17	1245.51	1228.79	1064.01	1402.27	649.288	609.66	1.48949	0.173037
938	2321	sp|Q9JK38|GNA1_MOUSE	N/A	N/A	Glucosamine 6-phosphate N-acetyltransferase OS=Mus musculus GN=Gnpnat1 PE=1 SV=1	TRUE	1.38727	0.1776	139032	121460	121872	115777	38394.5	23551.7	17571.7	1.14467	0.0586807
939	604	sp|Q60936|COQ8A_MOUSE	N/A	N/A	Atypical kinase COQ8A, mitochondrial OS=Mus musculus GN=Coq8a PE=1 SV=2	TRUE	-1.38491	0.17832	191748	218734	174111	210473	47597.5	53565.8	-26985.4	0.876629	-0.0571842
940	1207	sp|P01878|IGHA_MOUSE	N/A	N/A	Ig alpha chain C region OS=Mus musculus PE=1 SV=1	TRUE	-1.38158	0.17932	14336	18083.6	12113.1	16510.1	5420.72	8607.36	-3747.63	0.792761	-0.100858
941	910	sp|Q8BKG3|PTK7_MOUSE	N/A	N/A	Inactive tyrosine-protein kinase 7 OS=Mus musculus GN=Ptk7 PE=1 SV=1	TRUE	1.38136	0.17939	19457.7	13083.5	13710	7928.49	13349.2	9788.7	6374.19	1.48719	0.172368
942	2441	sp|Q8C4B4|U119B_MOUSE	N/A	N/A	Protein unc-119 homolog B OS=Mus musculus GN=Unc119b PE=1 SV=1	TRUE	1.38043	0.17967	7082.11	5495.03	7069.77	5292.73	2898.17	3055.68	1587.08	1.28882	0.110192
943	1983	sp|Q8R4U7|LUZP1_MOUSE	N/A	N/A	Leucine zipper protein 1 OS=Mus musculus GN=Luzp1 PE=1 SV=2	TRUE	1.37645	0.18089	17698.8	13599	17731	12751.7	7961.22	7331.6	4099.8	1.30148	0.114437
944	2256	sp|Q9R061|NUBP2_MOUSE	N/A	N/A	Cytosolic Fe-S cluster assembly factor NUBP2 OS=Mus musculus GN=Nubp2 PE=1 SV=1	TRUE	1.37633	0.18092	46478.9	42725.2	47112.2	42315.1	6180.46	8005.23	3753.67	1.08786	0.0365715
945	87	sp|P07759|SPA3K_MOUSE	N/A	N/A	Serine protease inhibitor A3K OS=Mus musculus GN=Serpina3k PE=1 SV=2	TRUE	1.37425	0.18156	11732.4	7901.61	8679.8	6193.98	8806.44	4361.9	3830.75	1.48481	0.17167
946	2236	sp|Q5DU57|SPT13_MOUSE	N/A	N/A	Spermatogenesis-associated protein 13 OS=Mus musculus GN=Spata13 PE=1 SV=2	TRUE	1.37131	0.18246	6140.52	3199.51	3952.9	3338.43	7153.53	2136.02	2941.02	1.91921	0.283123
947	428	sp|P35505|FAAA_MOUSE	N/A	N/A	Fumarylacetoacetase OS=Mus musculus GN=Fah PE=1 SV=2	TRUE	-1.37112	0.18252	2.16497e+06	2.44359e+06	1.8842e+06	2.50266e+06	566433	466144	-278617	0.88598	-0.052576
948	1036	sp|P35293|RAB18_MOUSE	N/A	N/A	Ras-related protein Rab-18 OS=Mus musculus GN=Rab18 PE=1 SV=2	TRUE	1.36927	0.18309	49753.9	37024.4	37923.8	30699.4	24867.3	22857.2	12729.5	1.34381	0.128339
949	2317	sp|P34960|MMP12_MOUSE	N/A	N/A	Macrophage metalloelastase OS=Mus musculus GN=Mmp12 PE=1 SV=3	TRUE	1.36717	0.18374	6455.64	4328.06	4654.41	2385.04	4327.91	3585.22	2127.58	1.49158	0.173646
950	621	sp|P52196|THTR_MOUSE	N/A	N/A	Thiosulfate sulfurtransferase OS=Mus musculus GN=Tst PE=1 SV=3	TRUE	1.3653	0.18432	1.0477e+06	970949	1.03511e+06	923827	162407	119647	76753.7	1.07905	0.0330416
951	1307	sp|Q78ZA7|NP1L4_MOUSE	N/A	N/A	Nucleosome assembly protein 1-like 4 OS=Mus musculus GN=Nap1l4 PE=1 SV=1	TRUE	1.36431	0.18463	8862.92	5988.23	8781.78	5060.54	6172.05	4334.16	2874.7	1.48006	0.170279
952	771	sp|Q9D0I9|SYRC_MOUSE	N/A	N/A	Arginine--tRNA ligase, cytoplasmic OS=Mus musculus GN=Rars PE=1 SV=2	TRUE	1.36081	0.18572	302315	279929	304103	301981	35617.3	49856.2	22385.8	1.07997	0.0334115
953	1827	sp|P50428|ARSA_MOUSE	N/A	N/A	Arylsulfatase A OS=Mus musculus GN=Arsa PE=1 SV=2	TRUE	1.35964	0.18608	3044.43	2401.45	2531.87	2246.51	1394.23	956.256	642.979	1.26775	0.103032
954	2231	sp|P18531|HVM60_MOUSE	N/A	N/A	Ig heavy chain V region 3-6 OS=Mus musculus GN=Ighv3-6 PE=1 SV=1	TRUE	-1.35857	0.18642	4580	6113.22	4410.79	5118.07	1395.85	4100.98	-1533.23	0.749195	-0.125405
955	1946	sp|P50637|TSPO_MOUSE	N/A	N/A	Translocator protein OS=Mus musculus GN=Tspo PE=1 SV=1	TRUE	1.35668	0.18701	11908.9	6174.14	3708.77	2609.57	12145.1	9109.78	5734.71	1.92883	0.285293
956	687	sp|P56399|UBP5_MOUSE	N/A	N/A	Ubiquitin carboxyl-terminal hydrolase 5 OS=Mus musculus GN=Usp5 PE=1 SV=1	TRUE	1.35446	0.1877	48440.5	41639.2	47500.8	43551.5	7309.21	17721.1	6801.27	1.16334	0.065706
957	1344	sp|P18419|SVS4_MOUSE	N/A	N/A	Seminal vesicle secretory protein 4 OS=Mus musculus GN=Svs4 PE=1 SV=2	TRUE	1.35436	0.18774	3642.92	2751.34	3240.35	2005.84	1401.48	2016.51	891.582	1.32405	0.121906
958	2493	sp|P00688|AMYP_MOUSE	N/A	N/A	Pancreatic alpha-amylase OS=Mus musculus GN=Amy2 PE=1 SV=2	TRUE	-1.35428	0.18776	8035.18	9964.19	8170.14	10911.2	4230.76	2821.25	-1929.01	0.806406	-0.0934464
959	557	sp|P08905|LYZ2_MOUSE	N/A	N/A	Lysozyme C-2 OS=Mus musculus GN=Lyz2 PE=1 SV=2	TRUE	1.35297	0.18817	20857.6	16593	18762.8	15854.3	9219.57	6507.93	4264.61	1.25701	0.0993398
960	1787	sp|Q8CEI1|BOLA3_MOUSE	N/A	N/A	BolA-like protein 3 OS=Mus musculus GN=Bola3 PE=1 SV=1	TRUE	1.35192	0.18851	4889.91	3179.11	3936.14	2540.32	3347.1	3163.07	1710.8	1.53814	0.186995
961	1953	sp|P36369|K1B26_MOUSE	N/A	N/A	Kallikrein 1-related peptidase b26 OS=Mus musculus GN=Klk1b26 PE=2 SV=1	TRUE	1.34997	0.18912	5680.97	4154.54	5212.5	3824.65	2566.71	3314.64	1526.43	1.36741	0.1359
962	543	sp|P97449|AMPN_MOUSE	N/A	N/A	Aminopeptidase N OS=Mus musculus GN=Anpep PE=1 SV=4	TRUE	1.34906	0.18941	42154.8	31058.7	32472.8	30316.2	24244.2	16641.4	11096.1	1.35726	0.132663
963	2158	sp|Q99MU3|DSRAD_MOUSE	N/A	N/A	Double-stranded RNA-specific adenosine deaminase OS=Mus musculus GN=Adar PE=1 SV=2	TRUE	-1.34614	0.19034	7324.25	11935.6	6269.92	8801.25	5170.82	11990.4	-4611.33	0.613648	-0.21208
964	1432	sp|Q9D358|PPAC_MOUSE	N/A	N/A	Low molecular weight phosphotyrosine protein phosphatase OS=Mus musculus GN=Acp1 PE=1 SV=3	TRUE	1.34544	0.19056	24968.4	17497.8	24240.7	14176.5	16710	10570.8	7470.52	1.42694	0.154406
965	134	sp|Q8CAQ8|MIC60_MOUSE	N/A	N/A	MICOS complex subunit Mic60 OS=Mus musculus GN=Immt PE=1 SV=1	TRUE	-1.3452	0.19064	277218	304401	268081	283337	38556.4	65533.7	-27182.5	0.910702	-0.0406239
966	271	sp|Q64737|PUR2_MOUSE	N/A	N/A	Trifunctional purine biosynthetic protein adenosine-3 OS=Mus musculus GN=Gart PE=1 SV=3	TRUE	1.34496	0.19071	53882.2	49626.8	50920.9	52477.4	7655.66	8779.53	4255.35	1.08575	0.0357287
967	424	sp|Q9D6J6|NDUV2_MOUSE	N/A	N/A	NADH dehydrogenase [ubiquinone] flavoprotein 2, mitochondrial OS=Mus musculus GN=Ndufv2 PE=1 SV=2	TRUE	1.34264	0.19145	38272.4	31494.6	38436.4	30377.1	14382.5	11083.4	6777.81	1.21521	0.0846498
968	1832	sp|B7ZMP1|XPP3_MOUSE	N/A	N/A	Probable Xaa-Pro aminopeptidase 3 OS=Mus musculus GN=Xpnpep3 PE=1 SV=1	TRUE	1.34097	0.19199	33163.6	26439.5	30768.4	23588.7	13297.1	12487.6	6724.16	1.25432	0.0984094
969	1689	sp|Q3THE2|ML12B_MOUSE	N/A	N/A	Myosin regulatory light chain 12B OS=Mus musculus GN=Myl12b PE=1 SV=2	TRUE	1.34073	0.19206	6329.17	4974.36	7562.38	4550.86	2888.67	2202.59	1354.82	1.27236	0.10461
970	2399	sp|Q9DBN5|LONP2_MOUSE	N/A	N/A	Lon protease homolog 2, peroxisomal OS=Mus musculus GN=Lonp2 PE=1 SV=1	TRUE	1.33807	0.19292	95198.5	84087.6	92214.5	79900.9	17882.2	25253.4	11110.9	1.13213	0.0538982
971	635	sp|P0DP28|CALM3_MOUSE	N/A	N/A	Calmodulin-3 OS=Mus musculus GN=Calm3 PE=1 SV=1	TRUE	-1.33747	0.19311	44791	63802.1	38893.4	52562	32176.8	41755.7	-19011.1	0.70203	-0.153644
972	395	sp|P06683|CO9_MOUSE	N/A	N/A	Complement component C9 OS=Mus musculus GN=C9 PE=1 SV=2	TRUE	1.33641	0.19345	143875	118549	159708	124779	54613.2	40566.8	25326.8	1.21364	0.08409
973	966	sp|P07091|S10A4_MOUSE	N/A	N/A	Protein S100-A4 OS=Mus musculus GN=S100a4 PE=1 SV=1	TRUE	1.3356	0.19371	27311.3	19230	23550.5	17701.9	18074.5	11786.5	8081.31	1.42025	0.152363
974	1558	sp|Q64310|SURF4_MOUSE	N/A	N/A	Surfeit locus protein 4 OS=Mus musculus GN=Surf4 PE=1 SV=1	TRUE	1.33492	0.19393	21182.8	14343.9	14083.7	14189.1	16647.2	6704.99	6838.9	1.47678	0.169316
975	1316	sp|P48787|TNNI3_MOUSE	N/A	N/A	Troponin I, cardiac muscle OS=Mus musculus GN=Tnni3 PE=1 SV=2	TRUE	1.3349	0.19394	117197	88629.6	112000	88396.6	60108.6	48378.2	28567.1	1.32232	0.121336
976	1828	sp|Q8R2H9|PHOP1_MOUSE	N/A	N/A	Phosphoethanolamine/phosphocholine phosphatase OS=Mus musculus GN=Phospho1 PE=1 SV=1	TRUE	1.3335	0.19439	19069.9	13907.1	21557.4	12392.5	9989.8	10004.8	5162.74	1.37123	0.13711
977	627	sp|Q9WUB3|PYGM_MOUSE	N/A	N/A	Glycogen phosphorylase, muscle form OS=Mus musculus GN=Pygm PE=1 SV=3	TRUE	1.33248	0.19472	79551.1	62668.3	69881.4	67593.7	38833.7	22649	16882.7	1.2694	0.103598
978	2561	sp|Q9D1L9|LTOR5_MOUSE	N/A	N/A	Ragulator complex protein LAMTOR5 OS=Mus musculus GN=Lamtor5 PE=1 SV=1	TRUE	-1.33157	0.19502	14180.4	16253.9	14242.6	16340.8	4663.92	3009.22	-2073.51	0.87243	-0.0592695
979	148	sp|Q91YT0|NDUV1_MOUSE	N/A	N/A	NADH dehydrogenase [ubiquinone] flavoprotein 1, mitochondrial OS=Mus musculus GN=Ndufv1 PE=1 SV=1	TRUE	1.33146	0.19505	57100.2	50204.5	57554.5	49559.5	14369.8	11983.3	6895.75	1.13735	0.0558954
980	766	sp|P42208|SEPT2_MOUSE	N/A	N/A	Septin-2 OS=Mus musculus GN=Sept2 PE=1 SV=2	TRUE	-1.32992	0.19555	59469.1	72946	58326.7	68533.7	25755.4	26676.8	-13476.9	0.815248	-0.0887102
981	2622	sp|Q923B1|DBR1_MOUSE	N/A	N/A	Lariat debranching enzyme OS=Mus musculus GN=Dbr1 PE=1 SV=2	TRUE	-1.32992	0.19555	47593.1	85859.4	12770.7	36400.9	55476.1	92882.5	-38266.3	0.554315	-0.256244
982	690	sp|O08795|GLU2B_MOUSE	N/A	N/A	Glucosidase 2 subunit beta OS=Mus musculus GN=Prkcsh PE=1 SV=1	TRUE	1.32982	0.19558	108247	98446.2	108394	102668	21222.7	15803.1	9800.78	1.09955	0.0412168
983	1947	sp|P68134|ACTS_MOUSE	N/A	N/A	Actin, alpha skeletal muscle OS=Mus musculus GN=Acta1 PE=1 SV=1	TRUE	1.32794	0.1962	10080.9	4530.6	3098.82	1888.92	12269.4	8549.63	5550.33	2.22508	0.347345
984	936	sp|P15949|K1KB9_MOUSE	N/A	N/A	Kallikrein 1-related peptidase b9 OS=Mus musculus GN=Klk1b9 PE=2 SV=1	TRUE	1.3273	0.1964	24543.6	20520.5	23649	22658.7	8870.78	6249.02	4023.12	1.19605	0.0777506
985	1547	sp|Q6IFZ6|K2C1B_MOUSE	N/A	N/A	Keratin, type II cytoskeletal 1b OS=Mus musculus GN=Krt77 PE=1 SV=1	TRUE	-1.32653	0.19665	17653.7	22031.3	16567.1	22935.4	8745.34	8225.99	-4377.65	0.801299	-0.0962054
986	1691	sp|Q61133|GSTT2_MOUSE	N/A	N/A	Glutathione S-transferase theta-2 OS=Mus musculus GN=Gstt2 PE=1 SV=4	TRUE	1.32607	0.19681	200387	186154	207452	177655	27044.6	28541.6	14233.1	1.07646	0.0319973
987	1364	sp|P50518|VATE1_MOUSE	N/A	N/A	V-type proton ATPase subunit E 1 OS=Mus musculus GN=Atp6v1e1 PE=1 SV=2	TRUE	1.32339	0.19768	21518.4	17678	22017.1	15792.1	7559.32	7407.47	3840.47	1.21725	0.0853783
988	309	sp|P16125|LDHB_MOUSE	N/A	N/A	L-lactate dehydrogenase B chain OS=Mus musculus GN=Ldhb PE=1 SV=2	TRUE	1.32327	0.19772	49579.5	36391.6	43061.6	27759.2	29759.5	19436	13187.9	1.36239	0.134301
989	668	sp|Q80X19|COEA1_MOUSE	N/A	N/A	Collagen alpha-1(XIV) chain OS=Mus musculus GN=Col14a1 PE=1 SV=2	TRUE	1.32206	0.19812	13279.5	10834.4	12276.4	10831.1	4409.91	5203.64	2445.16	1.22569	0.0883792
990	1853	sp|Q9Z1R2|BAG6_MOUSE	N/A	N/A	Large proline-rich protein BAG6 OS=Mus musculus GN=Bag6 PE=1 SV=1	TRUE	-1.3208	0.19853	5228.71	6830.86	4782.17	7947.64	2923.25	3379.05	-1602.14	0.765455	-0.11608
991	2067	sp|Q9CXE7|TMED5_MOUSE	N/A	N/A	Transmembrane emp24 domain-containing protein 5 OS=Mus musculus GN=Tmed5 PE=1 SV=1	TRUE	1.32072	0.19856	59542	50076	60366.7	41792.8	15776.2	21484.6	9466.07	1.18903	0.0751944
992	795	sp|P55096|ABCD3_MOUSE	N/A	N/A	ATP-binding cassette sub-family D member 3 OS=Mus musculus GN=Abcd3 PE=1 SV=2	TRUE	-1.31682	0.19984	1.4528e+06	1.53376e+06	1.37508e+06	1.49955e+06	150400	168767	-80959.4	0.947215	-0.0235514
993	623	sp|P61161|ARP2_MOUSE	N/A	N/A	Actin-related protein 2 OS=Mus musculus GN=Actr2 PE=1 SV=1	TRUE	-1.31612	0.20007	141539	152572	145077	156758	25251.8	15906.5	-11032	0.927693	-0.0325959
994	759	sp|Q9WUU7|CATZ_MOUSE	N/A	N/A	Cathepsin Z OS=Mus musculus GN=Ctsz PE=1 SV=1	TRUE	-1.31543	0.2003	26979.1	33907.7	27935.2	32380.4	12478.7	14905.5	-6928.69	0.795661	-0.0992722
995	1382	sp|P63330|PP2AA_MOUSE	N/A	N/A	Serine/threonine-protein phosphatase 2A catalytic subunit alpha isoform OS=Mus musculus GN=Ppp2ca PE=1 SV=1	TRUE	1.31476	0.20052	15684.5	11419.4	13681.6	9064.73	7373.72	9499.98	4265.12	1.3735	0.137828
996	1662	sp|Q640M1|UT14A_MOUSE	N/A	N/A	U3 small nucleolar RNA-associated protein 14 homolog A OS=Mus musculus GN=Utp14a PE=1 SV=1	TRUE	1.31477	0.20052	14655.7	11275.6	15358.3	8506.42	6062.15	7305.53	3380.13	1.29977	0.113868
997	1718	sp|Q9JHU2|PALMD_MOUSE	N/A	N/A	Palmdelphin OS=Mus musculus GN=Palmd PE=1 SV=1	TRUE	1.31291	0.20114	6116.36	4427.73	4628.88	4895.21	3530.08	3033.81	1688.63	1.38138	0.140312
998	1196	sp|P51912|AAAT_MOUSE	N/A	N/A	Neutral amino acid transporter B(0) OS=Mus musculus GN=Slc1a5 PE=1 SV=2	TRUE	1.31133	0.20166	4937.28	3177.82	3198.98	2547.12	3641.38	3224.99	1759.46	1.55367	0.191358
999	1528	sp|P47753|CAZA1_MOUSE	N/A	N/A	F-actin-capping protein subunit alpha-1 OS=Mus musculus GN=Capza1 PE=1 SV=4	TRUE	1.31115	0.20172	23420.6	17523.8	24958.7	17059.3	13502.3	8627.62	5896.81	1.3365	0.12597
1000	1708	sp|Q9CZS1|AL1B1_MOUSE	N/A	N/A	Aldehyde dehydrogenase X, mitochondrial OS=Mus musculus GN=Aldh1b1 PE=1 SV=1	TRUE	1.31091	0.2018	477281	434544	441105	442170	102318	52717.4	42736.8	1.09835	0.0407402
1001	764	sp|P15331|PERI_MOUSE	N/A	N/A	Peripherin OS=Mus musculus GN=Prph PE=1 SV=2	TRUE	-1.31071	0.20187	11723.2	18778.5	11102.6	12314.2	4586.07	20303.9	-7055.34	0.624287	-0.204616
1002	2464	sp|Q9QYY9|ADH4_MOUSE	N/A	N/A	Alcohol dehydrogenase 4 OS=Mus musculus GN=Adh4 PE=1 SV=4	TRUE	1.30979	0.20217	70471.4	59952.6	71445.6	59121.8	21189	20144.2	10518.9	1.17545	0.0702053
1003	1209	sp|D3Z7P3|GLSK_MOUSE	N/A	N/A	Glutaminase kidney isoform, mitochondrial OS=Mus musculus GN=Gls PE=1 SV=1	TRUE	1.30849	0.20261	8598.51	6542.14	8582.08	5929.43	4392.1	3587.41	2056.37	1.31433	0.118703
1004	2024	sp|Q78J03|MSRB2_MOUSE	N/A	N/A	Methionine-R-sulfoxide reductase B2, mitochondrial OS=Mus musculus GN=Msrb2 PE=1 SV=1	TRUE	1.30811	0.20274	24895.4	17834.2	19172.2	17855.1	17216.9	8014.27	7061.16	1.39593	0.144865
1005	1590	sp|Q6A065|CE170_MOUSE	N/A	N/A	Centrosomal protein of 170 kDa OS=Mus musculus GN=Cep170 PE=1 SV=2	TRUE	1.30785	0.20282	25275.4	13877.2	23329.1	2817.76	22558	22431.7	11398.2	1.82136	0.260396
1006	860	sp|Q7TQ48|SRCA_MOUSE	N/A	N/A	Sarcalumenin OS=Mus musculus GN=Srl PE=1 SV=1	TRUE	-1.30149	0.20496	50511.1	59834.4	54558.8	57801.4	15403.6	21806.8	-9323.29	0.844182	-0.0735641
1007	1328	sp|Q8R429|AT2A1_MOUSE	N/A	N/A	Sarcoplasmic/endoplasmic reticulum calcium ATPase 1 OS=Mus musculus GN=Atp2a1 PE=1 SV=1	TRUE	1.30132	0.20501	9299.81	5313.15	3572	5478.17	10424.5	1973.49	3986.66	1.75034	0.243122
1008	717	sp|Q9CPP6|NDUA5_MOUSE	N/A	N/A	NADH dehydrogenase [ubiquinone] 1 alpha subcomplex subunit 5 OS=Mus musculus GN=Ndufa5 PE=1 SV=3	TRUE	1.30099	0.20513	66732.7	53242.6	60082.8	45426.4	28057.8	25042.5	13490.1	1.25337	0.0980796
1009	1126	sp|Q61553|FSCN1_MOUSE	N/A	N/A	Fascin OS=Mus musculus GN=Fscn1 PE=1 SV=4	TRUE	1.29993	0.20548	742.091	539.898	592.566	489.655	443.949	340.176	202.192	1.3745	0.138145
1010	1370	sp|Q05186|RCN1_MOUSE	N/A	N/A	Reticulocalbin-1 OS=Mus musculus GN=Rcn1 PE=1 SV=1	TRUE	1.29954	0.20562	28770.1	18213.4	26294.2	11436.7	24475.6	15408.2	10556.7	1.57961	0.19855
1011	423	sp|P01898|HA10_MOUSE	N/A	N/A	H-2 class I histocompatibility antigen, Q10 alpha chain OS=Mus musculus GN=H2-Q10 PE=1 SV=3	TRUE	1.29852	0.20596	15998.1	12153.9	17014.2	10746.7	8428.33	6510.07	3844.21	1.3163	0.119353
1012	2250	sp|Q924Y0|BODG_MOUSE	N/A	N/A	Gamma-butyrobetaine dioxygenase OS=Mus musculus GN=Bbox1 PE=1 SV=1	TRUE	1.29692	0.2065	289884	276626	281180	280350	22321.1	30808.6	13257.6	1.04793	0.0203306
1013	2299	sp|O35660|GSTM6_MOUSE	N/A	N/A	Glutathione S-transferase Mu 6 OS=Mus musculus GN=Gstm6 PE=1 SV=4	TRUE	1.29557	0.20696	90688.5	81713.5	93105.2	83321.9	14773.5	21197.6	8975	1.10983	0.0452584
1014	152	sp|Q9CZ13|QCR1_MOUSE	N/A	N/A	Cytochrome b-c1 complex subunit 1, mitochondrial OS=Mus musculus GN=Uqcrc1 PE=1 SV=2	TRUE	-1.29502	0.20715	15800.3	27049.4	15032.9	12471.5	9393.09	32108.6	-11249.1	0.584127	-0.233493
1015	1303	sp|Q91YR1|TWF1_MOUSE	N/A	N/A	Twinfilin-1 OS=Mus musculus GN=Twf1 PE=1 SV=2	TRUE	-1.29467	0.20726	26143.4	29489.8	27039.2	29789.3	7616.24	5234	-3346.34	0.886526	-0.0523088
1016	1502	sp|P62631|EF1A2_MOUSE	N/A	N/A	Elongation factor 1-alpha 2 OS=Mus musculus GN=Eef1a2 PE=1 SV=1	TRUE	1.29314	0.20778	60465.8	51463	58928.2	56663.1	18001.2	17943.4	9002.85	1.17494	0.0700151
1017	30	sp|P60710|ACTB_MOUSE	N/A	N/A	Actin, cytoplasmic 1 OS=Mus musculus GN=Actb PE=1 SV=1	TRUE	-1.29298	0.20784	16020.2	23730.2	12717.5	15945	10847.6	19722.6	-7710.02	0.675097	-0.170634
1018	2308	sp|P15116|CADH2_MOUSE	N/A	N/A	Cadherin-2 OS=Mus musculus GN=Cdh2 PE=1 SV=2	TRUE	1.2928	0.2079	26338.2	18471.4	31597.2	7798.31	14610.5	17010.3	7866.79	1.42589	0.154086
1019	1725	sp|Q9QYA2|TOM40_MOUSE	N/A	N/A	Mitochondrial import receptor subunit TOM40 homolog OS=Mus musculus GN=Tomm40 PE=1 SV=3	TRUE	-1.29277	0.20791	19930.2	24164	18169.3	23847.4	7361.14	9671.64	-4233.78	0.82479	-0.0836568
1020	83	sp|P14824|ANXA6_MOUSE	N/A	N/A	Annexin A6 OS=Mus musculus GN=Anxa6 PE=1 SV=3	TRUE	1.29082	0.20857	83871.7	76878.1	79596.7	77648.8	17073.4	8588.32	6993.64	1.09097	0.037813
1021	1238	sp|Q99KV1|DJB11_MOUSE	N/A	N/A	DnaJ homolog subfamily B member 11 OS=Mus musculus GN=Dnajb11 PE=1 SV=1	TRUE	-1.29082	0.20858	72672.7	79912	71259.9	77015.5	13363	15788.7	-7239.26	0.90941	-0.0412405
1022	2005	sp|Q91X34|BAAT_MOUSE	N/A	N/A	Bile acid-CoA:amino acid N-acyltransferase OS=Mus musculus GN=Baat PE=1 SV=1	TRUE	-1.28778	0.20962	360604	395903	360649	403040	44919.1	93894.6	-35299.2	0.910839	-0.0405584
1023	2000	sp|Q8R1F1|NIBL1_MOUSE	N/A	N/A	Niban-like protein 1 OS=Mus musculus GN=Fam129b PE=1 SV=2	TRUE	1.28757	0.20969	8300.51	5898.81	7717.17	6564.59	5922.99	2840.38	2401.7	1.40715	0.148341
1024	28	sp|Q64727|VINC_MOUSE	N/A	N/A	Vinculin OS=Mus musculus GN=Vcl PE=1 SV=4	TRUE	1.28691	0.20991	43228.3	35914.6	42274.4	38100.8	13210.3	16348.3	7313.75	1.20364	0.0804977
1025	542	sp|Q99K67|AASS_MOUSE	N/A	N/A	Alpha-aminoadipic semialdehyde synthase, mitochondrial OS=Mus musculus GN=Aass PE=1 SV=1	TRUE	-1.28611	0.21019	1.26876e+06	1.37211e+06	1.32782e+06	1.41717e+06	253790	126003	-103356	0.924674	-0.0340113
1026	399	sp|Q9CR62|M2OM_MOUSE	N/A	N/A	Mitochondrial 2-oxoglutarate/malate carrier protein OS=Mus musculus GN=Slc25a11 PE=1 SV=3	TRUE	1.2828	0.21133	58199.5	48442.8	55039.9	48433.4	19182.1	20203.4	9756.7	1.20141	0.07969
1027	187	sp|Q8K0E8|FIBB_MOUSE	N/A	N/A	Fibrinogen beta chain OS=Mus musculus GN=Fgb PE=1 SV=1	TRUE	1.28083	0.21201	72164	59455.3	65587.2	60588	27283.4	23329.5	12708.7	1.21375	0.0841298
1028	740	sp|Q9QUI0|RHOA_MOUSE	N/A	N/A	Transforming protein RhoA OS=Mus musculus GN=Rhoa PE=1 SV=1	TRUE	-1.28029	0.2122	162065	174340	151523	169335	27325.2	21033.8	-12274.7	0.929593	-0.0317071
1029	1597	sp|Q9DCT5|SDF2_MOUSE	N/A	N/A	Stromal cell-derived factor 2 OS=Mus musculus GN=Sdf2 PE=1 SV=1	TRUE	-1.27804	0.21298	53492	61751.4	48625.2	64101.1	18627.2	13827.4	-8259.37	0.866248	-0.0623577
1030	132	sp|Q8QZT1|THIL_MOUSE	N/A	N/A	Acetyl-CoA acetyltransferase, mitochondrial OS=Mus musculus GN=Acat1 PE=1 SV=1	TRUE	1.27735	0.21321	53688.2	44257.7	49612.7	41533	23654.7	10663.5	9430.49	1.21308	0.0838899
1031	2575	sp|Q60766|IRGM1_MOUSE	N/A	N/A	Immunity-related GTPase family M protein 1 OS=Mus musculus GN=Irgm1 PE=1 SV=1	TRUE	1.27678	0.21341	87908.9	80361.4	88476.5	81509.2	12680	18022.7	7547.48	1.09392	0.0389853
1032	141	sp|P19324|SERPH_MOUSE	N/A	N/A	Serpin H1 OS=Mus musculus GN=Serpinh1 PE=1 SV=3	TRUE	1.27659	0.21348	19750.2	15187.1	22547.7	15588.3	9104.06	9386.27	4563.17	1.30046	0.114098
1033	2423	sp|Q64669|NQO1_MOUSE	N/A	N/A	NAD(P)H dehydrogenase [quinone] 1 OS=Mus musculus GN=Nqo1 PE=1 SV=3	TRUE	1.27442	0.21423	12949.3	10839.2	12365.7	10224.4	5351.13	2256.94	2110.12	1.19468	0.0772501
1034	1678	sp|Q61830|MRC1_MOUSE	N/A	N/A	Macrophage mannose receptor 1 OS=Mus musculus GN=Mrc1 PE=1 SV=2	TRUE	1.27423	0.2143	5908.92	4158.45	4709.7	2875.33	3778.38	3228.59	1750.47	1.42094	0.152577
1035	2599	sp|P01897|HA1L_MOUSE	N/A	N/A	H-2 class I histocompatibility antigen, L-D alpha chain OS=Mus musculus GN=H2-L PE=1 SV=2	TRUE	1.27262	0.21486	3902.63	2895.6	3128.88	3261.99	2358.09	1552.52	1007.03	1.34778	0.129619
1036	379	sp|P62918|RL8_MOUSE	N/A	N/A	60S ribosomal protein L8 OS=Mus musculus GN=Rpl8 PE=1 SV=2	TRUE	1.27215	0.21503	156093	143425	169691	140853	25774.6	25627.3	12667.3	1.08832	0.0367565
1037	2282	sp|O09106|HDAC1_MOUSE	N/A	N/A	Histone deacetylase 1 OS=Mus musculus GN=Hdac1 PE=1 SV=1	TRUE	1.27199	0.21508	8343.29	5935.86	8112.99	5252.47	5822.62	3335.47	2407.44	1.40558	0.147854
1038	2154	sp|P97360|ETV6_MOUSE	N/A	N/A	Transcription factor ETV6 OS=Mus musculus GN=Etv6 PE=1 SV=1	TRUE	-1.27194	0.2151	1988.8	3957.08	1565.22	1654.97	1000.22	5916.86	-1968.28	0.502592	-0.298784
1039	1918	sp|Q99JI4|PSMD6_MOUSE	N/A	N/A	26S proteasome non-ATPase regulatory subunit 6 OS=Mus musculus GN=Psmd6 PE=1 SV=1	TRUE	-1.27066	0.21555	80895.5	92175.6	75613.2	94089.7	22927.6	22913.2	-11280.1	0.877624	-0.0566917
1040	800	sp|Q99MQ4|ASPN_MOUSE	N/A	N/A	Asporin OS=Mus musculus GN=Aspn PE=1 SV=1	TRUE	1.26814	0.21643	38034.5	31250.5	40447.8	29889	10718.7	16952.2	6783.96	1.21708	0.0853202
1041	1490	sp|Q08481|PECA1_MOUSE	N/A	N/A	Platelet endothelial cell adhesion molecule OS=Mus musculus GN=Pecam1 PE=1 SV=1	TRUE	1.2652	0.21747	22582.4	15060.1	15523	12649.7	18492.2	10018.6	7522.29	1.49948	0.175942
1042	51	sp|Q68FD5|CLH1_MOUSE	N/A	N/A	Clathrin heavy chain 1 OS=Mus musculus GN=Cltc PE=1 SV=3	TRUE	1.26498	0.21754	411258	364120	459823	370429	99363.8	92051.6	47138.2	1.12946	0.0528701
1043	2353	sp|Q9CQ92|FIS1_MOUSE	N/A	N/A	Mitochondrial fission 1 protein OS=Mus musculus GN=Fis1 PE=1 SV=1	TRUE	-1.26468	0.21765	21475.1	36795.6	2376.4	31629	26607.3	36366	-15320.5	0.583633	-0.233861
1044	1875	sp|Q9WU40|MAN1_MOUSE	N/A	N/A	Inner nuclear membrane protein Man1 OS=Mus musculus GN=Lemd3 PE=1 SV=2	TRUE	1.26436	0.21776	20047.5	15372.2	16281.7	15990.7	11041.5	7211.74	4675.32	1.30414	0.115324
1045	1338	sp|Q80W54|FACE1_MOUSE	N/A	N/A	CAAX prenyl protease 1 homolog OS=Mus musculus GN=Zmpste24 PE=1 SV=2	TRUE	1.26417	0.21783	36039.1	26567.3	31345.8	26051.7	19915.4	18594.9	9471.78	1.35652	0.132426
1046	2093	sp|Q3TIV5|ZC3HF_MOUSE	N/A	N/A	Zinc finger CCCH domain-containing protein 15 OS=Mus musculus GN=Zc3h15 PE=1 SV=2	TRUE	1.26417	0.21783	14150.7	9851.57	10637.3	7771.19	10170.6	6601.03	4299.1	1.43639	0.157272
1047	1844	sp|Q9CPZ8|COXM1_MOUSE	N/A	N/A	COX assembly mitochondrial protein homolog OS=Mus musculus GN=Cmc1 PE=1 SV=1	TRUE	1.26387	0.21794	57572.9	50049.9	53197	48638.2	18716.4	9538.4	7522.94	1.15031	0.0608144
1048	1978	sp|Q3UZ39|LRRF1_MOUSE	N/A	N/A	Leucine-rich repeat flightless-interacting protein 1 OS=Mus musculus GN=Lrrfip1 PE=1 SV=2	TRUE	1.26353	0.21806	3686.46	2658.79	3512.55	2789.93	2546.1	1331.3	1027.67	1.38652	0.141925
1049	1083	sp|Q8CIM7|CP2DQ_MOUSE	N/A	N/A	Cytochrome P450 2D26 OS=Mus musculus GN=Cyp2d26 PE=1 SV=1	TRUE	1.26313	0.2182	2.1909e+06	2.11382e+06	2.23774e+06	2.07293e+06	161160	152859	77080.3	1.03646	0.0155546
1050	302	sp|P49429|HPPD_MOUSE	N/A	N/A	4-hydroxyphenylpyruvate dioxygenase OS=Mus musculus GN=Hpd PE=1 SV=3	TRUE	-1.2621	0.21856	1.27106e+06	1.48623e+06	1.13902e+06	1.34408e+06	335216	545325	-215172	0.855223	-0.0679206
1051	1960	sp|Q99JW4|LIMS1_MOUSE	N/A	N/A	LIM and senescent cell antigen-like-containing domain protein 1 OS=Mus musculus GN=Lims1 PE=1 SV=3	TRUE	1.26197	0.21861	9958.17	7179.61	13032.9	6318.34	6416.6	4587.96	2778.57	1.38701	0.142079
1052	1302	sp|E9Q634|MYO1E_MOUSE	N/A	N/A	Unconventional myosin-Ie OS=Mus musculus GN=Myo1e PE=1 SV=1	TRUE	-1.25933	0.21954	24622.8	29949.6	26094.8	27894.5	8163.67	13647.8	-5326.79	0.822142	-0.0850534
1053	1264	sp|Q9CSN1|SNW1_MOUSE	N/A	N/A	SNW domain-containing protein 1 OS=Mus musculus GN=Snw1 PE=1 SV=3	TRUE	1.25871	0.21976	3763.63	2971.4	3649.92	3139.86	1868.79	1247.9	792.228	1.26662	0.102645
1054	1250	sp|O08573|LEG9_MOUSE	N/A	N/A	Galectin-9 OS=Mus musculus GN=Lgals9 PE=1 SV=1	TRUE	1.25818	0.21995	345293	318203	345736	294046	26787.1	78171.8	27090.1	1.08513	0.0354836
1055	2474	sp|Q5SUC9|SCO1_MOUSE	N/A	N/A	Protein SCO1 homolog, mitochondrial OS=Mus musculus GN=Sco1 PE=1 SV=1	TRUE	-1.25798	0.22002	5024.01	7992.29	3544.49	6001.9	4462.24	7682.12	-2968.29	0.628606	-0.201621
1056	1105	sp|A2AS89|SPEB_MOUSE	N/A	N/A	Agmatinase, mitochondrial OS=Mus musculus GN=Agmat PE=1 SV=1	TRUE	-1.25737	0.22024	822131	866538	809743	887740	80964.1	102743	-44407.4	0.948753	-0.0228468
1057	2194	sp|Q8VCZ9|HYPDH_MOUSE	N/A	N/A	Hydroxyproline dehydrogenase OS=Mus musculus GN=Prodh2 PE=1 SV=1	TRUE	1.25697	0.22038	112721	107608	108645	106265	11418.5	9207.9	5113.25	1.04752	0.0201613
1058	1327	sp|P23780|BGAL_MOUSE	N/A	N/A	Beta-galactosidase OS=Mus musculus GN=Glb1 PE=1 SV=1	TRUE	1.2567	0.22048	21660.5	16468.7	21340	18135	12633.5	7447.58	5191.8	1.31525	0.119009
1059	1977	sp|Q6PFR5|TRA2A_MOUSE	N/A	N/A	Transformer-2 protein homolog alpha OS=Mus musculus GN=Tra2a PE=1 SV=1	TRUE	1.25657	0.22053	6110.65	4447.3	5622.27	4490.79	3855.93	2761.5	1663.34	1.37401	0.13799
1060	1659	sp|O55103|PRAX_MOUSE	N/A	N/A	Periaxin OS=Mus musculus GN=Prx PE=1 SV=1	TRUE	1.25609	0.22069	6922.87	3689.49	4807.35	2901.13	8448.3	3091.83	3233.39	1.87638	0.27332
1061	1640	sp|Q8BU30|SYIC_MOUSE	N/A	N/A	Isoleucine--tRNA ligase, cytoplasmic OS=Mus musculus GN=Iars PE=1 SV=2	TRUE	1.25602	0.22072	59917.5	51111.7	56274.8	51775.5	19314.8	16429.2	8805.72	1.17228	0.0690327
1062	775	sp|Q9DB05|SNAA_MOUSE	N/A	N/A	Alpha-soluble NSF attachment protein OS=Mus musculus GN=Napa PE=1 SV=1	TRUE	-1.25593	0.22075	159756	171006	158424	180263	20440	26154.8	-11250.5	0.93421	-0.0295554
1063	483	sp|Q8VCN5|CGL_MOUSE	N/A	N/A	Cystathionine gamma-lyase OS=Mus musculus GN=Cth PE=1 SV=1	TRUE	1.25541	0.22094	1.53826e+06	1.4474e+06	1.48083e+06	1.3806e+06	181284	193748	90859.9	1.06277	0.0264412
1064	463	sp|Q99MR8|MCCA_MOUSE	N/A	N/A	Methylcrotonoyl-CoA carboxylase subunit alpha, mitochondrial OS=Mus musculus GN=Mccc1 PE=1 SV=2	TRUE	1.25464	0.22121	154507	146075	150165	141227	18175.6	16247.7	8432.56	1.05773	0.0243739
1065	2325	sp|O09044|SNP23_MOUSE	N/A	N/A	Synaptosomal-associated protein 23 OS=Mus musculus GN=Snap23 PE=1 SV=1	TRUE	1.2539	0.22148	19053.4	16298.6	19097.5	18823.3	4128.11	7172.48	2754.82	1.16902	0.0678224
1066	120	sp|P35441|TSP1_MOUSE	N/A	N/A	Thrombospondin-1 OS=Mus musculus GN=Thbs1 PE=1 SV=1	TRUE	-1.25246	0.22199	20359.8	27238.9	17543.9	20059.2	9258	18654.5	-6879.08	0.747454	-0.126416
1067	595	sp|P97873|LOXL1_MOUSE	N/A	N/A	Lysyl oxidase homolog 1 OS=Mus musculus GN=Loxl1 PE=2 SV=3	TRUE	1.25167	0.22228	9384.27	7546.58	8729.04	7273.92	4709.16	2106.27	1837.69	1.24351	0.0946504
1068	2392	sp|P15535|B4GT1_MOUSE	N/A	N/A	Beta-1,4-galactosyltransferase 1 OS=Mus musculus GN=B4galt1 PE=1 SV=1	TRUE	-1.25134	0.22239	17319.3	27548.8	14438.7	15560.3	13838.6	27727.3	-10229.5	0.628677	-0.201572
1069	2396	sp|Q8VHI3|OFUT2_MOUSE	N/A	N/A	GDP-fucose protein O-fucosyltransferase 2 OS=Mus musculus GN=Pofut2 PE=1 SV=1	TRUE	1.25079	0.22259	8713.87	6172.24	5820.71	5455.81	6042	4012.54	2541.63	1.41178	0.149768
1070	212	sp|Q60932|VDAC1_MOUSE	N/A	N/A	Voltage-dependent anion-selective channel protein 1 OS=Mus musculus GN=Vdac1 PE=1 SV=3	TRUE	-1.25037	0.22274	87180.8	95586.6	91051.8	99827.3	17792.7	16788	-8405.79	0.912061	-0.0399761
1071	1280	sp|Q91VA6|PDIP2_MOUSE	N/A	N/A	Polymerase delta-interacting protein 2 OS=Mus musculus GN=Poldip2 PE=1 SV=1	TRUE	1.2495	0.22306	47940.4	27759.7	19278.4	15051.9	49633.9	28583.3	20180.7	1.72698	0.237287
1072	1895	sp|O88531|PPT1_MOUSE	N/A	N/A	Palmitoyl-protein thioesterase 1 OS=Mus musculus GN=Ppt1 PE=1 SV=2	TRUE	-1.24927	0.22314	18842.7	26192.2	21724.2	30548.9	9282.34	20365.2	-7349.56	0.719399	-0.14303
1073	2050	sp|P61804|DAD1_MOUSE	N/A	N/A	Dolichyl-diphosphooligosaccharide--protein glycosyltransferase subunit DAD1 OS=Mus musculus GN=Dad1 PE=1 SV=3	TRUE	-1.24887	0.22328	182731	198144	186026	188600	28724.7	35463.5	-15413	0.922213	-0.0351688
1074	1455	sp|Q60870|REEP5_MOUSE	N/A	N/A	Receptor expression-enhancing protein 5 OS=Mus musculus GN=Reep5 PE=1 SV=1	TRUE	1.24742	0.2238	1093.91	803.756	887.793	545.029	511.743	697.448	290.15	1.36099	0.133856
1075	269	sp|Q9WUM5|SUCA_MOUSE	N/A	N/A	Succinate--CoA ligase [ADP/GDP-forming] subunit alpha, mitochondrial OS=Mus musculus GN=Suclg1 PE=1 SV=4	TRUE	1.24602	0.22431	5836.45	4193.9	4625.47	4639.46	3761.09	2885.41	1642.55	1.39165	0.14353
1076	327	sp|P31324|KAP3_MOUSE	N/A	N/A	cAMP-dependent protein kinase type II-beta regulatory subunit OS=Mus musculus GN=Prkar2b PE=1 SV=3	TRUE	1.24595	0.22433	19638.5	14537.5	24079.7	13177.4	11378.3	9443.58	5100.99	1.35088	0.130618
1077	869	sp|Q99MK8|ARBK1_MOUSE	N/A	N/A	Beta-adrenergic receptor kinase 1 OS=Mus musculus GN=Grk2 PE=1 SV=2	TRUE	-1.24575	0.2244	28639.9	46059.4	23782.6	21651	22144.9	48357.1	-17419.5	0.621803	-0.206347
1078	530	sp|P16045|LEG1_MOUSE	N/A	N/A	Galectin-1 OS=Mus musculus GN=Lgals1 PE=1 SV=3	TRUE	-1.24376	0.22512	82464.6	90911.5	80142.6	90747.2	20403.3	13000.4	-8446.88	0.907087	-0.0423512
1079	2411	sp|Q8R2G4|NAR3_MOUSE	N/A	N/A	Ecto-ADP-ribosyltransferase 3 OS=Mus musculus GN=Art3 PE=1 SV=2	TRUE	-1.24316	0.22534	27900.3	37595.5	21782.7	30660.3	15825.5	24552	-9695.27	0.742117	-0.129528
1080	2174	sp|P56213|ALR_MOUSE	N/A	N/A	FAD-linked sulfhydryl oxidase ALR OS=Mus musculus GN=Gfer PE=1 SV=2	TRUE	-1.24206	0.22574	50096.1	76624.8	22219.6	93350.2	61305.8	46136.5	-26528.6	0.653785	-0.184565
1081	1239	sp|Q91X91|NADC_MOUSE	N/A	N/A	Nicotinate-nucleotide pyrophosphorylase [carboxylating] OS=Mus musculus GN=Qprt PE=1 SV=1	TRUE	1.24083	0.22619	967174	909996	992759	909425	90703.4	147316	57178	1.06283	0.0264651
1082	1468	sp|P33587|PROC_MOUSE	N/A	N/A	Vitamin K-dependent protein C OS=Mus musculus GN=Proc PE=1 SV=2	TRUE	-1.2404	0.22634	18637.4	22858.4	19664.1	23569.3	8029.45	9664.12	-4220.97	0.815343	-0.0886597
1083	2528	sp|Q9CWU9|NUP37_MOUSE	N/A	N/A	Nucleoporin Nup37 OS=Mus musculus GN=Nup37 PE=1 SV=2	TRUE	1.24014	0.22644	4616.36	3172.43	3480.42	2069.75	3341.17	2516.41	1443.93	1.45515	0.162908
1084	2319	sp|Q9R0G7|ZEB2_MOUSE	N/A	N/A	Zinc finger E-box-binding homeobox 2 OS=Mus musculus GN=Zeb2 PE=1 SV=2	TRUE	1.23955	0.22665	11833.9	7183.1	8465.57	5448.44	12227.7	4795.82	4650.8	1.64746	0.216816
1085	292	sp|Q9WVA4|TAGL2_MOUSE	N/A	N/A	Transgelin-2 OS=Mus musculus GN=Tagln2 PE=1 SV=4	TRUE	-1.2385	0.22703	139742	148982	143804	145566	15539.9	23154.7	-9240.76	0.937974	-0.0278091
1086	190	sp|O70423|AOC3_MOUSE	N/A	N/A	Membrane primary amine oxidase OS=Mus musculus GN=Aoc3 PE=1 SV=3	TRUE	1.23774	0.22731	7736.39	5798.57	5565.29	6105.84	4852.89	2676.75	1937.82	1.33419	0.125218
1087	1253	sp|Q9WUR9|KAD4_MOUSE	N/A	N/A	Adenylate kinase 4, mitochondrial OS=Mus musculus GN=Ak4 PE=1 SV=1	TRUE	1.23707	0.22756	74323	59188.9	82004.7	51655.9	34467.4	27489.1	15134	1.25569	0.0988825
1088	2444	sp|Q62452|UD19_MOUSE	N/A	N/A	UDP-glucuronosyltransferase 1-9 OS=Mus musculus GN=Ugt1a9 PE=1 SV=3	TRUE	1.2349	0.22835	203269	179433	206824	160003	36634.4	62743.9	23835.9	1.13284	0.0541686
1089	441	sp|Q4LDG0|S27A5_MOUSE	N/A	N/A	Bile acyl-CoA synthetase OS=Mus musculus GN=Slc27a5 PE=1 SV=2	TRUE	-1.23459	0.22846	1.3084e+06	1.35208e+06	1.31594e+06	1.32225e+06	104940	70388.3	-43685.2	0.96769	-0.0142636
1090	474	sp|Q61543|GSLG1_MOUSE	N/A	N/A	Golgi apparatus protein 1 OS=Mus musculus GN=Glg1 PE=1 SV=1	TRUE	1.23245	0.22925	26751.6	22773.2	27024.5	22714.7	7569.26	9217.63	3978.42	1.1747	0.0699262
1091	63	sp|P58252|EF2_MOUSE	N/A	N/A	Elongation factor 2 OS=Mus musculus GN=Eef2 PE=1 SV=2	TRUE	-1.23168	0.22953	403487	442726	381719	445617	85233	78308.7	-39239.3	0.911369	-0.0403058
1092	868	sp|P02535|K1C10_MOUSE	N/A	N/A	Keratin, type I cytoskeletal 10 OS=Mus musculus GN=Krt10 PE=1 SV=3	TRUE	1.23151	0.22959	31843.1	27361.1	30319.9	27729.2	10053.9	8488.01	4482.06	1.16381	0.0658827
1093	2249	sp|A2A863|ITB4_MOUSE	N/A	N/A	Integrin beta-4 OS=Mus musculus GN=Itgb4 PE=1 SV=1	TRUE	1.23082	0.22984	34928.6	16452.2	14561.2	7625.03	43558.4	31614.6	18476.4	2.12304	0.326958
1094	1729	sp|Q66JS6|EI3JB_MOUSE	N/A	N/A	Eukaryotic translation initiation factor 3 subunit J-B OS=Mus musculus GN=Eif3j2 PE=1 SV=1	TRUE	-1.22698	0.23126	32140.2	33911.4	31997	35081.2	4398.15	2637	-1771.2	0.94777	-0.0232972
1095	886	sp|Q9CQI6|COTL1_MOUSE	N/A	N/A	Coactosin-like protein OS=Mus musculus GN=Cotl1 PE=1 SV=3	TRUE	1.22639	0.23148	70385.4	58523.5	74648	61925.9	28765.5	19087.3	11861.9	1.20269	0.0801519
1096	783	sp|Q9CSH3|RRP44_MOUSE	N/A	N/A	Exosome complex exonuclease RRP44 OS=Mus musculus GN=Dis3 PE=1 SV=4	TRUE	1.22617	0.23156	55204.6	45914.6	64603.2	39217.3	22106.4	15740.3	9289.95	1.20233	0.080024
1097	2525	sp|Q9QY93|DCTP1_MOUSE	N/A	N/A	dCTP pyrophosphatase 1 OS=Mus musculus GN=Dctpp1 PE=1 SV=1	TRUE	1.22529	0.23189	3541.44	2551.8	2778.87	2085.55	2171.92	1969.84	989.64	1.38782	0.142333
1098	815	sp|Q02248|CTNB1_MOUSE	N/A	N/A	Catenin beta-1 OS=Mus musculus GN=Ctnnb1 PE=1 SV=1	TRUE	-1.22399	0.23237	56737.7	65838.7	60692.2	60353	18629.7	19898.6	-9100.99	0.861768	-0.0646095
1099	1292	sp|Q9CQJ8|NDUB9_MOUSE	N/A	N/A	NADH dehydrogenase [ubiquinone] 1 beta subcomplex subunit 9 OS=Mus musculus GN=Ndufb9 PE=1 SV=3	TRUE	1.22173	0.23321	51730.4	28760.2	22815.1	16231.3	56890.1	35167.9	22970.1	1.79868	0.254953
1100	2550	sp|O08734|BAK_MOUSE	N/A	N/A	Bcl-2 homologous antagonist/killer OS=Mus musculus GN=Bak1 PE=1 SV=3	TRUE	-1.2209	0.23352	19053.9	26086.5	18496.2	27412.4	14139.2	15757.2	-7032.62	0.730412	-0.136432
1101	381	sp|Q91VI7|RINI_MOUSE	N/A	N/A	Ribonuclease inhibitor OS=Mus musculus GN=Rnh1 PE=1 SV=1	TRUE	1.22026	0.23375	323561	294872	359400	288062	70291.6	45678.4	28688.9	1.09729	0.0403225
1102	1186	sp|P53996|CNBP_MOUSE	N/A	N/A	Cellular nucleic acid-binding protein OS=Mus musculus GN=Cnbp PE=1 SV=2	TRUE	-1.21934	0.23409	41383.1	48327.6	46604	50354	14041	15509.4	-6944.52	0.856303	-0.0673724
1103	476	sp|O09164|SODE_MOUSE	N/A	N/A	Extracellular superoxide dismutase [Cu-Zn] OS=Mus musculus GN=Sod3 PE=1 SV=1	TRUE	1.21849	0.23441	8022.35	6462.47	7869.33	6687.36	3617.64	2859.11	1559.88	1.24138	0.0939032
1104	885	sp|Q8BGD9|IF4B_MOUSE	N/A	N/A	Eukaryotic translation initiation factor 4B OS=Mus musculus GN=Eif4b PE=1 SV=1	TRUE	1.21792	0.23463	63132.3	54101	62792.1	55099.9	22187.3	14374.2	9031.31	1.16693	0.0670464
1105	2598	sp|P97297|ADML_MOUSE	N/A	N/A	ADM OS=Mus musculus GN=Adm PE=2 SV=2	TRUE	1.21739	0.23482	866.539	643.45	738.785	548.797	477.883	467.066	223.09	1.34671	0.129274
1106	1403	sp|Q68FL4|SAHH3_MOUSE	N/A	N/A	Putative adenosylhomocysteinase 3 OS=Mus musculus GN=Ahcyl2 PE=1 SV=1	TRUE	1.21585	0.2354	82100.3	59556	73373.4	41275.7	51718	42485	22544.3	1.37854	0.139419
1107	831	sp|O88685|PRS6A_MOUSE	N/A	N/A	26S proteasome regulatory subunit 6A OS=Mus musculus GN=Psmc3 PE=1 SV=2	TRUE	-1.21392	0.23612	191933	211780	189174	216850	25639.4	56687.4	-19847	0.906285	-0.0427353
1108	2058	sp|Q6ZQ58|LARP1_MOUSE	N/A	N/A	La-related protein 1 OS=Mus musculus GN=Larp1 PE=1 SV=3	TRUE	1.21352	0.23627	242.379	136.907	234.473	71.1405	253.482	180.775	105.472	1.77039	0.24807
1109	1388	sp|P15532|NDKA_MOUSE	N/A	N/A	Nucleoside diphosphate kinase A OS=Mus musculus GN=Nme1 PE=1 SV=1	TRUE	-1.21339	0.23632	115556	124689	114345	121709	15805.6	23250.1	-9133.69	0.926748	-0.0330381
1110	175	sp|Q9D0F9|PGM1_MOUSE	N/A	N/A	Phosphoglucomutase-1 OS=Mus musculus GN=Pgm1 PE=1 SV=4	TRUE	-1.21274	0.23657	66438.8	77851.8	61891.2	72185.2	22440.5	26476.1	-11413	0.853401	-0.0688467
1111	2125	sp|Q8R2G6|CCD80_MOUSE	N/A	N/A	Coiled-coil domain-containing protein 80 OS=Mus musculus GN=Ccdc80 PE=1 SV=2	TRUE	1.21216	0.23678	5309.04	3257.84	3051.18	2509.78	5383.78	2548.81	2051.21	1.62962	0.212087
1112	2155	sp|P84084|ARF5_MOUSE	N/A	N/A	ADP-ribosylation factor 5 OS=Mus musculus GN=Arf5 PE=1 SV=2	TRUE	1.21216	0.23678	5273.29	2624.44	1939.83	1476.81	7209.1	2491.38	2648.85	2.0093	0.303045
1113	1013	sp|Q9EP69|SAC1_MOUSE	N/A	N/A	Phosphatidylinositide phosphatase SAC1 OS=Mus musculus GN=Sacm1l PE=1 SV=1	TRUE	-1.21187	0.23689	35883.3	43081	27182.6	45281.2	17148.9	12656.7	-7197.71	0.832926	-0.0793936
1114	2011	sp|Q91VC7|PP14A_MOUSE	N/A	N/A	Protein phosphatase 1 regulatory subunit 14A OS=Mus musculus GN=Ppp1r14a PE=1 SV=1	TRUE	1.21102	0.23721	3460.38	2606.38	3159.01	2272.38	2099.51	1387.33	854	1.32766	0.123086
1115	1660	sp|Q02105|C1QC_MOUSE	N/A	N/A	Complement C1q subcomponent subunit C OS=Mus musculus GN=C1qc PE=1 SV=2	TRUE	1.2102	0.23752	3667.38	2830.69	3678.66	2471.24	1922.65	1592.9	836.683	1.29558	0.112463
1116	768	sp|Q9CXZ1|NDUS4_MOUSE	N/A	N/A	NADH dehydrogenase [ubiquinone] iron-sulfur protein 4, mitochondrial OS=Mus musculus GN=Ndufs4 PE=1 SV=3	TRUE	1.20952	0.23778	200153	154167	168964	111612	102720	92043.2	45985.2	1.29828	0.113369
1117	2261	sp|P03888|NU1M_MOUSE	N/A	N/A	NADH-ubiquinone oxidoreductase chain 1 OS=Mus musculus GN=Mtnd1 PE=1 SV=3	TRUE	-1.2089	0.23801	5369.71	7937.9	3931.72	5459.19	4669.54	6374.05	-2568.19	0.676465	-0.169755
1118	1967	sp|O35682|MYADM_MOUSE	N/A	N/A	Myeloid-associated differentiation marker OS=Mus musculus GN=Myadm PE=1 SV=2	TRUE	1.20853	0.23815	8462.96	5790.84	5363.32	4048.09	6594.61	4326.95	2672.12	1.46144	0.164781
1119	376	sp|Q4LDD4|ARAP1_MOUSE	N/A	N/A	Arf-GAP with Rho-GAP domain, ANK repeat and PH domain-containing protein 1 OS=Mus musculus GN=Arap1 PE=1 SV=2	TRUE	-1.20668	0.23885	48831.8	71471.9	37516.9	65272.7	44962.3	52543.2	-22640.2	0.68323	-0.165433
1120	744	sp|P14869|RLA0_MOUSE	N/A	N/A	60S acidic ribosomal protein P0 OS=Mus musculus GN=Rplp0 PE=1 SV=3	TRUE	1.2063	0.23899	465777	448345	471085	445455	43436	27622	17432.5	1.03888	0.0165662
1121	1213	sp|Q9DBL7|COASY_MOUSE	N/A	N/A	Bifunctional coenzyme A synthase OS=Mus musculus GN=Coasy PE=1 SV=2	TRUE	1.2055	0.2393	211155	165327	211539	157885	108809	82633.3	45828	1.2772	0.106258
1122	1825	sp|Q8BMJ2|SYLC_MOUSE	N/A	N/A	Leucine--tRNA ligase, cytoplasmic OS=Mus musculus GN=Lars PE=1 SV=2	TRUE	1.20196	0.24064	36689.7	27182.4	29300.7	26799.5	24386.8	13822.4	9507.35	1.34976	0.130257
1123	1469	sp|Q8CIN4|PAK2_MOUSE	N/A	N/A	Serine/threonine-protein kinase PAK 2 OS=Mus musculus GN=Pak2 PE=1 SV=1	TRUE	1.20119	0.24094	27316	21155.8	27775	21198	13009.4	13531.3	6160.2	1.29118	0.110988
1124	1441	sp|Q03734|SPA3M_MOUSE	N/A	N/A	Serine protease inhibitor A3M OS=Mus musculus GN=Serpina3m PE=1 SV=2	TRUE	1.19537	0.24316	7707	5478.89	6281.35	4440.87	5853.54	3005.51	2228.12	1.40667	0.148193
1125	2623	sp|Q8VD75|HIP1_MOUSE	N/A	N/A	Huntingtin-interacting protein 1 OS=Mus musculus GN=Hip1 PE=1 SV=2	TRUE	1.19411	0.24364	4358.08	3351.92	3462.8	3278.5	2378.68	1885.75	1006.16	1.30018	0.114002
1126	1259	sp|Q7TMB8|CYFP1_MOUSE	N/A	N/A	Cytoplasmic FMR1-interacting protein 1 OS=Mus musculus GN=Cyfip1 PE=1 SV=1	TRUE	1.19381	0.24376	74443	67917	73801.2	65531.8	13369.1	15009.6	6525.95	1.09609	0.0398451
1127	931	sp|Q9ERS2|NDUAD_MOUSE	N/A	N/A	NADH dehydrogenase [ubiquinone] 1 alpha subcomplex subunit 13 OS=Mus musculus GN=Ndufa13 PE=1 SV=3	TRUE	1.19313	0.24402	8912.6	6670.74	7186.34	4908.52	4884.37	4809.31	2241.86	1.33607	0.125831
1128	524	sp|Q8BH00|AL8A1_MOUSE	N/A	N/A	Aldehyde dehydrogenase family 8 member A1 OS=Mus musculus GN=Aldh8a1 PE=1 SV=1	TRUE	-1.19024	0.24513	1.93801e+06	2.0582e+06	1.91588e+06	2.05698e+06	215220	309100	-120189	0.941605	-0.0261313
1129	2564	sp|Q14DH7|ACSS3_MOUSE	N/A	N/A	Acyl-CoA synthetase short-chain family member 3, mitochondrial OS=Mus musculus GN=Acss3 PE=1 SV=2	TRUE	-1.19019	0.24515	13422	18932.1	12149.5	10405.4	6700.26	16358.7	-5510.08	0.708955	-0.149381
1130	1776	sp|P63260|ACTG_MOUSE	N/A	N/A	Actin, cytoplasmic 2 OS=Mus musculus GN=Actg1 PE=1 SV=1	TRUE	1.18851	0.2458	11989.5	9753.09	10856.4	9136.03	4834.33	4888.91	2236.36	1.2293	0.0896571
1131	1706	sp|Q99PP7|TRI33_MOUSE	N/A	N/A	E3 ubiquitin-protein ligase TRIM33 OS=Mus musculus GN=Trim33 PE=1 SV=2	TRUE	1.18775	0.2461	4257.53	2952.93	3619.4	2440.13	3422.2	1836.81	1304.6	1.4418	0.158904
1132	577	sp|P35492|HUTH_MOUSE	N/A	N/A	Histidine ammonia-lyase OS=Mus musculus GN=Hal PE=1 SV=1	TRUE	-1.18668	0.24651	785725	821054	779093	816410	78823.9	74305.1	-35328.5	0.956972	-0.0191009
1133	1526	sp|Q61206|PA1B2_MOUSE	N/A	N/A	Platelet-activating factor acetylhydrolase IB subunit beta OS=Mus musculus GN=Pafah1b2 PE=1 SV=2	TRUE	-1.18633	0.24664	142585	154903	144275	158438	22644	31318.9	-12317.8	0.920481	-0.0359853
1134	475	sp|P97315|CSRP1_MOUSE	N/A	N/A	Cysteine and glycine-rich protein 1 OS=Mus musculus GN=Csrp1 PE=1 SV=3	TRUE	1.18569	0.24689	100069	86439.5	109878	98090.2	23066.2	36399.9	13629.8	1.15768	0.0635884
1135	1381	sp|Q80UM7|MOGS_MOUSE	N/A	N/A	Mannosyl-oligosaccharide glucosidase OS=Mus musculus GN=Mogs PE=1 SV=1	TRUE	-1.18504	0.24715	178450	201914	174860	205495	47843.1	55014.8	-23463.4	0.883795	-0.0536485
1136	115	sp|P08032|SPTA1_MOUSE	N/A	N/A	Spectrin alpha chain, erythrocytic 1 OS=Mus musculus GN=Spta1 PE=1 SV=3	TRUE	1.18411	0.24751	17223.9	13855.8	15518.1	13363.5	7719.55	6836.7	3368.07	1.24308	0.0944992
1137	2338	sp|O54774|AP3D1_MOUSE	N/A	N/A	AP-3 complex subunit delta-1 OS=Mus musculus GN=Ap3d1 PE=1 SV=1	TRUE	1.18398	0.24756	5026.35	3729.81	4211.69	2898.81	3425.33	1799.02	1296.54	1.34762	0.129566
1138	1315	sp|P26369|U2AF2_MOUSE	N/A	N/A	Splicing factor U2AF 65 kDa subunit OS=Mus musculus GN=U2af2 PE=1 SV=3	TRUE	-1.1829	0.24797	28438.7	36169	25526.1	24728.8	11599.8	21813.3	-7730.34	0.786272	-0.104427
1139	822	sp|P45376|ALDR_MOUSE	N/A	N/A	Aldose reductase OS=Mus musculus GN=Akr1b1 PE=1 SV=3	TRUE	1.18287	0.24799	65797.7	51139.4	78929.3	46948.9	35242.2	27313.5	14658.3	1.28664	0.109455
1140	1910	sp|P56212|ARP19_MOUSE	N/A	N/A	cAMP-regulated phosphoprotein 19 OS=Mus musculus GN=Arpp19 PE=1 SV=2	TRUE	1.18261	0.24809	6576.32	4437.9	5022.69	3882.03	5510.35	3300.8	2138.42	1.48185	0.170806
1141	1068	sp|P14685|PSMD3_MOUSE	N/A	N/A	26S proteasome non-ATPase regulatory subunit 3 OS=Mus musculus GN=Psmd3 PE=1 SV=3	TRUE	1.18232	0.2482	219715	210192	214921	211730	23124.9	17386	9522.6	1.0453	0.0192427
1142	2102	sp|P07361|A1AG2_MOUSE	N/A	N/A	Alpha-1-acid glycoprotein 2 OS=Mus musculus GN=Orm2 PE=1 SV=1	TRUE	1.18233	0.2482	36300.8	26238.2	27473.2	27317.7	27132.7	12670.2	10062.6	1.38351	0.140982
1143	1376	sp|Q4VAA2|CDV3_MOUSE	N/A	N/A	Protein CDV3 OS=Mus musculus GN=Cdv3 PE=1 SV=2	TRUE	1.17966	0.24924	38150.2	33310.5	36115.1	35133.6	12322.7	7859.3	4839.76	1.14529	0.0589164
1144	1866	sp|Q9CPU4|MGST3_MOUSE	N/A	N/A	Microsomal glutathione S-transferase 3 OS=Mus musculus GN=Mgst3 PE=1 SV=1	TRUE	1.17947	0.24931	29373.8	22673.4	25293.7	20813	16010	12757.2	6700.43	1.29552	0.112444
1145	643	sp|P24452|CAPG_MOUSE	N/A	N/A	Macrophage-capping protein OS=Mus musculus GN=Capg PE=1 SV=2	TRUE	-1.17871	0.24961	22447.5	26125.4	23328.1	26387.2	7454.33	8763.04	-3677.85	0.859223	-0.065894
1146	2602	sp|E2JF22|PIEZ1_MOUSE	N/A	N/A	Piezo-type mechanosensitive ion channel component 1 OS=Mus musculus GN=Piezo1 PE=1 SV=1	TRUE	1.17722	0.25019	4483.76	3108.23	3415.12	2484.29	3567.56	2118.44	1375.53	1.44255	0.15913
1147	2043	sp|Q8K2A7|INT10_MOUSE	N/A	N/A	Integrator complex subunit 10 OS=Mus musculus GN=Ints10 PE=1 SV=3	TRUE	-1.17593	0.2507	2677.56	3635.54	2717.72	2878.6	1436.8	2725.46	-957.982	0.736495	-0.13283
1148	1760	sp|Q8R550|SH3K1_MOUSE	N/A	N/A	SH3 domain-containing kinase-binding protein 1 OS=Mus musculus GN=Sh3kbp1 PE=1 SV=1	TRUE	1.17554	0.25085	282.095	207.658	287.23	172.363	106.588	215.154	74.4366	1.35846	0.133046
1149	738	sp|Q99LF4|RTCB_MOUSE	N/A	N/A	tRNA-splicing ligase RtcB homolog OS=Mus musculus GN=Rtcb PE=1 SV=1	TRUE	1.17497	0.25108	32952	23450	28075.8	12422.7	15420.9	26234.6	9502.02	1.4052	0.147739
1150	1246	sp|Q62351|TFR1_MOUSE	N/A	N/A	Transferrin receptor protein 1 OS=Mus musculus GN=Tfrc PE=1 SV=1	TRUE	1.17281	0.25193	9814.19	7313.38	8168.34	6295.25	6509.39	3868.14	2500.81	1.34195	0.127736
1151	1938	sp|B2RRE7|OTUD4_MOUSE	N/A	N/A	OTU domain-containing protein 4 OS=Mus musculus GN=Otud4 PE=1 SV=1	TRUE	1.17274	0.25195	64179.3	50829.7	62768.4	51848.6	28752.3	30185.3	13349.6	1.26263	0.101277
1152	606	sp|Q60930|VDAC2_MOUSE	N/A	N/A	Voltage-dependent anion-selective channel protein 2 OS=Mus musculus GN=Vdac2 PE=1 SV=2	TRUE	-1.17179	0.25233	67393.2	96603.1	63629.9	60579.4	34289	88986.2	-29209.9	0.69763	-0.156375
1153	1534	sp|Q8BK30|NDUV3_MOUSE	N/A	N/A	NADH dehydrogenase [ubiquinone] flavoprotein 3, mitochondrial OS=Mus musculus GN=Ndufv3 PE=1 SV=1	TRUE	1.17029	0.25292	98730.9	81313.2	88475.9	88221	31010.9	46176.5	17417.7	1.2142	0.084292
1154	2504	sp|P39654|LOX15_MOUSE	N/A	N/A	Arachidonate 15-lipoxygenase OS=Mus musculus GN=Alox15 PE=1 SV=4	TRUE	-1.16926	0.25333	49328	68004.5	41047.7	63755.1	37827.2	45216.7	-18676.5	0.725364	-0.139444
1155	279	sp|P02089|HBB2_MOUSE	N/A	N/A	Hemoglobin subunit beta-2 OS=Mus musculus GN=Hbb-b2 PE=1 SV=2	TRUE	1.1687	0.25355	39415.8	30285.2	34722.7	28763.4	21768	17936.6	9130.59	1.30149	0.11444
1156	1450	sp|Q9D9V3|ECHD1_MOUSE	N/A	N/A	Ethylmalonyl-CoA decarboxylase OS=Mus musculus GN=Echdc1 PE=1 SV=2	TRUE	-1.16795	0.25384	4082.89	5840.43	4382.02	4186.99	1946.27	5430.34	-1757.54	0.699073	-0.155477
1157	2606	sp|Q8BFQ4|WDR82_MOUSE	N/A	N/A	WD repeat-containing protein 82 OS=Mus musculus GN=Wdr82 PE=1 SV=1	TRUE	-1.16759	0.25399	5451.26	6616.38	5290.97	6600.31	1806.47	3306.69	-1165.13	0.823903	-0.0841239
1158	277	sp|P26231|CTNA1_MOUSE	N/A	N/A	Catenin alpha-1 OS=Mus musculus GN=Ctnna1 PE=1 SV=1	TRUE	-1.16631	0.25449	104425	121039	76878.8	107146	42060.6	28687.5	-16614.1	0.862738	-0.0641212
1159	603	sp|Q2TPA8|HSDL2_MOUSE	N/A	N/A	Hydroxysteroid dehydrogenase-like protein 2 OS=Mus musculus GN=Hsdl2 PE=1 SV=1	TRUE	1.16625	0.25452	121776	110709	122163	109827	27861.8	19398.8	11066.7	1.09996	0.0413777
1160	2264	sp|O70152|DPM1_MOUSE	N/A	N/A	Dolichol-phosphate mannosyltransferase subunit 1 OS=Mus musculus GN=Dpm1 PE=1 SV=1	TRUE	-1.16464	0.25516	36040.6	40054.9	38139	39837.6	11463.5	3571.47	-4014.26	0.899781	-0.0458633
1161	2120	sp|Q80U78|PUM1_MOUSE	N/A	N/A	Pumilio homolog 1 OS=Mus musculus GN=Pum1 PE=1 SV=2	TRUE	-1.16438	0.25526	4750.66	6385.11	3809.99	4994.41	3431.96	3855.41	-1634.46	0.744021	-0.128415
1162	2466	sp|Q8K3W0|BABA2_MOUSE	N/A	N/A	BRISC and BRCA1-A complex member 2 OS=Mus musculus GN=Babam2 PE=1 SV=2	TRUE	1.16271	0.25593	26239.8	23761.5	27131.8	23789.6	5520.53	5482.04	2478.37	1.1043	0.043088
1163	1467	sp|Q9QZ85|IIGP1_MOUSE	N/A	N/A	Interferon-inducible GTPase 1 OS=Mus musculus GN=Iigp1 PE=1 SV=2	TRUE	1.16214	0.25615	355245	334173	354292	328183	47233.4	46281.9	21072.1	1.06306	0.0265567
1164	301	sp|P10649|GSTM1_MOUSE	N/A	N/A	Glutathione S-transferase Mu 1 OS=Mus musculus GN=Gstm1 PE=1 SV=2	TRUE	-1.16163	0.25636	1.33533e+06	1.5531e+06	1.03714e+06	1.57483e+06	561110	362994	-217766	0.859786	-0.0656096
1165	1193	sp|A2BH40|ARI1A_MOUSE	N/A	N/A	AT-rich interactive domain-containing protein 1A OS=Mus musculus GN=Arid1a PE=1 SV=1	TRUE	1.1607	0.25673	14842.6	12699	13471.5	11618	4767.6	4769.61	2143.62	1.1688	0.0677412
1166	2157	sp|Q60974|NCOR1_MOUSE	N/A	N/A	Nuclear receptor corepressor 1 OS=Mus musculus GN=Ncor1 PE=1 SV=1	TRUE	1.16022	0.25692	5681.58	3845.45	3884.73	2884.41	4706.74	3122.88	1836.13	1.47748	0.169522
1167	1298	sp|Q61545|EWS_MOUSE	N/A	N/A	RNA-binding protein EWS OS=Mus musculus GN=Ewsr1 PE=1 SV=2	TRUE	1.15978	0.2571	61841.3	51733.6	58484.9	57016.9	24272	20025.7	10107.7	1.19538	0.077506
1168	114	sp|Q91ZA3|PCCA_MOUSE	N/A	N/A	Propionyl-CoA carboxylase alpha chain, mitochondrial OS=Mus musculus GN=Pcca PE=1 SV=2	TRUE	1.15872	0.25752	188756	175483	197009	161682	24695.9	34812.9	13273.2	1.07564	0.0316662
1169	1321	sp|Q3TXS7|PSMD1_MOUSE	N/A	N/A	26S proteasome non-ATPase regulatory subunit 1 OS=Mus musculus GN=Psmd1 PE=1 SV=1	TRUE	-1.15854	0.25759	175050	192270	152257	182256	38839.9	37778	-17219.5	0.910441	-0.0407483
1170	113	sp|O55143|AT2A2_MOUSE	N/A	N/A	Sarcoplasmic/endoplasmic reticulum calcium ATPase 2 OS=Mus musculus GN=Atp2a2 PE=1 SV=2	TRUE	1.15823	0.25772	29939.5	25267.3	29275.8	21585.5	7738.58	13051.3	4672.21	1.18491	0.073686
1171	1652	sp|Q8R050|ERF3A_MOUSE	N/A	N/A	Eukaryotic peptide chain release factor GTP-binding subunit ERF3A OS=Mus musculus GN=Gspt1 PE=1 SV=2	TRUE	-1.15815	0.25775	4819.05	6683.31	4770.17	4415.78	2207.88	5749.32	-1864.26	0.721058	-0.14203
1172	2429	sp|Q9QZ06|TOLIP_MOUSE	N/A	N/A	Toll-interacting protein OS=Mus musculus GN=Tollip PE=1 SV=1	TRUE	1.15649	0.25841	28889.4	25837.7	27929.7	28623.8	4938.39	8629.27	3051.74	1.11811	0.0484853
1173	1082	sp|Q9JHH6|CBPB2_MOUSE	N/A	N/A	Carboxypeptidase B2 OS=Mus musculus GN=Cpb2 PE=1 SV=1	TRUE	1.15618	0.25854	2226.14	1772.51	1928.91	1803.31	1002.57	1026.23	453.63	1.25592	0.0989637
1174	2023	sp|P01325|INS1_MOUSE	N/A	N/A	Insulin-1 OS=Mus musculus GN=Ins1 PE=1 SV=1	TRUE	1.15607	0.25858	95411.2	82175.5	108961	89897	32640.1	25101.4	13235.7	1.16107	0.0648569
1175	2273	sp|Q9CYW4|HDHD3_MOUSE	N/A	N/A	Haloacid dehalogenase-like hydrolase domain-containing protein 3 OS=Mus musculus GN=Hdhd3 PE=1 SV=1	TRUE	1.15519	0.25893	79143	69637.8	78764.3	68933.4	22060.3	20160.2	9505.18	1.13649	0.0555674
1176	1262	sp|Q8K1B8|URP2_MOUSE	N/A	N/A	Fermitin family homolog 3 OS=Mus musculus GN=Fermt3 PE=1 SV=1	TRUE	-1.15507	0.25898	15275.4	19112.4	17180.8	20310.3	7786.49	9488.14	-3836.94	0.799243	-0.0973212
1177	1192	sp|Q9JIY5|HTRA2_MOUSE	N/A	N/A	Serine protease HTRA2, mitochondrial OS=Mus musculus GN=Htra2 PE=1 SV=2	TRUE	-1.15383	0.25948	33186.9	45209.9	22874.9	45560.4	22954.5	31217.2	-12023	0.734063	-0.134267
1178	1444	sp|Q9D1D6|CTHR1_MOUSE	N/A	N/A	Collagen triple helix repeat-containing protein 1 OS=Mus musculus GN=Cthrc1 PE=2 SV=2	TRUE	-1.15362	0.25957	4365.65	10609.2	2375.85	2617.47	5503.65	20130.9	-6243.51	0.411498	-0.385632
1179	1225	sp|Q61335|BAP31_MOUSE	N/A	N/A	B-cell receptor-associated protein 31 OS=Mus musculus GN=Bcap31 PE=1 SV=4	TRUE	-1.152	0.26022	23603.9	26564.7	23392.3	27640.7	5855.64	7513.18	-2960.84	0.888542	-0.0513219
1180	633	sp|Q8QZR5|ALAT1_MOUSE	N/A	N/A	Alanine aminotransferase 1 OS=Mus musculus GN=Gpt PE=1 SV=3	TRUE	-1.15176	0.26031	779958	801293	795617	816736	43708.4	52603.9	-21334.3	0.973375	-0.0117198
1181	978	sp|Q9DC23|DJC10_MOUSE	N/A	N/A	DnaJ homolog subfamily C member 10 OS=Mus musculus GN=Dnajc10 PE=1 SV=2	TRUE	1.14883	0.2615	4176.54	3166.61	3710.09	2418.09	2338.58	2179.13	1009.92	1.31893	0.120221
1182	242	sp|Q91YI0|ARLY_MOUSE	N/A	N/A	Argininosuccinate lyase OS=Mus musculus GN=Asl PE=1 SV=1	TRUE	1.14746	0.26205	1.15317e+06	958296	1.04128e+06	946280	485982	369331	194872	1.20335	0.0803929
1183	495	sp|Q02788|CO6A2_MOUSE	N/A	N/A	Collagen alpha-2(VI) chain OS=Mus musculus GN=Col6a2 PE=1 SV=3	TRUE	-1.14743	0.26207	27547.4	34026.7	26300.1	33087.9	15325.6	13571.7	-6479.26	0.809583	-0.0917386
1184	1322	sp|Q9QUM0|ITA2B_MOUSE	N/A	N/A	Integrin alpha-IIb OS=Mus musculus GN=Itga2b PE=1 SV=2	TRUE	1.14713	0.26219	11796.6	9549.64	11058.3	8396.01	5243.19	4811.04	2247	1.2353	0.0917714
1185	2461	sp|Q7TMS5|ABCG2_MOUSE	N/A	N/A	ATP-binding cassette sub-family G member 2 OS=Mus musculus GN=Abcg2 PE=1 SV=1	TRUE	-1.14538	0.2629	79339.5	87682.8	78645.6	88083.1	21181.7	15262.2	-8343.36	0.904846	-0.0434252
1186	1397	sp|Q924D0|RT4I1_MOUSE	N/A	N/A	Reticulon-4-interacting protein 1, mitochondrial OS=Mus musculus GN=Rtn4ip1 PE=1 SV=2	TRUE	1.14181	0.26435	32963.3	27826.9	31355.9	27348.8	9792.2	13585.9	5136.43	1.18459	0.0735664
1187	294	sp|Q91Y97|ALDOB_MOUSE	N/A	N/A	Fructose-bisphosphate aldolase B OS=Mus musculus GN=Aldob PE=1 SV=3	TRUE	1.13969	0.26522	1.91283e+06	1.71286e+06	1.87765e+06	1.65521e+06	259649	616971	199970	1.11675	0.0479545
1188	982	sp|P07214|SPRC_MOUSE	N/A	N/A	SPARC OS=Mus musculus GN=Sparc PE=1 SV=1	TRUE	1.1395	0.2653	7398.22	4591.31	4756.62	2591.71	7621.9	4242.5	2806.91	1.61135	0.207191
1189	2336	sp|Q9JI75|NQO2_MOUSE	N/A	N/A	Ribosyldihydronicotinamide dehydrogenase [quinone] OS=Mus musculus GN=Nqo2 PE=1 SV=3	TRUE	-1.13932	0.26537	236774	249088	236437	257714	17752.4	36995	-12313.2	0.950567	-0.0220174
1190	691	sp|Q8BJ64|CHDH_MOUSE	N/A	N/A	Choline dehydrogenase, mitochondrial OS=Mus musculus GN=Chdh PE=1 SV=1	TRUE	-1.13929	0.26538	450003	542442	358701	522246	212101	206132	-92439.3	0.829587	-0.0811382
1191	2555	sp|Q9CRC0|VKOR1_MOUSE	N/A	N/A	Vitamin K epoxide reductase complex subunit 1 OS=Mus musculus GN=Vkorc1 PE=1 SV=1	TRUE	1.13733	0.26618	394595	370637	401071	391092	43753.8	65473.7	23957.9	1.06464	0.0272027
1192	387	sp|Q07968|F13B_MOUSE	N/A	N/A	Coagulation factor XIII B chain OS=Mus musculus GN=F13b PE=1 SV=2	TRUE	1.13733	0.26619	11968.9	8911.38	9114.59	8631.78	8252.59	4777.06	3057.48	1.3431	0.128108
1193	2530	sp|Q6GU68|ISLR_MOUSE	N/A	N/A	Immunoglobulin superfamily containing leucine-rich repeat protein OS=Mus musculus GN=Islr PE=1 SV=1	TRUE	-1.13282	0.26804	2665.83	4141.36	2192.27	2438.3	1355.86	4833.85	-1475.53	0.64371	-0.19131
1194	1491	sp|G5E8Q8|AGRF5_MOUSE	N/A	N/A	Adhesion G protein-coupled receptor F5 OS=Mus musculus GN=Adgrf5 PE=1 SV=1	TRUE	-1.13219	0.2683	27857.1	34718.5	32211.3	36735.5	11109.3	19984.6	-6861.37	0.802371	-0.0956246
1195	2049	sp|Q91XC8|DAP1_MOUSE	N/A	N/A	Death-associated protein 1 OS=Mus musculus GN=Dap PE=1 SV=3	TRUE	1.13191	0.26841	6015.98	4259.65	3498.17	3460.76	4589.1	3110.56	1756.33	1.41232	0.149933
1196	221	sp|Q9JKF1|IQGA1_MOUSE	N/A	N/A	Ras GTPase-activating-like protein IQGAP1 OS=Mus musculus GN=Iqgap1 PE=1 SV=2	TRUE	1.13045	0.26901	10891	8996.5	9991.89	8976.08	5436.33	2223.11	1894.55	1.21059	0.0829961
1197	2215	sp|P62141|PP1B_MOUSE	N/A	N/A	Serine/threonine-protein phosphatase PP1-beta catalytic subunit OS=Mus musculus GN=Ppp1cb PE=1 SV=3	TRUE	-1.12966	0.26934	81384.3	90469.1	86357.2	95741.9	21972.4	19117.5	-9084.82	0.899581	-0.0459598
1198	1343	sp|P62855|RS26_MOUSE	N/A	N/A	40S ribosomal protein S26 OS=Mus musculus GN=Rps26 PE=1 SV=3	TRUE	-1.1288	0.2697	70511.1	89820.6	51744.5	89186.5	38986.5	49992.3	-19309.5	0.785021	-0.105119
1199	1228	sp|P49717|MCM4_MOUSE	N/A	N/A	DNA replication licensing factor MCM4 OS=Mus musculus GN=Mcm4 PE=1 SV=1	TRUE	1.1285	0.26982	9571.83	7646.47	8320.43	6858.24	5187.27	3139.66	1925.36	1.2518	0.0975341
1200	571	sp|P20065|TYB4_MOUSE	N/A	N/A	Thymosin beta-4 OS=Mus musculus GN=Tmsb4x PE=1 SV=1	TRUE	1.12849	0.26983	19942.8	17012	19353.8	16350.1	6447.57	7020.48	2930.79	1.17228	0.0690307
1201	1304	sp|Q9JM76|ARPC3_MOUSE	N/A	N/A	Actin-related protein 2/3 complex subunit 3 OS=Mus musculus GN=Arpc3 PE=1 SV=3	TRUE	1.12632	0.27073	83529.1	77578.7	82900.7	75347.2	11889.5	15587.7	5950.4	1.0767	0.0320953
1202	46	sp|Q61147|CERU_MOUSE	N/A	N/A	Ceruloplasmin OS=Mus musculus GN=Cp PE=1 SV=2	TRUE	-1.12488	0.27132	13648	17324.2	11223.6	18509.2	8893.64	7819.91	-3676.15	0.787802	-0.103583
1203	22	sp|Q05793|PGBM_MOUSE	N/A	N/A	Basement membrane-specific heparan sulfate proteoglycan core protein OS=Mus musculus GN=Hspg2 PE=1 SV=1	TRUE	-1.12355	0.27188	46393.2	52649	48405.6	53021.6	10994.8	17772.8	-6255.88	0.881178	-0.0549365
1204	1039	sp|P11714|CP2D9_MOUSE	N/A	N/A	Cytochrome P450 2D9 OS=Mus musculus GN=Cyp2d9 PE=1 SV=2	TRUE	-1.12077	0.27304	524187	754621	208353	364358	493565	574848	-230434	0.694636	-0.158243
1205	1340	sp|Q8BQ47|CNPY4_MOUSE	N/A	N/A	Protein canopy homolog 4 OS=Mus musculus GN=Cnpy4 PE=1 SV=1	TRUE	-1.11955	0.27354	60879.2	73911.5	52744.4	74419.6	31455.8	28174.4	-13032.4	0.823676	-0.0842437
1206	518	sp|Q78JT3|3HAO_MOUSE	N/A	N/A	3-hydroxyanthranilate 3,4-dioxygenase OS=Mus musculus GN=Haao PE=1 SV=1	TRUE	-1.11729	0.27449	2.33889e+06	2.41791e+06	2.30437e+06	2.31073e+06	133345	230551	-79018.4	0.96732	-0.0144301
1207	2403	sp|P08030|APT_MOUSE	N/A	N/A	Adenine phosphoribosyltransferase OS=Mus musculus GN=Aprt PE=1 SV=2	TRUE	1.11595	0.27505	150146	136674	158729	131775	23649.3	38684	13472.4	1.09857	0.040829
1208	1453	sp|Q9D3D9|ATPD_MOUSE	N/A	N/A	ATP synthase subunit delta, mitochondrial OS=Mus musculus GN=Atp5d PE=1 SV=1	TRUE	-1.11438	0.27571	38207.1	50223.5	31855.1	56977.9	26587.3	29360.6	-12016.4	0.760742	-0.118763
1209	1133	sp|O70251|EF1B_MOUSE	N/A	N/A	Elongation factor 1-beta OS=Mus musculus GN=Eef1b PE=1 SV=5	TRUE	1.1136	0.27604	11121	8957.49	9750.83	7069.34	4868.19	5198.73	2163.52	1.24153	0.0939579
1210	1300	sp|Q501J6|DDX17_MOUSE	N/A	N/A	Probable ATP-dependent RNA helicase DDX17 OS=Mus musculus GN=Ddx17 PE=1 SV=1	TRUE	1.1104	0.27739	8514.88	7271.16	8237.72	7189.24	2851.91	2942.17	1243.71	1.17105	0.0685745
1211	1889	sp|Q9QZ88|VPS29_MOUSE	N/A	N/A	Vacuolar protein sorting-associated protein 29 OS=Mus musculus GN=Vps29 PE=1 SV=1	TRUE	-1.11024	0.27746	74863.9	85441.8	71582.9	92343	18447.1	30696.3	-10577.9	0.876197	-0.0573981
1212	1771	sp|Q9Z1E4|GYS1_MOUSE	N/A	N/A	Glycogen [starch] synthase, muscle OS=Mus musculus GN=Gys1 PE=1 SV=2	TRUE	1.1097	0.27769	17319.8	13761.4	13503.8	14641	9215.56	6906.83	3558.36	1.25857	0.0998789
1213	609	sp|Q8BP67|RL24_MOUSE	N/A	N/A	60S ribosomal protein L24 OS=Mus musculus GN=Rpl24 PE=1 SV=2	TRUE	-1.10694	0.27886	25981.4	31478.7	25536.9	31540.1	10313.3	15437.5	-5497.3	0.825364	-0.0833542
1214	2170	sp|Q9Z130|HNRDL_MOUSE	N/A	N/A	Heterogeneous nuclear ribonucleoprotein D-like OS=Mus musculus GN=Hnrnpdl PE=1 SV=1	TRUE	1.10574	0.27937	46459.6	23084	20426.9	21211.4	72569.1	8297.57	23375.6	2.01263	0.303765
1215	230	sp|P11983|TCPA_MOUSE	N/A	N/A	T-complex protein 1 subunit alpha OS=Mus musculus GN=Tcp1 PE=1 SV=3	TRUE	1.10431	0.27998	109537	92089.2	114626	83372.9	38526.9	43509.1	17447.5	1.18946	0.0753509
1216	1366	sp|Q923B6|STEA4_MOUSE	N/A	N/A	Metalloreductase STEAP4 OS=Mus musculus GN=Steap4 PE=1 SV=1	TRUE	1.1029	0.28057	12676.8	9475.66	12391.8	5978.99	5736.91	9260.36	3201.16	1.33783	0.126401
1217	1456	sp|Q9CYL5|GAPR1_MOUSE	N/A	N/A	Golgi-associated plant pathogenesis-related protein 1 OS=Mus musculus GN=Glipr2 PE=1 SV=3	TRUE	1.10262	0.28069	7191.94	5991.99	7353.74	5825.59	3033.06	2497.17	1199.95	1.20026	0.0792749
1218	540	sp|Q9DCT8|CRIP2_MOUSE	N/A	N/A	Cysteine-rich protein 2 OS=Mus musculus GN=Crip2 PE=1 SV=1	TRUE	-1.10078	0.28148	23704.4	31541.6	15505.8	27310.3	21416.4	13575	-7837.19	0.751529	-0.124054
1219	2054	sp|Q8K1I3|SPP24_MOUSE	N/A	N/A	Secreted phosphoprotein 24 OS=Mus musculus GN=Spp2 PE=1 SV=2	TRUE	1.09736	0.28294	13735.6	10823.3	13914.6	9242.16	6355.81	7436.36	2912.26	1.26907	0.103486
1220	406	sp|Q9QXC1|FETUB_MOUSE	N/A	N/A	Fetuin-B OS=Mus musculus GN=Fetub PE=1 SV=1	TRUE	-1.09732	0.28296	4613.46	6225.93	3467.69	5105.04	3178.23	4456.55	-1612.47	0.741007	-0.130178
1221	2394	sp|Q8VD26|TM143_MOUSE	N/A	N/A	Transmembrane protein 143 OS=Mus musculus GN=Tmem143 PE=1 SV=1	TRUE	1.09539	0.28379	17966.4	13404.8	15171	9247.61	10423.6	11156.8	4561.61	1.3403	0.127201
1222	1424	sp|Q9ET30|TM9S3_MOUSE	N/A	N/A	Transmembrane 9 superfamily member 3 OS=Mus musculus GN=Tm9sf3 PE=1 SV=1	TRUE	1.09221	0.28516	67084	63250.9	65885.4	67609.3	6347.13	11633.7	3833.11	1.0606	0.0255523
1223	1404	sp|O08579|EMD_MOUSE	N/A	N/A	Emerin OS=Mus musculus GN=Emd PE=1 SV=1	TRUE	1.08973	0.28623	7862.58	4313.11	2765.25	3059.75	10737.1	3744.64	3549.47	1.82295	0.260775
1224	2131	sp|Q8BTY2|S4A7_MOUSE	N/A	N/A	Sodium bicarbonate cotransporter 3 OS=Mus musculus GN=Slc4a7 PE=1 SV=2	TRUE	-1.08807	0.28694	38305.2	52265	27827.7	31475	28298.3	38403.5	-13959.8	0.732903	-0.134953
1225	1216	sp|Q9QZ23|NFU1_MOUSE	N/A	N/A	NFU1 iron-sulfur cluster scaffold homolog, mitochondrial OS=Mus musculus GN=Nfu1 PE=1 SV=2	TRUE	-1.08738	0.28724	29279.3	32632.1	29683.6	32031.2	8799.88	6744.52	-3352.78	0.897255	-0.0470841
1226	934	sp|P63323|RS12_MOUSE	N/A	N/A	40S ribosomal protein S12 OS=Mus musculus GN=Rps12 PE=1 SV=2	TRUE	-1.08735	0.28726	508798	576055	464508	574340	105816	209089	-67257	0.883245	-0.0539186
1227	1813	sp|Q9CY64|BIEA_MOUSE	N/A	N/A	Biliverdin reductase A OS=Mus musculus GN=Blvra PE=1 SV=1	TRUE	-1.08624	0.28774	25942.3	29878.3	27627.2	30225.5	8467.79	10376.9	-3936.03	0.868265	-0.0613479
1228	1612	sp|Q99M71|EPDR1_MOUSE	N/A	N/A	Mammalian ependymin-related protein 1 OS=Mus musculus GN=Epdr1 PE=1 SV=1	TRUE	1.0839	0.28875	2324.56	1821.67	2096.76	2034.81	1301.17	1052.01	502.887	1.27606	0.10587
1229	1421	sp|Q61166|MARE1_MOUSE	N/A	N/A	Microtubule-associated protein RP/EB family member 1 OS=Mus musculus GN=Mapre1 PE=1 SV=3	TRUE	-1.08383	0.28878	25521.6	27445.5	26244.7	26511.4	4975.83	4028.67	-1923.9	0.929901	-0.0315632
1230	2422	sp|P52431|DPOD1_MOUSE	N/A	N/A	DNA polymerase delta catalytic subunit OS=Mus musculus GN=Pold1 PE=1 SV=2	TRUE	1.0829	0.28919	24474.5	15144.5	6531.37	6089.2	25442.5	17344.8	9329.98	1.61606	0.208458
1231	2178	sp|Q921W4|QORL1_MOUSE	N/A	N/A	Quinone oxidoreductase-like protein 1 OS=Mus musculus GN=Cryzl1 PE=1 SV=1	TRUE	1.08272	0.28927	822.665	662.65	608.032	633.323	438.315	293.975	160.015	1.24148	0.0939386
1232	2210	sp|Q8VED5|K2C79_MOUSE	N/A	N/A	Keratin, type II cytoskeletal 79 OS=Mus musculus GN=Krt79 PE=1 SV=2	TRUE	1.08269	0.28928	76217.7	51274.4	24260.8	45554.7	67194.6	47909.4	24943.3	1.48647	0.172156
1233	814	sp|Q9EQP2|EHD4_MOUSE	N/A	N/A	EH domain-containing protein 4 OS=Mus musculus GN=Ehd4 PE=1 SV=1	TRUE	1.08121	0.28993	14513	11565.6	15189.9	10797.8	7388.36	6566.97	2947.48	1.25485	0.0985917
1234	1521	sp|Q7M6Y3|PICAL_MOUSE	N/A	N/A	Phosphatidylinositol-binding clathrin assembly protein OS=Mus musculus GN=Picalm PE=1 SV=1	TRUE	1.08017	0.29038	20008.2	16517.9	20076.1	12484.2	6572.47	10159.4	3490.25	1.2113	0.0832521
1235	2148	sp|P13745|GSTA1_MOUSE	N/A	N/A	Glutathione S-transferase A1 OS=Mus musculus GN=Gsta1 PE=1 SV=2	TRUE	-1.08009	0.29041	44475	77511.2	24410.4	25242.9	39702.3	110311	-33036.2	0.573788	-0.241249
1236	369	sp|Q8R081|HNRPL_MOUSE	N/A	N/A	Heterogeneous nuclear ribonucleoprotein L OS=Mus musculus GN=Hnrnpl PE=1 SV=2	TRUE	-1.0794	0.29071	99199.8	106738	93329.5	103669	19984.7	15188.5	-7538.39	0.929375	-0.031809
1237	346	sp|P51667|MLRV_MOUSE	N/A	N/A	Myosin regulatory light chain 2, ventricular/cardiac muscle isoform OS=Mus musculus GN=Myl2 PE=1 SV=3	TRUE	1.07707	0.29173	57537.9	48394.7	51534.2	45001.9	25509.5	16237.2	9143.24	1.18893	0.0751565
1238	201	sp|Q99LB7|SARDH_MOUSE	N/A	N/A	Sarcosine dehydrogenase, mitochondrial OS=Mus musculus GN=Sardh PE=1 SV=1	TRUE	-1.0761	0.29216	3.17448e+06	3.35366e+06	3.29275e+06	3.2905e+06	362584	502751	-179180	0.946572	-0.0238465
1239	197	sp|P15508|SPTB1_MOUSE	N/A	N/A	Spectrin beta chain, erythrocytic OS=Mus musculus GN=Sptb PE=1 SV=4	TRUE	-1.07594	0.29223	294429	331923	268062	343766	68136.6	111762	-37494	0.88704	-0.0520568
1240	1358	sp|Q8C129|LCAP_MOUSE	N/A	N/A	Leucyl-cystinyl aminopeptidase OS=Mus musculus GN=Lnpep PE=1 SV=1	TRUE	1.07492	0.29268	68418.4	57649	77933.9	56627.3	29383.3	20542.8	10769.4	1.18681	0.0743813
1241	1599	sp|Q9WVM8|AADAT_MOUSE	N/A	N/A	Kynurenine/alpha-aminoadipate aminotransferase, mitochondrial OS=Mus musculus GN=Aadat PE=1 SV=1	TRUE	-1.07451	0.29286	302799	356762	292776	294144	83636.5	171208	-53963.2	0.848742	-0.0712245
1242	1385	sp|Q9DC61|MPPA_MOUSE	N/A	N/A	Mitochondrial-processing peptidase subunit alpha OS=Mus musculus GN=Pmpca PE=1 SV=1	TRUE	1.0733	0.29339	175327	152155	156946	134573	52904.8	59159.9	23172	1.15229	0.0615626
1243	2278	sp|Q8CH72|TRI32_MOUSE	N/A	N/A	E3 ubiquitin-protein ligase TRIM32 OS=Mus musculus GN=Trim32 PE=1 SV=2	TRUE	-1.07259	0.2937	7614.41	10521.9	5795.45	11091.1	6219.64	7880.42	-2907.51	0.723671	-0.140459
1244	339	sp|P04919|B3AT_MOUSE	N/A	N/A	Band 3 anion transport protein OS=Mus musculus GN=Slc4a1 PE=1 SV=1	TRUE	-1.07148	0.29419	41487	51174.9	33265.4	57983.5	20541.1	26488.1	-9687.83	0.810692	-0.0911443
1245	1731	sp|O09111|NDUBB_MOUSE	N/A	N/A	NADH dehydrogenase [ubiquinone] 1 beta subcomplex subunit 11, mitochondrial OS=Mus musculus GN=Ndufb11 PE=1 SV=2	TRUE	-1.07129	0.29427	9434.19	11236.4	9844.47	12569	3673.42	5070.18	-1802.23	0.839608	-0.0759234
1246	748	sp|Q9R0P3|ESTD_MOUSE	N/A	N/A	S-formylglutathione hydrolase OS=Mus musculus GN=Esd PE=1 SV=1	TRUE	-1.07071	0.29453	253045	275193	278894	276583	49937.1	57521.6	-22147.1	0.919521	-0.0364382
1247	2571	sp|Q9Z0G4|WISP2_MOUSE	N/A	N/A	WNT1-inducible-signaling pathway protein 2 OS=Mus musculus GN=Wisp2 PE=2 SV=1	TRUE	1.07037	0.29468	1518.46	1171.65	1358.31	660.815	782.062	901.224	346.811	1.296	0.112606
1248	2117	sp|Q9DB60|PGFS_MOUSE	N/A	N/A	Prostamide/prostaglandin F synthase OS=Mus musculus GN=Fam213b PE=1 SV=1	TRUE	-1.0702	0.29475	4556.1	6624.48	3048.78	6634.85	5032.67	4935.69	-2068.38	0.687767	-0.162559
1249	2603	sp|Q6KCD5|NIPBL_MOUSE	N/A	N/A	Nipped-B-like protein OS=Mus musculus GN=Nipbl PE=1 SV=1	TRUE	1.06879	0.29538	1604.99	1045	940.133	629.014	1612.39	922.271	559.992	1.53588	0.186357
1250	2122	sp|Q9DA03|LYRM7_MOUSE	N/A	N/A	Complex III assembly factor LYRM7 OS=Mus musculus GN=Lyrm7 PE=3 SV=2	TRUE	1.06815	0.29566	6018.84	4625.6	5044.4	4041.35	3991.58	2345.03	1393.23	1.3012	0.114344
1251	600	sp|Q9Z0F7|SYUG_MOUSE	N/A	N/A	Gamma-synuclein OS=Mus musculus GN=Sncg PE=1 SV=1	TRUE	1.06738	0.296	9393.75	7614.6	8020.33	6002.62	4443.87	4118.59	1779.15	1.23365	0.091192
1252	1005	sp|Q91WP0|MASP2_MOUSE	N/A	N/A	Mannan-binding lectin serine protease 2 OS=Mus musculus GN=Masp2 PE=1 SV=1	TRUE	-1.06658	0.29636	9316.97	10690.1	9810.14	10906.8	2658.44	4014.92	-1373.17	0.871548	-0.0597087
1253	1846	sp|Q8BMS4|COQ3_MOUSE	N/A	N/A	Ubiquinone biosynthesis O-methyltransferase, mitochondrial OS=Mus musculus GN=Coq3 PE=1 SV=1	TRUE	1.06646	0.29641	14800.4	10213.8	10656.7	5313.79	9754.35	12615.7	4586.61	1.44906	0.161087
1254	512	sp|Q99JY9|ARP3_MOUSE	N/A	N/A	Actin-related protein 3 OS=Mus musculus GN=Actr3 PE=1 SV=3	TRUE	1.0655	0.29683	112691	100177	123304	92188.4	32762.4	26905.7	12514.2	1.12492	0.0511219
1255	170	sp|P08226|APOE_MOUSE	N/A	N/A	Apolipoprotein E OS=Mus musculus GN=Apoe PE=1 SV=2	TRUE	-1.06438	0.29733	6385.49	7546.5	5733.46	7016.47	2718.4	2936.35	-1161	0.846153	-0.0725509
1256	1872	sp|P46467|VPS4B_MOUSE	N/A	N/A	Vacuolar protein sorting-associated protein 4B OS=Mus musculus GN=Vps4b PE=1 SV=2	TRUE	-1.06394	0.29753	26626.3	33168.5	29247.2	28398.6	15549.4	16283.8	-6542.17	0.802759	-0.0954147
1257	570	sp|Q61696|HS71A_MOUSE	N/A	N/A	Heat shock 70 kDa protein 1A OS=Mus musculus GN=Hspa1a PE=1 SV=2	TRUE	1.06348	0.29773	5488.92	3137.65	2573.56	2237.95	6706.88	4100.34	2351.27	1.74937	0.242882
1258	1796	sp|P12399|CTL2A_MOUSE	N/A	N/A	Protein CTLA-2-alpha OS=Mus musculus GN=Ctla2a PE=2 SV=2	TRUE	-1.06343	0.29775	9001.31	11755.9	8526.48	10754.9	3859.54	9093.88	-2754.55	0.765687	-0.115949
1259	1210	sp|P56959|FUS_MOUSE	N/A	N/A	RNA-binding protein FUS OS=Mus musculus GN=Fus PE=1 SV=1	TRUE	1.05999	0.29928	28857.1	24046.3	26626.1	22460.9	13822.3	8302.71	4810.79	1.20006	0.0792043
1260	625	sp|P51150|RAB7A_MOUSE	N/A	N/A	Ras-related protein Rab-7a OS=Mus musculus GN=Rab7a PE=1 SV=2	TRUE	-1.05974	0.29939	97214.4	124544	101587	126517	65325.6	68155.2	-27329.1	0.780566	-0.10759
1261	2244	sp|O35601|FYB_MOUSE	N/A	N/A	FYN-binding protein OS=Mus musculus GN=Fyb PE=1 SV=2	TRUE	1.05906	0.2997	15169.5	10997.1	12307.6	6735.93	10145.1	10206.7	4172.35	1.3794	0.139692
1262	1594	sp|Q3TGW2|EEPD1_MOUSE	N/A	N/A	Endonuclease/exonuclease/phosphatase family domain-containing protein 1 OS=Mus musculus GN=Eepd1 PE=1 SV=1	TRUE	1.05845	0.29997	27953.6	20086.9	20544	16373.5	22490.2	13899.4	7866.66	1.39163	0.143524
1263	160	sp|P34914|HYES_MOUSE	N/A	N/A	Bifunctional epoxide hydrolase 2 OS=Mus musculus GN=Ephx2 PE=1 SV=2	TRUE	-1.05826	0.30006	776983	884294	630034	862372	215871	310627	-107311	0.878648	-0.0561852
1264	260	sp|P50136|ODBA_MOUSE	N/A	N/A	2-oxoisovalerate dehydrogenase subunit alpha, mitochondrial OS=Mus musculus GN=Bckdha PE=1 SV=1	TRUE	-1.05731	0.30048	97452.5	107729	99927.8	110209	27560.8	21552.5	-10276.2	0.90461	-0.0435386
1265	2389	sp|Q9CQP3|CHCH5_MOUSE	N/A	N/A	Coiled-coil-helix-coiled-coil-helix domain-containing protein 5 OS=Mus musculus GN=Chchd5 PE=1 SV=1	TRUE	1.05722	0.30052	2653.58	1437.98	1592.4	818.803	3811.33	1242.24	1215.6	1.84535	0.266078
1266	1188	sp|Q9JK48|SHLB1_MOUSE	N/A	N/A	Endophilin-B1 OS=Mus musculus GN=Sh3glb1 PE=1 SV=1	TRUE	1.05571	0.3012	45974.6	39408.2	45031.4	35327.1	17136.3	14575.1	6566.42	1.16663	0.0669316
1267	2425	sp|Q9D0Q7|RM45_MOUSE	N/A	N/A	39S ribosomal protein L45, mitochondrial OS=Mus musculus GN=Mrpl45 PE=1 SV=1	TRUE	1.05475	0.30162	5240.11	4047.75	4948.17	3409.27	3041.48	2754.91	1192.37	1.29458	0.112127
1268	1283	sp|P54227|STMN1_MOUSE	N/A	N/A	Stathmin OS=Mus musculus GN=Stmn1 PE=1 SV=2	TRUE	1.05307	0.30238	3361.08	2440.43	2581.48	1775.41	2324.84	2168.28	920.642	1.37725	0.139011
1269	1475	sp|P10810|CD14_MOUSE	N/A	N/A	Monocyte differentiation antigen CD14 OS=Mus musculus GN=Cd14 PE=1 SV=1	TRUE	1.05254	0.30262	8572.55	6158.16	7072.42	5695.55	6770.13	4624.86	2414.39	1.39206	0.143659
1270	2276	sp|Q8BJZ4|RT35_MOUSE	N/A	N/A	28S ribosomal protein S35, mitochondrial OS=Mus musculus GN=Mrps35 PE=1 SV=2	TRUE	1.05249	0.30264	37658.8	31209.3	42881.5	37934.7	14905.6	16916.4	6449.44	1.20665	0.0815817
1271	92	sp|P24270|CATA_MOUSE	N/A	N/A	Catalase OS=Mus musculus GN=Cat PE=1 SV=4	TRUE	-1.05237	0.30269	1.75129e+06	1.82936e+06	1.75088e+06	1.86823e+06	117013	256808	-78066.2	0.957326	-0.0189402
1272	2440	sp|Q9Z1K6|ARI2_MOUSE	N/A	N/A	E3 ubiquitin-protein ligase ARIH2 OS=Mus musculus GN=Arih2 PE=1 SV=1	TRUE	1.05238	0.30269	5725.68	4912.45	5686.37	5493.29	1929.39	2076.02	813.227	1.16554	0.0665288
1273	2139	sp|A2RTL5|RSRC2_MOUSE	N/A	N/A	Arginine/serine-rich coiled-coil protein 2 OS=Mus musculus GN=Rsrc2 PE=2 SV=1	TRUE	-1.05057	0.3035	9406.91	71882.1	6671.38	4973.17	9421.5	231233	-62475.2	0.130866	-0.883174
1274	1461	sp|Q61024|ASNS_MOUSE	N/A	N/A	Asparagine synthetase [glutamine-hydrolyzing] OS=Mus musculus GN=Asns PE=1 SV=3	TRUE	1.05043	0.30357	2433.94	1939.88	2038.13	1698.51	1388.55	947.571	494.061	1.25469	0.098535
1275	202	sp|Q8BH59|CMC1_MOUSE	N/A	N/A	Calcium-binding mitochondrial carrier protein Aralar1 OS=Mus musculus GN=Slc25a12 PE=1 SV=1	TRUE	1.04823	0.30456	50601.3	43272	51434.8	35745.9	17088.2	19211.9	7329.27	1.16938	0.0679545
1276	355	sp|P80317|TCPZ_MOUSE	N/A	N/A	T-complex protein 1 subunit zeta OS=Mus musculus GN=Cct6a PE=1 SV=3	TRUE	1.04815	0.3046	165800	151466	167881	143305	40755.1	26825	14333.8	1.09463	0.0392688
1277	2022	sp|Q06318|UTER_MOUSE	N/A	N/A	Uteroglobin OS=Mus musculus GN=Scgb1a1 PE=1 SV=1	TRUE	1.04805	0.30464	19081.8	13106.1	13291.3	11880.8	18656.7	7040.5	5975.71	1.45595	0.163146
1278	2333	sp|Q9JK42|PDK2_MOUSE	N/A	N/A	[Pyruvate dehydrogenase (acetyl-transferring)] kinase isozyme 2, mitochondrial OS=Mus musculus GN=Pdk2 PE=1 SV=2	TRUE	-1.04735	0.30496	32515.2	40952.7	32797.9	31702.9	18328.4	23574.8	-8437.42	0.793971	-0.100195
1279	2127	sp|Q8CGP1|H2B1K_MOUSE	N/A	N/A	Histone H2B type 1-K OS=Mus musculus GN=Hist1h2bk PE=1 SV=3	TRUE	1.04632	0.30542	5013.8	3843.15	5206.06	2472	2570.99	3248.6	1170.65	1.30461	0.11548
1280	1923	sp|Q8CFQ3|AQR_MOUSE	N/A	N/A	Intron-binding protein aquarius OS=Mus musculus GN=Aqr PE=1 SV=2	TRUE	1.04621	0.30547	11928.3	8048.07	6578.07	4432.71	10235.6	8664.34	3880.19	1.48213	0.170885
1281	199	sp|Q9Z110|P5CS_MOUSE	N/A	N/A	Delta-1-pyrroline-5-carboxylate synthase OS=Mus musculus GN=Aldh18a1 PE=1 SV=2	TRUE	1.04576	0.30568	36819.3	29374.9	29303.7	23564.6	20461.9	15327.3	7444.42	1.25343	0.0980994
1282	641	sp|Q99P72|RTN4_MOUSE	N/A	N/A	Reticulon-4 OS=Mus musculus GN=Rtn4 PE=1 SV=2	TRUE	-1.04218	0.3073	36356	43862.3	39832	43345.6	19518.9	17352.6	-7506.34	0.828866	-0.0815158
1283	675	sp|P62264|RS14_MOUSE	N/A	N/A	40S ribosomal protein S14 OS=Mus musculus GN=Rps14 PE=1 SV=3	TRUE	1.04206	0.30736	13412.8	11001.2	13950.4	10598.2	5227.57	6809.3	2411.58	1.21921	0.0860785
1284	866	sp|Q9DAW9|CNN3_MOUSE	N/A	N/A	Calponin-3 OS=Mus musculus GN=Cnn3 PE=1 SV=1	TRUE	-1.04131	0.3077	34843.6	39938	33203.7	41027.9	15514.7	7502.82	-5094.41	0.872442	-0.0592635
1285	1766	sp|Q8R127|SCPDL_MOUSE	N/A	N/A	Saccharopine dehydrogenase-like oxidoreductase OS=Mus musculus GN=Sccpdh PE=1 SV=1	TRUE	1.04083	0.30792	44765.1	36341.6	36774.4	32200.6	21893.5	19553.2	8423.42	1.23178	0.0905347
1286	790	sp|Q99PV0|PRP8_MOUSE	N/A	N/A	Pre-mRNA-processing-splicing factor 8 OS=Mus musculus GN=Prpf8 PE=1 SV=2	TRUE	1.03986	0.30836	39447.1	34955.4	37840.9	39527.6	8409.38	13881.8	4491.76	1.1285	0.0525015
1287	1422	sp|Q9R1P1|PSB3_MOUSE	N/A	N/A	Proteasome subunit beta type-3 OS=Mus musculus GN=Psmb3 PE=1 SV=1	TRUE	-1.03858	0.30894	27812.5	35718	32837.2	33703.1	15681.5	23767.4	-7905.45	0.77867	-0.108646
1288	2112	sp|P19123|TNNC1_MOUSE	N/A	N/A	Troponin C, slow skeletal and cardiac muscles OS=Mus musculus GN=Tnnc1 PE=1 SV=1	TRUE	1.03664	0.30983	6241.18	4698.03	6573.58	3158.78	3873.16	3805.63	1543.16	1.32847	0.123351
1289	2328	sp|Q8C0I1|ADAS_MOUSE	N/A	N/A	Alkyldihydroxyacetonephosphate synthase, peroxisomal OS=Mus musculus GN=Agps PE=1 SV=1	TRUE	1.03534	0.31042	10862.2	8149.53	8825.44	7506.28	8554.57	3297.49	2712.68	1.33286	0.124786
1290	1996	sp|Q9EPC5|RET7_MOUSE	N/A	N/A	Retinoid-binding protein 7 OS=Mus musculus GN=Rbp7 PE=1 SV=1	TRUE	1.03477	0.31069	10645.5	7464.31	6116.79	6097.72	8865.37	6570.74	3181.21	1.42619	0.154177
1291	1169	sp|P97379|G3BP2_MOUSE	N/A	N/A	Ras GTPase-activating protein-binding protein 2 OS=Mus musculus GN=G3bp2 PE=1 SV=2	TRUE	-1.03473	0.3107	62760.1	69571.5	63883.9	70088.2	21317.1	8843.66	-6811.38	0.902095	-0.0447476
1292	350	sp|Q99PT1|GDIR1_MOUSE	N/A	N/A	Rho GDP-dissociation inhibitor 1 OS=Mus musculus GN=Arhgdia PE=1 SV=3	TRUE	1.03457	0.31077	9053.77	6938.08	7929.83	6430.22	5698.35	4694.33	2115.7	1.30494	0.11559
1293	989	sp|Q8BTI8|SRRM2_MOUSE	N/A	N/A	Serine/arginine repetitive matrix protein 2 OS=Mus musculus GN=Srrm2 PE=1 SV=3	TRUE	1.03371	0.31117	42336.2	38825.5	42755.8	37617.9	9082.32	8353.29	3510.7	1.09042	0.0375948
1294	2243	sp|O35465|FKBP8_MOUSE	N/A	N/A	Peptidyl-prolyl cis-trans isomerase FKBP8 OS=Mus musculus GN=Fkbp8 PE=1 SV=2	TRUE	1.03355	0.31124	8007.79	6615.49	7628.13	6180.8	3488.97	3464.43	1392.3	1.21046	0.0829504
1295	341	sp|Q8CI94|PYGB_MOUSE	N/A	N/A	Glycogen phosphorylase, brain form OS=Mus musculus GN=Pygb PE=1 SV=3	TRUE	-1.03213	0.31189	11164.4	13358.9	11462.2	12997.8	4323.61	6686.07	-2194.52	0.835726	-0.0779359
1296	1784	sp|P70697|DCUP_MOUSE	N/A	N/A	Uroporphyrinogen decarboxylase OS=Mus musculus GN=Urod PE=1 SV=2	TRUE	1.03136	0.31225	190330	178999	190740	180546	30641.1	25176.6	11330.9	1.0633	0.0266564
1297	2293	sp|Q9D967|MGDP1_MOUSE	N/A	N/A	Magnesium-dependent phosphatase 1 OS=Mus musculus GN=Mdp1 PE=1 SV=1	TRUE	-1.03063	0.31258	8587.94	11351.4	4608.29	12667.3	6994.19	6831.6	-2763.44	0.756555	-0.12116
1298	997	sp|Q9CQ19|MYL9_MOUSE	N/A	N/A	Myosin regulatory light polypeptide 9 OS=Mus musculus GN=Myl9 PE=1 SV=3	TRUE	-1.02678	0.31436	16350.5	20196	12063.2	20615.1	9680.43	9656.44	-3845.44	0.809594	-0.0917328
1299	2500	sp|O35657|NEUR1_MOUSE	N/A	N/A	Sialidase-1 OS=Mus musculus GN=Neu1 PE=1 SV=1	TRUE	-1.02474	0.3153	27882.4	36546.5	25878.6	31049.6	6768.88	32012.8	-8664.14	0.762928	-0.117516
1300	2263	sp|Q3TDQ1|STT3B_MOUSE	N/A	N/A	Dolichyl-diphosphooligosaccharide--protein glycosyltransferase subunit STT3B OS=Mus musculus GN=Stt3b PE=1 SV=2	TRUE	1.02423	0.31554	39295.3	34546.1	38757.3	34314.7	11359.8	12709.3	4749.2	1.13747	0.0559416
1301	1440	sp|Q60634|FLOT2_MOUSE	N/A	N/A	Flotillin-2 OS=Mus musculus GN=Flot2 PE=1 SV=2	TRUE	-1.02337	0.31593	36239.5	43060.8	36124	42783.1	17733.2	16521.2	-6821.36	0.841588	-0.0749006
1302	276	sp|Q64374|RGN_MOUSE	N/A	N/A	Regucalcin OS=Mus musculus GN=Rgn PE=1 SV=1	TRUE	-1.02262	0.31628	964557	1.00418e+06	968399	951500	78051.6	122446	-39622.5	0.960542	-0.0174834
1303	1676	sp|Q91VC3|IF4A3_MOUSE	N/A	N/A	Eukaryotic initiation factor 4A-III OS=Mus musculus GN=Eif4a3 PE=1 SV=3	TRUE	1.02182	0.31665	514306	480208	490172	504389	88000.1	83765.4	34098.6	1.07101	0.0297927
1304	2177	sp|Q8VBT0|TMX1_MOUSE	N/A	N/A	Thioredoxin-related transmembrane protein 1 OS=Mus musculus GN=Tmx1 PE=1 SV=1	TRUE	1.0218	0.31666	44877.7	39551.7	45675	45577.7	12734.2	14327.2	5326.06	1.13466	0.054866
1305	222	sp|O70133|DHX9_MOUSE	N/A	N/A	ATP-dependent RNA helicase A OS=Mus musculus GN=Dhx9 PE=1 SV=2	TRUE	-1.01951	0.31773	40491	47003.8	41490	50652.7	16338.7	16689.9	-6512.78	0.861441	-0.0647743
1306	388	sp|Q8K2I3|FMO2_MOUSE	N/A	N/A	Dimethylaniline monooxygenase [N-oxide-forming] 2 OS=Mus musculus GN=Fmo2 PE=1 SV=3	TRUE	1.01829	0.3183	11854.1	9624.49	12658.7	10170.5	6289.13	4722.19	2229.61	1.23166	0.0904907
1307	2402	sp|P70227|ITPR3_MOUSE	N/A	N/A	Inositol 1,4,5-trisphosphate receptor type 3 OS=Mus musculus GN=Itpr3 PE=1 SV=3	TRUE	1.01656	0.3191	8766.66	6910.72	7657.44	5679.38	5260.74	3908.93	1855.93	1.26856	0.10331
1308	920	sp|Q5SX39|MYH4_MOUSE	N/A	N/A	Myosin-4 OS=Mus musculus GN=Myh4 PE=2 SV=1	TRUE	-1.01607	0.31933	62701.7	71961.8	64610.5	68109	14167.6	31670	-9260.1	0.871319	-0.0598227
1309	1882	sp|Q9R0I7|YLPM1_MOUSE	N/A	N/A	YLP motif-containing protein 1 OS=Mus musculus GN=Ylpm1 PE=2 SV=2	TRUE	1.01587	0.31942	3820.33	2660.41	2358.93	2377.8	3525.82	1982.73	1159.92	1.43599	0.157152
1310	1252	sp|Q8JZN5|ACAD9_MOUSE	N/A	N/A	Acyl-CoA dehydrogenase family member 9, mitochondrial OS=Mus musculus GN=Acad9 PE=1 SV=2	TRUE	-1.0158	0.31946	52146.2	62525.3	41123.2	60183	31906.8	16915.4	-10379.1	0.834002	-0.0788328
1311	1785	sp|O35166|GOSR2_MOUSE	N/A	N/A	Golgi SNAP receptor complex member 2 OS=Mus musculus GN=Gosr2 PE=1 SV=2	TRUE	-1.01295	0.32079	8489.8	11129.7	4299.32	10638.9	6884.74	6525.61	-2639.9	0.762805	-0.117586
1312	651	sp|Q9DCS9|NDUBA_MOUSE	N/A	N/A	NADH dehydrogenase [ubiquinone] 1 beta subcomplex subunit 10 OS=Mus musculus GN=Ndufb10 PE=1 SV=3	TRUE	1.01195	0.32126	63105.5	47718.8	41177.6	32482.7	40877.8	37097.1	15386.6	1.32244	0.121377
1313	1900	sp|O09000|NCOA3_MOUSE	N/A	N/A	Nuclear receptor coactivator 3 OS=Mus musculus GN=Ncoa3 PE=1 SV=2	TRUE	1.01154	0.32145	6190.25	5165.57	5707.19	5275.94	2994.65	2033.19	1024.67	1.19837	0.0785893
1314	2334	sp|Q61409|PDE3B_MOUSE	N/A	N/A	cGMP-inhibited 3',5'-cyclic phosphodiesterase B OS=Mus musculus GN=Pde3b PE=1 SV=2	TRUE	1.00785	0.32318	6981.01	4916.67	4550.23	4023.43	6215.17	3795.15	2064.34	1.41987	0.152247
1315	914	sp|Q8VEE1|LMCD1_MOUSE	N/A	N/A	LIM and cysteine-rich domains protein 1 OS=Mus musculus GN=Lmcd1 PE=1 SV=1	TRUE	-1.00682	0.32367	73005.8	93336	54717.3	77716.1	43696.8	61218.5	-20330.2	0.782183	-0.106692
1316	497	sp|Q64726|ZA2G_MOUSE	N/A	N/A	Zinc-alpha-2-glycoprotein OS=Mus musculus GN=Azgp1 PE=1 SV=2	TRUE	-1.00663	0.32376	68488.1	84422	68480	66611.9	30905.2	50800.1	-15933.9	0.811259	-0.0908405
1317	649	sp|P56593|CP2AC_MOUSE	N/A	N/A	Cytochrome P450 2A12 OS=Mus musculus GN=Cyp2a12 PE=1 SV=2	TRUE	1.00624	0.32394	1.54692e+06	1.46863e+06	1.56146e+06	1.48063e+06	149688	251383	78285.9	1.05331	0.0225543
1318	2290	sp|P21812|MCPT4_MOUSE	N/A	N/A	Mast cell protease 4 OS=Mus musculus GN=Mcpt4 PE=1 SV=1	TRUE	-1.00583	0.32413	11930.2	16294.2	9799.59	12822.9	7932.84	14322.3	-4364.05	0.732172	-0.135387
1319	145	sp|P80314|TCPB_MOUSE	N/A	N/A	T-complex protein 1 subunit beta OS=Mus musculus GN=Cct2 PE=1 SV=4	TRUE	1.00428	0.32486	232490	211450	250475	218360	64864.5	35991.3	21040.1	1.0995	0.0411968
1320	73	sp|Q8BH64|EHD2_MOUSE	N/A	N/A	EH domain-containing protein 2 OS=Mus musculus GN=Ehd2 PE=1 SV=1	TRUE	1.00347	0.32525	24471.7	20261.8	18122.5	18482.7	13466.4	5989.29	4209.84	1.20777	0.0819848
1321	742	sp|Q61029|LAP2B_MOUSE	N/A	N/A	Lamina-associated polypeptide 2, isoforms beta/delta/epsilon/gamma OS=Mus musculus GN=Tmpo PE=1 SV=4	TRUE	-1.00078	0.32652	39355.6	47320.9	34836	51247	25011.4	12791.1	-7965.24	0.831676	-0.0800458
1322	719	sp|Q62425|NDUA4_MOUSE	N/A	N/A	Cytochrome c oxidase subunit NDUFA4 OS=Mus musculus GN=Ndufa4 PE=1 SV=2	TRUE	-1.00063	0.32659	20613.2	26386	17848.9	20329.1	12640.6	17347.4	-5772.85	0.781216	-0.107229
1323	2009	sp|Q9D8V0|HM13_MOUSE	N/A	N/A	Minor histocompatibility antigen H13 OS=Mus musculus GN=Hm13 PE=1 SV=1	TRUE	-0.999865	0.32696	32768	46644.7	14815.9	45679.6	29258.7	42765.4	-13876.7	0.702502	-0.153353
1324	1810	sp|P98064|MASP1_MOUSE	N/A	N/A	Mannan-binding lectin serine protease 1 OS=Mus musculus GN=Masp1 PE=1 SV=2	TRUE	-0.999822	0.32698	3518.32	4398.12	3552.25	3971.37	2021.46	2555.66	-879.798	0.79996	-0.0969315
1325	1412	sp|Q8R1B4|EIF3C_MOUSE	N/A	N/A	Eukaryotic translation initiation factor 3 subunit C OS=Mus musculus GN=Eif3c PE=1 SV=1	TRUE	0.996937	0.32835	54425.7	52091.3	54695.4	53200.2	6629.66	5209.27	2334.41	1.04481	0.0190389
1326	1610	sp|Q8VDQ1|PTGR2_MOUSE	N/A	N/A	Prostaglandin reductase 2 OS=Mus musculus GN=Ptgr2 PE=1 SV=2	TRUE	0.992241	0.33059	5176.38	4365.78	5373.89	4578.28	2214.83	1966.93	810.606	1.18567	0.0739649
1327	1426	sp|Q8BVA4|LMOD1_MOUSE	N/A	N/A	Leiomodin-1 OS=Mus musculus GN=Lmod1 PE=1 SV=1	TRUE	0.991953	0.33072	31941.1	26265.1	27909.9	26055.5	13852.6	15870.2	5676.02	1.21611	0.0849711
1328	486	sp|P03987|IGHG3_MOUSE	N/A	N/A	Ig gamma-3 chain C region OS=Mus musculus PE=1 SV=2	TRUE	0.990114	0.33161	74427.3	58419.9	71844.6	37523.3	37283	46810.3	16007.5	1.27401	0.105172
1329	437	sp|Q9D8Y0|EFHD2_MOUSE	N/A	N/A	EF-hand domain-containing protein D2 OS=Mus musculus GN=Efhd2 PE=1 SV=1	TRUE	0.988106	0.33257	111550	83746.3	55962.6	69769	83268.1	56319.3	27803.6	1.332	0.124504
1330	26	sp|Q05920|PYC_MOUSE	N/A	N/A	Pyruvate carboxylase, mitochondrial OS=Mus musculus GN=Pc PE=1 SV=1	TRUE	0.986861	0.33317	154151	144783	153119	143309	27737.6	19647	9367.58	1.0647	0.0272275
1331	1335	sp|Q8K4Q8|COL12_MOUSE	N/A	N/A	Collectin-12 OS=Mus musculus GN=Colec12 PE=1 SV=1	TRUE	-0.986187	0.33349	24718.2	30688.1	16330.3	29624.7	14650.1	16794.5	-5969.82	0.805468	-0.093952
1332	2006	sp|Q9D8S9|BOLA1_MOUSE	N/A	N/A	BolA-like protein 1 OS=Mus musculus GN=Bola1 PE=1 SV=1	TRUE	0.986054	0.33355	35287	32610.7	35950.7	34245.7	6698.13	7383.56	2676.33	1.08207	0.034255
1333	2123	sp|O88792|JAM1_MOUSE	N/A	N/A	Junctional adhesion molecule A OS=Mus musculus GN=F11r PE=1 SV=2	TRUE	0.982936	0.33506	5139.38	3981.48	4563.08	3756.99	3599.82	2128.98	1157.9	1.29082	0.110866
1334	2479	sp|P47880|IBP6_MOUSE	N/A	N/A	Insulin-like growth factor-binding protein 6 OS=Mus musculus GN=Igfbp6 PE=2 SV=2	TRUE	-0.982559	0.33524	9523.08	12476.2	6990.67	9352.32	5311.91	10047.6	-2953.09	0.763301	-0.117304
1335	403	sp|Q9D855|QCR7_MOUSE	N/A	N/A	Cytochrome b-c1 complex subunit 7 OS=Mus musculus GN=Uqcrb PE=1 SV=3	TRUE	0.98218	0.33542	146506	131942	148967	145746	38010.7	38631.5	14563.5	1.11038	0.0454708
1336	408	sp|Q62465|VAT1_MOUSE	N/A	N/A	Synaptic vesicle membrane protein VAT-1 homolog OS=Mus musculus GN=Vat1 PE=1 SV=3	TRUE	0.9808	0.33609	70086	65279.6	69910.1	63736	12121.2	13299.5	4806.46	1.07363	0.0308542
1337	943	sp|P50580|PA2G4_MOUSE	N/A	N/A	Proliferation-associated protein 2G4 OS=Mus musculus GN=Pa2g4 PE=1 SV=3	TRUE	-0.977841	0.33752	53831.8	62597.4	47106.5	62855.9	28627.2	13210.7	-8765.61	0.859969	-0.0655174
1338	1952	sp|Q8R3V5|SHLB2_MOUSE	N/A	N/A	Endophilin-B2 OS=Mus musculus GN=Sh3glb2 PE=1 SV=2	TRUE	0.977677	0.3376	31450.6	26983.6	27154.1	24904.4	12436.1	10930.1	4467.04	1.16555	0.0665296
1339	1352	sp|Q9R1P3|PSB2_MOUSE	N/A	N/A	Proteasome subunit beta type-2 OS=Mus musculus GN=Psmb2 PE=1 SV=1	TRUE	0.975874	0.33848	232441	174580	250694	194250	162035	140890	57861.7	1.33143	0.12432
1340	1437	sp|Q922Y1|UBXN1_MOUSE	N/A	N/A	UBX domain-containing protein 1 OS=Mus musculus GN=Ubxn1 PE=1 SV=1	TRUE	0.975527	0.33864	14520.6	11789	14448.2	9330.17	7555.77	6792.54	2731.59	1.23171	0.0905074
1341	338	sp|Q6P4T2|U520_MOUSE	N/A	N/A	U5 small nuclear ribonucleoprotein 200 kDa helicase OS=Mus musculus GN=Snrnp200 PE=1 SV=1	TRUE	-0.974434	0.33918	68340.5	75395.9	61518.8	74031.5	22776.1	11579.4	-7055.38	0.906422	-0.0426694
1342	1357	sp|Q8K1X4|NCKPL_MOUSE	N/A	N/A	Nck-associated protein 1-like OS=Mus musculus GN=Nckap1l PE=1 SV=1	TRUE	-0.973477	0.33964	26901.8	33052.9	30669.8	36152.7	13477.7	19332.5	-6151.1	0.813902	-0.0894281
1343	1542	sp|Q91XU3|PI42C_MOUSE	N/A	N/A	Phosphatidylinositol 5-phosphate 4-kinase type-2 gamma OS=Mus musculus GN=Pip4k2c PE=1 SV=1	TRUE	0.973383	0.33969	9934.91	7860.33	10527.1	7452.87	5537.16	5459.27	2074.58	1.26393	0.101723
1344	2192	sp|P25799|NFKB1_MOUSE	N/A	N/A	Nuclear factor NF-kappa-B p105 subunit OS=Mus musculus GN=Nfkb1 PE=1 SV=2	TRUE	0.972875	0.33994	6673.18	4814.05	4659.81	3847.28	5884.71	3354.94	1859.13	1.38619	0.141822
1345	133	sp|P48036|ANXA5_MOUSE	N/A	N/A	Annexin A5 OS=Mus musculus GN=Anxa5 PE=1 SV=1	TRUE	0.971878	0.34042	41749.5	37795.7	41261.1	40303.3	10128.5	10963.8	3953.84	1.10461	0.0432094
1346	888	sp|P63325|RS10_MOUSE	N/A	N/A	40S ribosomal protein S10 OS=Mus musculus GN=Rps10 PE=1 SV=1	TRUE	-0.97104	0.34083	214710	233884	191465	239716	62549.9	30466.7	-19174.3	0.918018	-0.0371488
1347	599	sp|P54822|PUR8_MOUSE	N/A	N/A	Adenylosuccinate lyase OS=Mus musculus GN=Adsl PE=1 SV=2	TRUE	0.970979	0.34086	19984.8	17035.3	18672.5	17625.7	7413.55	8358.1	2949.49	1.17314	0.0693498
1348	2347	sp|Q8BMG7|RBGPR_MOUSE	N/A	N/A	Rab3 GTPase-activating protein non-catalytic subunit OS=Mus musculus GN=Rab3gap2 PE=1 SV=2	TRUE	0.9707	0.341	14637.3	12034.6	16587.6	13807.3	6670.1	7232.05	2602.7	1.21627	0.0850291
1349	84	sp|Q99PL5|RRBP1_MOUSE	N/A	N/A	Ribosome-binding protein 1 OS=Mus musculus GN=Rrbp1 PE=1 SV=2	TRUE	-0.970093	0.34129	167672	201126	118028	194607	69283	109130	-33453.8	0.833668	-0.0790071
1350	1464	sp|Q99P87|RETN_MOUSE	N/A	N/A	Resistin OS=Mus musculus GN=Retn PE=1 SV=1	TRUE	-0.969295	0.34168	2343.01	3217.19	1866.58	3338.29	2466.37	2140.57	-874.186	0.728277	-0.137703
1351	2149	sp|Q69Z38|PEAK1_MOUSE	N/A	N/A	Pseudopodium-enriched atypical kinase 1 OS=Mus musculus GN=Peak1 PE=1 SV=4	TRUE	0.968021	0.34231	19057.2	14572.9	12883.9	14602.2	14457	7690.04	4484.29	1.30771	0.116513
1352	2380	sp|P70362|UFD1_MOUSE	N/A	N/A	Ubiquitin recognition factor in ER-associated degradation protein 1 OS=Mus musculus GN=Ufd1 PE=1 SV=2	TRUE	0.966557	0.34302	20466.7	15515	19976.9	9925.95	13883.2	12343	4951.7	1.31916	0.120296
1353	1025	sp|Q9Z1Q5|CLIC1_MOUSE	N/A	N/A	Chloride intracellular channel protein 1 OS=Mus musculus GN=Clic1 PE=1 SV=3	TRUE	-0.966342	0.34313	10412.5	13527.8	10495.9	12641.8	5888.01	10646.2	-3115.28	0.769713	-0.113671
1354	2108	sp|Q6P5F7|TTYH3_MOUSE	N/A	N/A	Protein tweety homolog 3 OS=Mus musculus GN=Ttyh3 PE=1 SV=1	TRUE	0.966292	0.34315	3531.12	2457.06	2034.97	2544.39	3556.44	1619.16	1074.06	1.43713	0.157496
1355	1979	sp|P54728|RD23B_MOUSE	N/A	N/A	UV excision repair protein RAD23 homolog B OS=Mus musculus GN=Rad23b PE=1 SV=2	TRUE	0.966247	0.34318	91010.3	72662	117552	86274.2	50861.9	46595	18348.4	1.25252	0.0977837
1356	2451	sp|Q91YP3|DEOC_MOUSE	N/A	N/A	Deoxyribose-phosphate aldolase OS=Mus musculus GN=Dera PE=1 SV=1	TRUE	-0.964777	0.3439	123539	128556	125511	127493	15382	10418.3	-5016.72	0.960976	-0.0172873
1357	1199	sp|O54931|AKAP2_MOUSE	N/A	N/A	A-kinase anchor protein 2 OS=Mus musculus GN=Akap2 PE=1 SV=3	TRUE	0.964716	0.34393	11623.9	8144.66	7485.55	2038.1	9016.39	9674.83	3479.21	1.42718	0.154478
1358	1351	sp|Q3TLH4|PRC2C_MOUSE	N/A	N/A	Protein PRRC2C OS=Mus musculus GN=Prrc2c PE=1 SV=3	TRUE	-0.962511	0.34501	20325.6	24621.2	19377.5	20799.6	8072.44	14793.7	-4295.66	0.82553	-0.083267
1359	2439	sp|A2AJL3|FGGY_MOUSE	N/A	N/A	FGGY carbohydrate kinase domain-containing protein OS=Mus musculus GN=Fggy PE=1 SV=1	TRUE	-0.962324	0.3451	59825.3	62894.8	57571.2	63713.5	9203.67	6807.25	-3069.46	0.951197	-0.0217296
1360	1124	sp|Q9QXG4|ACSA_MOUSE	N/A	N/A	Acetyl-coenzyme A synthetase, cytoplasmic OS=Mus musculus GN=Acss2 PE=1 SV=2	TRUE	0.962011	0.34526	76707.1	67609.7	70494.2	62142.3	17839.2	30821	9097.38	1.13456	0.0548264
1361	2223	sp|Q61187|TS101_MOUSE	N/A	N/A	Tumor susceptibility gene 101 protein OS=Mus musculus GN=Tsg101 PE=1 SV=2	TRUE	0.961567	0.34548	48290.6	44578.8	51130.8	47821.1	9961.45	9974.04	3711.84	1.08326	0.0347346
1362	126	sp|P13707|GPDA_MOUSE	N/A	N/A	Glycerol-3-phosphate dehydrogenase [NAD(+)], cytoplasmic OS=Mus musculus GN=Gpd1 PE=1 SV=3	TRUE	0.95873	0.34688	14084.7	12471.7	13261.8	11020.4	4271.31	4434.39	1612.92	1.12933	0.0528194
1363	1821	sp|Q9CPT4|MYDGF_MOUSE	N/A	N/A	Myeloid-derived growth factor OS=Mus musculus GN=Mydgf PE=1 SV=1	TRUE	-0.958165	0.34715	32509.7	36322.8	35788.3	34308.1	12570	6233.68	-3813.1	0.895022	-0.0481663
1364	1032	sp|Q9Z0N1|IF2G_MOUSE	N/A	N/A	Eukaryotic translation initiation factor 2 subunit 3, X-linked OS=Mus musculus GN=Eif2s3x PE=1 SV=2	TRUE	0.957977	0.34725	14486.2	12605.6	14705.3	12835.5	4961.23	5202.45	1880.63	1.14919	0.060392
1365	2314	sp|O55137|ACOT1_MOUSE	N/A	N/A	Acyl-coenzyme A thioesterase 1 OS=Mus musculus GN=Acot1 PE=1 SV=1	TRUE	0.95749	0.34749	14781.6	10786.5	11231.6	9121.87	11186.7	10223.3	3995.17	1.37039	0.136843
1366	444	sp|Q8VCM7|FIBG_MOUSE	N/A	N/A	Fibrinogen gamma chain OS=Mus musculus GN=Fgg PE=1 SV=1	TRUE	-0.956491	0.34798	92338.4	112681	83940.3	125160	51004.7	59519.7	-20342.8	0.819466	-0.0864692
1367	1473	sp|P28650|PURA1_MOUSE	N/A	N/A	Adenylosuccinate synthetase isozyme 1 OS=Mus musculus GN=Adssl1 PE=1 SV=2	TRUE	0.955114	0.34867	34384.8	30663.9	33036.9	28108.4	7727.39	12407.7	3720.86	1.12134	0.0497386
1368	1922	sp|Q3UGR5|HDHD2_MOUSE	N/A	N/A	Haloacid dehalogenase-like hydrolase domain-containing protein 2 OS=Mus musculus GN=Hdhd2 PE=1 SV=2	TRUE	0.955006	0.34872	74672.7	69471.7	76652.3	68877.9	15398.2	12150.1	5201.05	1.07487	0.0313542
1369	2426	sp|Q9ER38|TOR3A_MOUSE	N/A	N/A	Torsin-3A OS=Mus musculus GN=Tor3a PE=1 SV=2	TRUE	-0.953449	0.34949	3138.41	5171.04	1911.76	2395.26	3697.82	7173.44	-2032.63	0.606921	-0.216868
1370	104	sp|O35490|BHMT1_MOUSE	N/A	N/A	Betaine--homocysteine S-methyltransferase 1 OS=Mus musculus GN=Bhmt PE=1 SV=1	TRUE	0.953325	0.34955	787709	736494	793615	695040	94010.4	180225	51215.3	1.06954	0.0291968
1371	2159	sp|P42230|STA5A_MOUSE	N/A	N/A	Signal transducer and activator of transcription 5A OS=Mus musculus GN=Stat5a PE=1 SV=1	TRUE	-0.949462	0.35147	20340.8	22621.4	22543	22597.6	6767.29	5397.6	-2280.63	0.899183	-0.0461521
1372	1586	sp|Q3TLP5|ECHD2_MOUSE	N/A	N/A	Enoyl-CoA hydratase domain-containing protein 2, mitochondrial OS=Mus musculus GN=Echdc2 PE=1 SV=2	TRUE	0.945761	0.35332	541310	526000	548234	533813	37030.7	47174.2	15310.3	1.02911	0.0124606
1373	925	sp|P70699|LYAG_MOUSE	N/A	N/A	Lysosomal alpha-glucosidase OS=Mus musculus GN=Gaa PE=1 SV=2	TRUE	-0.941097	0.35566	142523	156254	135972	153468	41581.8	32013.3	-13731	0.912124	-0.0399461
1374	472	sp|P60843|IF4A1_MOUSE	N/A	N/A	Eukaryotic initiation factor 4A-I OS=Mus musculus GN=Eif4a1 PE=1 SV=1	TRUE	0.940829	0.3558	84603.7	78720.8	87824.1	78125.7	18962.1	11609.7	5882.94	1.07473	0.0313001
1375	1029	sp|P35123|UBP4_MOUSE	N/A	N/A	Ubiquitin carboxyl-terminal hydrolase 4 OS=Mus musculus GN=Usp4 PE=1 SV=3	TRUE	0.939041	0.35669	45717.7	42434.8	42551.7	43922.7	9488.24	8402.55	3282.89	1.07736	0.0323621
1376	754	sp|Q8R086|SUOX_MOUSE	N/A	N/A	Sulfite oxidase, mitochondrial OS=Mus musculus GN=Suox PE=1 SV=2	TRUE	0.938303	0.35707	432245	406167	414322	403362	70793.1	72970.4	26077.5	1.0642	0.0270249
1377	2307	sp|Q9DBR1|XRN2_MOUSE	N/A	N/A	5'-3' exoribonuclease 2 OS=Mus musculus GN=Xrn2 PE=1 SV=1	TRUE	-0.937003	0.35772	6403.66	7609.48	6939.78	6772.89	2334.52	4260.95	-1205.82	0.841538	-0.0749264
1378	384	sp|Q8VEM8|MPCP_MOUSE	N/A	N/A	Phosphate carrier protein, mitochondrial OS=Mus musculus GN=Slc25a3 PE=1 SV=1	TRUE	-0.935404	0.35853	135889	149441	140744	157704	35100.5	40152.7	-13552	0.909315	-0.0412856
1379	2539	sp|Q9WVB0|RBPMS_MOUSE	N/A	N/A	RNA-binding protein with multiple splicing OS=Mus musculus GN=Rbpms PE=1 SV=2	TRUE	-0.935241	0.35861	46099.8	60818.8	59451.5	79165.8	39642.3	41866.8	-14719.1	0.757985	-0.12034
1380	368	sp|Q921H8|THIKA_MOUSE	N/A	N/A	3-ketoacyl-CoA thiolase A, peroxisomal OS=Mus musculus GN=Acaa1a PE=1 SV=1	TRUE	-0.935108	0.35868	244742	262260	253792	249359	46722.9	50387.2	-17517.7	0.933205	-0.0300231
1381	2554	sp|Q3TYX2|LRN4L_MOUSE	N/A	N/A	LRRN4 C-terminal-like protein OS=Mus musculus GN=Lrrn4cl PE=2 SV=1	TRUE	-0.934926	0.35877	4828.15	6145.85	4375.05	5415.93	3519.8	3785.56	-1317.71	0.785594	-0.104802
1382	620	sp|P97310|MCM2_MOUSE	N/A	N/A	DNA replication licensing factor MCM2 OS=Mus musculus GN=Mcm2 PE=1 SV=3	TRUE	0.934416	0.35903	42175.9	37264.2	39180.3	36531.5	16573.3	8310.36	4911.75	1.13181	0.0537731
1383	2247	sp|Q9CPX8|QCR10_MOUSE	N/A	N/A	Cytochrome b-c1 complex subunit 10 OS=Mus musculus GN=Uqcr11 PE=3 SV=1	TRUE	0.933452	0.35952	11512.4	8083.09	7738.09	6128.08	10569	7894.85	3429.31	1.42426	0.153588
1384	173	sp|Q9DCW4|ETFB_MOUSE	N/A	N/A	Electron transfer flavoprotein subunit beta OS=Mus musculus GN=Etfb PE=1 SV=3	TRUE	-0.932457	0.36002	25162.8	29829.4	21868.2	37622.9	10494.3	15470.2	-4666.62	0.843556	-0.0738859
1385	2237	sp|Q4FK66|PR38A_MOUSE	N/A	N/A	Pre-mRNA-splicing factor 38A OS=Mus musculus GN=Prpf38a PE=1 SV=1	TRUE	0.931504	0.3605	15947.2	12534.6	14041.6	10284.8	10574.1	7812.84	3412.5	1.27225	0.104571
1386	1339	sp|Q9Z247|FKBP9_MOUSE	N/A	N/A	Peptidyl-prolyl cis-trans isomerase FKBP9 OS=Mus musculus GN=Fkbp9 PE=1 SV=1	TRUE	0.93117	0.36067	4949.85	4135.12	4319.62	3878.74	2181.94	2353.69	814.73	1.19703	0.0781039
1387	183	sp|P06745|G6PI_MOUSE	N/A	N/A	Glucose-6-phosphate isomerase OS=Mus musculus GN=Gpi PE=1 SV=4	TRUE	-0.930014	0.36126	27463.3	30472.2	27070.1	33581.5	6618.18	10141.9	-3008.97	0.901255	-0.0451522
1388	829	sp|Q6GQT9|NOMO1_MOUSE	N/A	N/A	Nodal modulator 1 OS=Mus musculus GN=Nomo1 PE=1 SV=1	TRUE	-0.929979	0.36128	116016	119697	115640	119570	7044.92	13197.5	-3680.7	0.96925	-0.0135643
1389	2481	sp|Q3TAS6|EMC10_MOUSE	N/A	N/A	ER membrane protein complex subunit 10 OS=Mus musculus GN=Emc10 PE=2 SV=2	TRUE	0.929494	0.36152	64195.8	58294.1	65385.6	61550.3	15059.4	17949.8	5901.73	1.10124	0.0418822
1390	198	sp|Q6PB66|LPPRC_MOUSE	N/A	N/A	Leucine-rich PPR motif-containing protein, mitochondrial OS=Mus musculus GN=Lrpprc PE=1 SV=2	TRUE	0.929373	0.36158	290184	262635	265519	242142	77605.2	75153.2	27548.7	1.10489	0.0433204
1391	2124	sp|P05533|LY6A_MOUSE	N/A	N/A	Lymphocyte antigen 6A-2/6E-1 OS=Mus musculus GN=Ly6a PE=1 SV=1	TRUE	0.928108	0.36223	14831.2	12238.1	17293.2	11036.9	8216.54	5687.98	2593.11	1.21189	0.0834624
1392	238	sp|Q9D1A2|CNDP2_MOUSE	N/A	N/A	Cytosolic non-specific dipeptidase OS=Mus musculus GN=Cndp2 PE=1 SV=1	TRUE	-0.927624	0.36247	30871.1	33985.2	31973.6	31240.1	6896.51	10498.6	-3114.08	0.90837	-0.0417374
1393	326	sp|O35744|CHIL3_MOUSE	N/A	N/A	Chitinase-like protein 3 OS=Mus musculus GN=Chil3 PE=1 SV=2	TRUE	-0.927272	0.36265	64208.2	79108.7	58479.4	69362.3	37309.4	46268.5	-14900.5	0.811645	-0.0906337
1394	1930	sp|Q9JIX8|ACINU_MOUSE	N/A	N/A	Apoptotic chromatin condensation inducer in the nucleus OS=Mus musculus GN=Acin1 PE=1 SV=3	TRUE	0.926813	0.36289	15023.1	11896.9	13483.1	7043.55	7400.81	10133.1	3126.23	1.26278	0.101327
1395	2435	sp|Q9JI39|ABCBA_MOUSE	N/A	N/A	ATP-binding cassette sub-family B member 10, mitochondrial OS=Mus musculus GN=Abcb10 PE=1 SV=1	TRUE	-0.926085	0.36326	39896.2	43366.9	42109.8	42894.1	11496.3	6677.77	-3470.66	0.91997	-0.0362264
1396	312	sp|P47934|CACP_MOUSE	N/A	N/A	Carnitine O-acetyltransferase OS=Mus musculus GN=Crat PE=1 SV=3	TRUE	0.925849	0.36338	34729.2	30285.4	31015	29082.9	11869.4	13028.5	4443.8	1.14673	0.0594615
1397	1180	sp|Q91WN4|KMO_MOUSE	N/A	N/A	Kynurenine 3-monooxygenase OS=Mus musculus GN=Kmo PE=1 SV=1	TRUE	-0.925394	0.36361	289199	327537	261844	304444	108109	105499	-38337.8	0.882951	-0.0540633
1398	2142	sp|P49300|CLC10_MOUSE	N/A	N/A	C-type lectin domain family 10 member A OS=Mus musculus GN=Clec10a PE=1 SV=1	TRUE	0.925033	0.36379	5243.39	4444.91	4327.81	4416.52	2401.83	1986.77	798.479	1.17964	0.071749
1399	38	sp|Q60597|ODO1_MOUSE	N/A	N/A	2-oxoglutarate dehydrogenase, mitochondrial OS=Mus musculus GN=Ogdh PE=1 SV=3	TRUE	0.9226	0.36503	23086.3	17943.1	17865.2	12584.8	15564.4	12749.4	5143.2	1.28664	0.109457
1400	588	sp|Q06770|CBG_MOUSE	N/A	N/A	Corticosteroid-binding globulin OS=Mus musculus GN=Serpina6 PE=1 SV=1	TRUE	0.922615	0.36503	11081.2	9799.71	10168.5	9808.96	3739.3	3381.7	1281.5	1.13077	0.053374
1401	1423	sp|Q8K0D5|EFGM_MOUSE	N/A	N/A	Elongation factor G, mitochondrial OS=Mus musculus GN=Gfm1 PE=1 SV=1	TRUE	-0.921871	0.36541	25487.6	28674.2	27783.2	31132.4	9173.61	8598.74	-3186.66	0.888867	-0.0511633
1402	2083	sp|Q9QYC7|VKGC_MOUSE	N/A	N/A	Vitamin K-dependent gamma-carboxylase OS=Mus musculus GN=Ggcx PE=1 SV=1	TRUE	0.918544	0.36711	18099.6	12316.8	4383.93	10060.2	19568.2	10637.9	5782.74	1.4695	0.167169
1403	2498	sp|Q8BGC0|HTSF1_MOUSE	N/A	N/A	HIV Tat-specific factor 1 homolog OS=Mus musculus GN=Htatsf1 PE=1 SV=1	TRUE	0.91786	0.36746	8206.68	6795.21	7936.67	7509.96	4346.81	3432.54	1411.48	1.20772	0.081965
1404	2211	sp|Q9Z0L0|TPBG_MOUSE	N/A	N/A	Trophoblast glycoprotein OS=Mus musculus GN=Tpbg PE=1 SV=3	TRUE	0.916122	0.36836	9353.49	7826.69	7819.35	6065.89	3797.38	4871.43	1526.8	1.19508	0.0773955
1405	983	sp|P50543|S10AB_MOUSE	N/A	N/A	Protein S100-A11 OS=Mus musculus GN=S100a11 PE=1 SV=1	TRUE	0.914769	0.36905	14557	12061.9	11465.7	9139.02	6783.13	7359.83	2495.15	1.20686	0.0816576
1406	358	sp|Q9CRB9|MIC19_MOUSE	N/A	N/A	MICOS complex subunit Mic19 OS=Mus musculus GN=Chchd3 PE=1 SV=1	TRUE	-0.911553	0.37071	138714	147524	136886	142867	20965.7	29256.9	-8810.37	0.940278	-0.0267436
1407	734	sp|Q61599|GDIR2_MOUSE	N/A	N/A	Rho GDP-dissociation inhibitor 2 OS=Mus musculus GN=Arhgdib PE=1 SV=3	TRUE	-0.911024	0.37098	2989.88	3521.76	3196.33	3403.97	1381.27	1654.11	-531.874	0.848975	-0.0711053
1408	1557	sp|Q80Y14|GLRX5_MOUSE	N/A	N/A	Glutaredoxin-related protein 5, mitochondrial OS=Mus musculus GN=Glrx5 PE=1 SV=2	TRUE	0.90949	0.37178	76723.3	73570.1	75569.4	74103.4	10212.4	7027.64	3153.21	1.04286	0.018226
1409	205	sp|P00920|CAH2_MOUSE	N/A	N/A	Carbonic anhydrase 2 OS=Mus musculus GN=Ca2 PE=1 SV=4	TRUE	0.909458	0.37179	35237.3	29243.8	31065.8	22826.3	19249.8	13653.4	5993.46	1.20495	0.0809683
1410	2089	sp|P62746|RHOB_MOUSE	N/A	N/A	Rho-related GTP-binding protein RhoB OS=Mus musculus GN=Rhob PE=1 SV=1	TRUE	-0.908612	0.37223	4372.87	5499.33	4433.92	4244.3	2768.04	3679.18	-1126.46	0.795164	-0.0995436
1411	1799	sp|Q9CQW9|IFM3_MOUSE	N/A	N/A	Interferon-induced transmembrane protein 3 OS=Mus musculus GN=Ifitm3 PE=1 SV=1	TRUE	-0.908532	0.37227	29354.1	32962.2	28860.5	34217.9	12674	5875.8	-3608.11	0.890538	-0.0503475
1412	678	sp|Q920E5|FPPS_MOUSE	N/A	N/A	Farnesyl pyrophosphate synthase OS=Mus musculus GN=Fdps PE=1 SV=1	TRUE	0.908236	0.37243	801491	741713	762241	759068	173186	165721	59778.4	1.0806	0.033663
1413	1498	sp|P68510|1433F_MOUSE	N/A	N/A	14-3-3 protein eta OS=Mus musculus GN=Ywhah PE=1 SV=2	TRUE	-0.908099	0.3725	14709.4	17236.4	15261.8	17326.5	5947.44	8503.52	-2527.01	0.853391	-0.0688518
1414	2589	sp|Q5SFM8|RBM27_MOUSE	N/A	N/A	RNA-binding protein 27 OS=Mus musculus GN=Rbm27 PE=1 SV=3	TRUE	-0.907482	0.37282	6100.19	7337.95	5534.63	6426.59	3103.14	3991.44	-1237.76	0.831321	-0.0802314
1415	939	sp|Q640N1|AEBP1_MOUSE	N/A	N/A	Adipocyte enhancer-binding protein 1 OS=Mus musculus GN=Aebp1 PE=1 SV=1	TRUE	-0.906864	0.37314	2544.62	3704.13	1778.29	1286.98	1808.96	4539.26	-1159.51	0.686968	-0.163063
1416	96	sp|Q8CGN5|PLIN1_MOUSE	N/A	N/A	Perilipin-1 OS=Mus musculus GN=Plin1 PE=1 SV=2	TRUE	0.906723	0.37321	1508.76	1100.6	869.25	808.985	1382.38	798.789	408.16	1.37085	0.136991
1417	2593	sp|Q9JJK2|LANC2_MOUSE	N/A	N/A	LanC-like protein 2 OS=Mus musculus GN=Lancl2 PE=1 SV=1	TRUE	0.905333	0.37393	5051.89	4198.7	4303.01	4483.43	2952.22	1537.48	853.189	1.2032	0.080339
1418	1113	sp|Q9CQW3|PROZ_MOUSE	N/A	N/A	Vitamin K-dependent protein Z OS=Mus musculus GN=Proz PE=1 SV=1	TRUE	-0.905294	0.37395	3506.39	4455.49	2452.64	4106.24	3007.49	2267.49	-949.099	0.786982	-0.104035
1419	65	sp|A6X935|ITIH4_MOUSE	N/A	N/A	Inter alpha-trypsin inhibitor, heavy chain 4 OS=Mus musculus GN=Itih4 PE=1 SV=2	TRUE	0.904952	0.37413	40540.9	34661.8	39683.4	35203.6	17531.1	15757.9	5879.06	1.16961	0.0680419
1420	502	sp|Q6ZQ38|CAND1_MOUSE	N/A	N/A	Cullin-associated NEDD8-dissociated protein 1 OS=Mus musculus GN=Cand1 PE=1 SV=2	TRUE	-0.904941	0.37414	53395.1	76521	15240.7	68511.9	57666.7	75250	-23125.9	0.697783	-0.156279
1421	2363	sp|Q9D7V9|NAAA_MOUSE	N/A	N/A	N-acylethanolamine-hydrolyzing acid amidase OS=Mus musculus GN=Naaa PE=1 SV=2	TRUE	0.902543	0.37538	8538.02	6112.23	6621.22	3564.61	7123.43	6698.55	2425.79	1.39687	0.145158
1422	2060	sp|Q925B0|PAWR_MOUSE	N/A	N/A	PRKC apoptosis WT1 regulator protein OS=Mus musculus GN=Pawr PE=1 SV=2	TRUE	-0.902038	0.37565	1074.06	1366.49	734.136	1447.21	716.463	969.041	-292.427	0.786001	-0.104577
1423	2432	sp|A6H8H2|DEN4C_MOUSE	N/A	N/A	DENN domain-containing protein 4C OS=Mus musculus GN=Dennd4c PE=1 SV=1	TRUE	-0.901512	0.37592	4940.25	5694.08	4897.64	5897.94	2414.6	1781.52	-753.835	0.867611	-0.0616751
1424	1628	sp|P01843|LAC1_MOUSE	N/A	N/A	Ig lambda-1 chain C region OS=Mus musculus PE=1 SV=1	TRUE	0.901254	0.37605	14368.8	10875	11937.5	9040.36	12315.9	5886.89	3493.86	1.32128	0.120993
1425	697	sp|Q99L47|F10A1_MOUSE	N/A	N/A	Hsc70-interacting protein OS=Mus musculus GN=St13 PE=1 SV=1	TRUE	0.90013	0.37664	69327.2	62853.5	67048.9	59965	18938.6	18089.1	6473.71	1.103	0.0425743
1426	1613	sp|P58044|IDI1_MOUSE	N/A	N/A	Isopentenyl-diphosphate Delta-isomerase 1 OS=Mus musculus GN=Idi1 PE=1 SV=1	TRUE	-0.899136	0.37716	113630	123581	104553	126225	33821.9	19995	-9950.65	0.919481	-0.0364574
1427	1736	sp|O08532|CA2D1_MOUSE	N/A	N/A	Voltage-dependent calcium channel subunit alpha-2/delta-1 OS=Mus musculus GN=Cacna2d1 PE=1 SV=1	TRUE	0.899009	0.37723	33604.7	29159.1	34089.5	25904.6	13930.8	11113.7	4445.66	1.15246	0.0616267
1428	140	sp|Q7TPR4|ACTN1_MOUSE	N/A	N/A	Alpha-actinin-1 OS=Mus musculus GN=Actn1 PE=1 SV=1	TRUE	0.898237	0.37763	31425	26550.8	23251.8	22128.9	15649.7	11595.2	4874.24	1.18358	0.0731982
1429	1865	sp|E9PVA8|GCN1_MOUSE	N/A	N/A	eIF-2-alpha kinase activator GCN1 OS=Mus musculus GN=Gcn1 PE=1 SV=1	TRUE	0.897811	0.37785	33915.1	28232.3	29920.6	26959.8	17106.3	15316.9	5682.84	1.20129	0.0796474
1430	2034	sp|P46664|PURA2_MOUSE	N/A	N/A	Adenylosuccinate synthetase isozyme 2 OS=Mus musculus GN=Adss PE=1 SV=2	TRUE	-0.896301	0.37864	13516.1	16495.9	11918.3	13453.7	5708.14	11224.6	-2979.76	0.819363	-0.0865236
1431	919	sp|Q9D1H9|MFAP4_MOUSE	N/A	N/A	Microfibril-associated glycoprotein 4 OS=Mus musculus GN=Mfap4 PE=1 SV=1	TRUE	0.895628	0.37899	60905.7	51620.1	48572.5	53138	30540.1	21013.6	9285.66	1.17988	0.0718396
1432	1288	sp|P0C0S6|H2AZ_MOUSE	N/A	N/A	Histone H2A.Z OS=Mus musculus GN=H2afz PE=1 SV=2	TRUE	0.894913	0.37937	13765.6	5994.18	5964.83	4743.69	29586.6	5337.58	7771.39	2.29649	0.361065
1433	265	sp|P61982|1433G_MOUSE	N/A	N/A	14-3-3 protein gamma OS=Mus musculus GN=Ywhag PE=1 SV=2	TRUE	0.893898	0.3799	2280.13	1849.85	2250.09	1095.53	1165.39	1334.95	430.28	1.2326	0.0908233
1434	1010	sp|Q5XJY5|COPD_MOUSE	N/A	N/A	Coatomer subunit delta OS=Mus musculus GN=Arcn1 PE=1 SV=2	TRUE	-0.893227	0.38025	75585.4	84269.4	75119.7	80373.2	15490.8	33565.8	-8683.93	0.89695	-0.0472316
1435	758	sp|Q8CIB5|FERM2_MOUSE	N/A	N/A	Fermitin family homolog 2 OS=Mus musculus GN=Fermt2 PE=1 SV=1	TRUE	0.89292	0.38042	73974.3	67450.4	78328.1	65988.9	18851.6	18881.4	6523.9	1.09672	0.0400964
1436	167	sp|P37889|FBLN2_MOUSE	N/A	N/A	Fibulin-2 OS=Mus musculus GN=Fbln2 PE=1 SV=2	TRUE	0.892213	0.38079	28517	24026.9	21571.5	20125.2	13623	12146.3	4490.09	1.18688	0.0744061
1437	1353	sp|P02463|CO4A1_MOUSE	N/A	N/A	Collagen alpha-1(IV) chain OS=Mus musculus GN=Col4a1 PE=1 SV=4	TRUE	0.891545	0.38114	17821.2	12780.9	10972.7	5425.84	15615.8	13187.6	5040.33	1.39436	0.144376
1438	1997	sp|Q8BK67|RCC2_MOUSE	N/A	N/A	Protein RCC2 OS=Mus musculus GN=Rcc2 PE=1 SV=1	TRUE	0.891396	0.38122	15754.1	12994.2	15619.8	11953.2	9343.93	5841.89	2759.93	1.2124	0.0836449
1439	1666	sp|E9Q7G0|NUMA1_MOUSE	N/A	N/A	Nuclear mitotic apparatus protein 1 OS=Mus musculus GN=Numa1 PE=1 SV=1	TRUE	0.890871	0.38149	10.2686	0	0	0	39.7702	0	10.2686	Infinity	Infinity
1440	1755	sp|P56375|ACYP2_MOUSE	N/A	N/A	Acylphosphatase-2 OS=Mus musculus GN=Acyp2 PE=1 SV=2	TRUE	0.890871	0.38149	4.48962	0	0	0	17.3882	0	4.48962	Infinity	Infinity
1441	2413	sp|Q9CWZ3|RBM8A_MOUSE	N/A	N/A	RNA-binding protein 8A OS=Mus musculus GN=Rbm8a PE=1 SV=4	TRUE	0.890871	0.38149	15.8769	0	0	0	61.4911	0	15.8769	Infinity	Infinity
1442	2455	sp|Q6PAM1|TXLNA_MOUSE	N/A	N/A	Alpha-taxilin OS=Mus musculus GN=Txlna PE=1 SV=1	TRUE	0.890871	0.38149	6.45334	0	0	0	24.9937	0	6.45334	Infinity	Infinity
1443	2515	sp|P70452|STX4_MOUSE	N/A	N/A	Syntaxin-4 OS=Mus musculus GN=Stx4 PE=1 SV=1	TRUE	0.890871	0.38149	10.6027	0	0	0	41.064	0	10.6027	Infinity	Infinity
1444	2027	sp|Q9DAK9|PHP14_MOUSE	N/A	N/A	14 kDa phosphohistidine phosphatase OS=Mus musculus GN=Phpt1 PE=1 SV=1	TRUE	0.888313	0.38284	18641.3	15754.1	18990.1	16431.3	8145.99	8694.87	2887.17	1.18326	0.0730818
1445	1185	sp|Q9D1R9|RL34_MOUSE	N/A	N/A	60S ribosomal protein L34 OS=Mus musculus GN=Rpl34 PE=1 SV=2	TRUE	0.886655	0.38371	15680.8	11194.5	8635.08	6650.83	15063.9	9955.06	4486.35	1.40077	0.146365
1446	2517	sp|Q9JJX6|P2RX4_MOUSE	N/A	N/A	P2X purinoceptor 4 OS=Mus musculus GN=P2rx4 PE=1 SV=1	TRUE	-0.886627	0.38373	11168.3	14272.7	8926.07	10876	8771.03	9372.05	-3104.37	0.782495	-0.106518
1447	2469	sp|Q9D1L0|CHCH2_MOUSE	N/A	N/A	Coiled-coil-helix-coiled-coil-helix domain-containing protein 2 OS=Mus musculus GN=Chchd2 PE=2 SV=1	TRUE	0.886381	0.38386	139316	125342	120608	129954	32813.7	48945.1	13974.4	1.11149	0.0459057
1448	887	sp|Q9WUK2|IF4H_MOUSE	N/A	N/A	Eukaryotic translation initiation factor 4H OS=Mus musculus GN=Eif4h PE=1 SV=3	TRUE	0.885882	0.38412	5086.83	4108.24	4113.79	3726.79	3315.55	2120.73	978.582	1.2382	0.0927907
1449	760	sp|P34928|APOC1_MOUSE	N/A	N/A	Apolipoprotein C-I OS=Mus musculus GN=Apoc1 PE=1 SV=1	TRUE	0.88345	0.38541	12842	9838.44	8151.93	8718.8	10652.5	5541.59	3003.57	1.30529	0.115707
1450	957	sp|Q9DC70|NDUS7_MOUSE	N/A	N/A	NADH dehydrogenase [ubiquinone] iron-sulfur protein 7, mitochondrial OS=Mus musculus GN=Ndufs7 PE=1 SV=1	TRUE	0.882377	0.38598	110056	101188	105573	99837.9	19506.5	32342.7	8867.85	1.08764	0.036484
1451	2225	sp|D3YZP9|CCDC6_MOUSE	N/A	N/A	Coiled-coil domain-containing protein 6 OS=Mus musculus GN=Ccdc6 PE=1 SV=1	TRUE	0.881326	0.38654	14958.3	10430.6	7974.76	6353.39	14484.7	11526.9	4527.75	1.43408	0.156575
1452	2545	sp|Q3THJ3|EIF1A_MOUSE	N/A	N/A	Probable RNA-binding protein EIF1AD OS=Mus musculus GN=Eif1ad PE=1 SV=2	TRUE	0.880613	0.38691	328.208	238.633	276.611	253.483	302.316	201.115	89.575	1.37537	0.138419
1453	1833	sp|Q9WVJ3|CBPQ_MOUSE	N/A	N/A	Carboxypeptidase Q OS=Mus musculus GN=Cpq PE=1 SV=1	TRUE	-0.878147	0.38823	54693.1	59613.7	57629.5	59269.8	16674.1	11039.9	-4920.61	0.917458	-0.0374136
1454	1120	sp|P83882|RL36A_MOUSE	N/A	N/A	60S ribosomal protein L36a OS=Mus musculus GN=Rpl36a PE=1 SV=2	TRUE	0.878056	0.38827	157.294	107.078	97.299	49.7951	164.485	122.976	50.2167	1.46897	0.167014
1455	828	sp|Q62433|NDRG1_MOUSE	N/A	N/A	Protein NDRG1 OS=Mus musculus GN=Ndrg1 PE=1 SV=1	TRUE	0.877816	0.3884	33429.4	29753.2	33980.2	32987.6	11379.2	10046	3676.11	1.12355	0.0505937
1456	1779	sp|P47879|IBP4_MOUSE	N/A	N/A	Insulin-like growth factor-binding protein 4 OS=Mus musculus GN=Igfbp4 PE=1 SV=2	TRUE	-0.876008	0.38937	2484.42	2914.75	2440.04	2671.43	1177.5	1375.35	-430.324	0.852363	-0.0693754
1457	1504	sp|P24472|GSTA4_MOUSE	N/A	N/A	Glutathione S-transferase A4 OS=Mus musculus GN=Gsta4 PE=1 SV=3	TRUE	0.874775	0.39002	727739	688103	672710	675462	143499	69984.1	39635.9	1.0576	0.0243222
1458	1255	sp|P43024|CX6A1_MOUSE	N/A	N/A	Cytochrome c oxidase subunit 6A1, mitochondrial OS=Mus musculus GN=Cox6a1 PE=1 SV=2	TRUE	0.874733	0.39005	142449	121133	89776.5	138253	71988.5	49002.1	21315.4	1.17597	0.0703952
1459	2150	sp|Q8R3P0|ACY2_MOUSE	N/A	N/A	Aspartoacylase OS=Mus musculus GN=Aspa PE=1 SV=2	TRUE	0.874255	0.3903	33372	26923.8	27409.5	30311.2	22588	13223.5	6448.13	1.2395	0.0932449
1460	520	sp|Q07113|MPRI_MOUSE	N/A	N/A	Cation-independent mannose-6-phosphate receptor OS=Mus musculus GN=Igf2r PE=1 SV=1	TRUE	0.873091	0.39092	15008.5	10656.8	8619.08	7570.01	15761.1	7760.77	4351.62	1.40834	0.148708
1461	223	sp|Q61598|GDIB_MOUSE	N/A	N/A	Rab GDP dissociation inhibitor beta OS=Mus musculus GN=Gdi2 PE=1 SV=1	TRUE	-0.870011	0.39257	191150	204306	195247	218850	32154.2	46354.8	-13156	0.935606	-0.0289069
1462	174	sp|P32020|NLTP_MOUSE	N/A	N/A	Non-specific lipid-transfer protein OS=Mus musculus GN=Scp2 PE=1 SV=3	TRUE	-0.867967	0.39367	1.72521e+06	1.85007e+06	1.48406e+06	1.84346e+06	445194	247524	-124855	0.932513	-0.0303451
1463	47	sp|P27773|PDIA3_MOUSE	N/A	N/A	Protein disulfide-isomerase A3 OS=Mus musculus GN=Pdia3 PE=1 SV=2	TRUE	-0.867721	0.3938	783222	842540	840306	837166	154227	201323	-59317.2	0.929597	-0.0317052
1464	1325	sp|Q9CPV4|GLOD4_MOUSE	N/A	N/A	Glyoxalase domain-containing protein 4 OS=Mus musculus GN=Glod4 PE=1 SV=1	TRUE	0.867682	0.39382	76726.7	67277.1	74358.2	65655.3	33716.2	18715.2	9449.64	1.14046	0.0570795
1465	2387	sp|O70310|NMT1_MOUSE	N/A	N/A	Glycylpeptide N-tetradecanoyltransferase 1 OS=Mus musculus GN=Nmt1 PE=1 SV=1	TRUE	0.866828	0.39428	4581.55	3476.67	3842.57	4067.45	4048.31	1938.45	1104.88	1.3178	0.119849
1466	74	sp|P06728|APOA4_MOUSE	N/A	N/A	Apolipoprotein A-IV OS=Mus musculus GN=Apoa4 PE=1 SV=3	TRUE	0.866304	0.39456	21703.2	19619.6	22008.7	19017.9	7418.2	4196.55	2083.6	1.1062	0.0438338
1467	2107	sp|Q8R0T6|AGRG3_MOUSE	N/A	N/A	Adhesion G protein-coupled receptor G3 OS=Mus musculus GN=Adgrg3 PE=2 SV=3	TRUE	-0.865744	0.39486	5412.15	6251.76	4992.19	5866.94	2582.75	2400.17	-839.612	0.8657	-0.0626326
1468	634	sp|P62281|RS11_MOUSE	N/A	N/A	40S ribosomal protein S11 OS=Mus musculus GN=Rps11 PE=1 SV=3	TRUE	-0.865155	0.39518	177839	190302	185084	190419	36196.4	38429.3	-12463.2	0.934508	-0.0294167
1469	2233	sp|Q9CQV6|MLP3B_MOUSE	N/A	N/A	Microtubule-associated proteins 1A/1B light chain 3B OS=Mus musculus GN=Map1lc3b PE=1 SV=3	TRUE	-0.863103	0.39629	7107.72	8602.61	5370.3	6833.56	3688.18	5304.63	-1494.89	0.826228	-0.0828999
1470	788	sp|Q9CQX8|RT36_MOUSE	N/A	N/A	28S ribosomal protein S36, mitochondrial OS=Mus musculus GN=Mrps36 PE=1 SV=1	TRUE	0.862975	0.39635	16192.9	14270.3	14707.6	14153.9	5208.16	6377.85	1922.55	1.13472	0.0548902
1471	2295	sp|P04940|KV6A6_MOUSE	N/A	N/A	Ig kappa chain V-VI region NQ2-17.4.1 OS=Mus musculus PE=2 SV=1	TRUE	-0.862214	0.39677	8538.37	11789.5	5476.81	8190.74	8619.39	10993.9	-3251.11	0.724236	-0.14012
1472	2551	sp|Q61865|MIA_MOUSE	N/A	N/A	Melanoma-derived growth regulatory protein OS=Mus musculus GN=Mia PE=2 SV=2	TRUE	-0.860855	0.3975	12660	15193.7	14349.7	12717.7	5459.45	9660.26	-2533.73	0.833239	-0.0792306
1473	370	sp|P18760|COF1_MOUSE	N/A	N/A	Cofilin-1 OS=Mus musculus GN=Cfl1 PE=1 SV=3	TRUE	0.86014	0.39789	58785.9	52954.1	59311.6	55058.6	15466.1	19800.5	5831.77	1.11013	0.0453734
1474	615	sp|P63242|IF5A1_MOUSE	N/A	N/A	Eukaryotic translation initiation factor 5A-1 OS=Mus musculus GN=Eif5a PE=1 SV=2	TRUE	-0.85964	0.39816	46794.6	50705.2	47724.3	46506	9183.98	14359.8	-3910.61	0.922876	-0.0348569
1475	342	sp|Q8BH35|CO8B_MOUSE	N/A	N/A	Complement component C8 beta chain OS=Mus musculus GN=C8b PE=1 SV=1	TRUE	0.859555	0.3982	4703.62	3805.94	4366.44	3473.27	3201.64	1865.33	897.683	1.23586	0.0919707
1476	489	sp|E9PV24|FIBA_MOUSE	N/A	N/A	Fibrinogen alpha chain OS=Mus musculus GN=Fga PE=1 SV=1	TRUE	-0.859338	0.39832	21051.6	23518.7	20452.5	22789.1	7237.89	7629.67	-2467.14	0.895099	-0.0481289
1477	859	sp|Q9WU78|PDC6I_MOUSE	N/A	N/A	Programmed cell death 6-interacting protein OS=Mus musculus GN=Pdcd6ip PE=1 SV=3	TRUE	0.858788	0.39862	42193.7	38358.1	46475.5	36632.3	11615.9	11424.8	3835.68	1.1	0.0413914
1478	848	sp|Q9ET54|PALLD_MOUSE	N/A	N/A	Palladin OS=Mus musculus GN=Palld PE=1 SV=2	TRUE	0.857979	0.39906	73995.9	61621.1	70282.8	53649.2	39623.2	33967	12374.8	1.20082	0.079478
1479	1251	sp|Q8R146|APEH_MOUSE	N/A	N/A	Acylamino-acid-releasing enzyme OS=Mus musculus GN=Apeh PE=1 SV=3	TRUE	-0.855923	0.40017	55890.9	77248.2	16279.7	74961.7	54614	75083.6	-21357.4	0.723523	-0.140548
1480	1100	sp|P29416|HEXA_MOUSE	N/A	N/A	Beta-hexosaminidase subunit alpha OS=Mus musculus GN=Hexa PE=1 SV=2	TRUE	-0.85538	0.40046	71155.3	88987.9	67299.1	47050.8	23102.3	76849.5	-17832.5	0.799607	-0.0971233
1481	1017	sp|Q9CYR0|SSBP_MOUSE	N/A	N/A	Single-stranded DNA-binding protein, mitochondrial OS=Mus musculus GN=Ssbp1 PE=1 SV=1	TRUE	0.853078	0.40172	10265.7	7349.6	10159.1	3794.39	9753.01	7482.4	2916.14	1.39678	0.145127
1482	2475	sp|Q8R0V5|I23O2_MOUSE	N/A	N/A	Indoleamine 2,3-dioxygenase 2 OS=Mus musculus GN=Ido2 PE=1 SV=3	TRUE	-0.852219	0.40218	116115	133803	135675	141479	60815.3	42657.5	-17687.8	0.867807	-0.0615768
1483	2417	sp|P12960|CNTN1_MOUSE	N/A	N/A	Contactin-1 OS=Mus musculus GN=Cntn1 PE=1 SV=1	TRUE	-0.851552	0.40255	12157.6	15261.9	8794.77	14269.2	10466.7	7869.33	-3104.3	0.796598	-0.0987607
1484	1854	sp|P97311|MCM6_MOUSE	N/A	N/A	DNA replication licensing factor MCM6 OS=Mus musculus GN=Mcm6 PE=1 SV=1	TRUE	0.850084	0.40335	3557.23	2877.37	3128.74	2421.96	2310.17	1702.59	679.865	1.23628	0.092117
1485	2486	sp|P84228|H32_MOUSE	N/A	N/A	Histone H3.2 OS=Mus musculus GN=Hist1h3b PE=1 SV=2	TRUE	0.849773	0.40352	7164.97	5905.12	6321.52	4997.84	4132.71	3400.87	1259.85	1.21335	0.0839855
1486	1617	sp|P39447|ZO1_MOUSE	N/A	N/A	Tight junction protein ZO-1 OS=Mus musculus GN=Tjp1 PE=1 SV=2	TRUE	0.848863	0.40401	48302.8	40647.4	48476	40230.1	27584.8	16243.2	7655.37	1.18834	0.0749392
1487	336	sp|Q9WV32|ARC1B_MOUSE	N/A	N/A	Actin-related protein 2/3 complex subunit 1B OS=Mus musculus GN=Arpc1b PE=1 SV=4	TRUE	-0.848724	0.40409	66365.6	71585.2	70410.9	72495.2	17323.4	13824.2	-5219.6	0.927086	-0.0328802
1488	1995	sp|P19788|MGP_MOUSE	N/A	N/A	Matrix Gla protein OS=Mus musculus GN=Mgp PE=3 SV=1	TRUE	0.84795	0.40451	9592.27	8232.4	9098.46	7627.03	3465.42	4866.65	1359.88	1.16519	0.0663953
1489	872	sp|P35980|RL18_MOUSE	N/A	N/A	60S ribosomal protein L18 OS=Mus musculus GN=Rpl18 PE=1 SV=3	TRUE	0.84731	0.40486	141831	120392	133643	107663	67400.8	62593.9	21438.6	1.17807	0.0711722
1490	1888	sp|Q60902|EP15R_MOUSE	N/A	N/A	Epidermal growth factor receptor substrate 15-like 1 OS=Mus musculus GN=Eps15l1 PE=1 SV=3	TRUE	0.846343	0.40539	9121.89	8548.78	9115.26	8456.68	1746.07	1751.44	573.115	1.06704	0.0281809
1491	2549	sp|P04925|PRIO_MOUSE	N/A	N/A	Major prion protein OS=Mus musculus GN=Prnp PE=1 SV=2	TRUE	0.845212	0.40601	3240.9	2444.4	2391.21	1399.52	2540.45	2289.44	796.506	1.32585	0.122494
1492	2310	sp|Q91VC9|GHITM_MOUSE	N/A	N/A	Growth hormone-inducible transmembrane protein OS=Mus musculus GN=Ghitm PE=1 SV=1	TRUE	0.844133	0.4066	8077.35	6642.93	7653.81	5685.32	4911.28	3612.75	1434.42	1.21593	0.0849093
1493	1240	sp|Q05020|APOC2_MOUSE	N/A	N/A	Apolipoprotein C-II OS=Mus musculus GN=Apoc2 PE=2 SV=1	TRUE	0.843024	0.40721	3363.85	2862.18	3136.4	2866.53	1353.27	1742.01	501.664	1.17527	0.0701388
1494	1489	sp|P70302|STIM1_MOUSE	N/A	N/A	Stromal interaction molecule 1 OS=Mus musculus GN=Stim1 PE=1 SV=2	TRUE	0.842887	0.40728	31338	29896.1	30760.5	29681.2	3634.19	5246.55	1441.84	1.04823	0.0204559
1495	453	sp|Q91WJ8|FUBP1_MOUSE	N/A	N/A	Far upstream element-binding protein 1 OS=Mus musculus GN=Fubp1 PE=1 SV=1	TRUE	0.840989	0.40833	78835.6	69654.8	84007.3	65309.1	33980.3	18333	9180.8	1.1318	0.0537713
1496	1000	sp|O35488|S27A2_MOUSE	N/A	N/A	Very long-chain acyl-CoA synthetase OS=Mus musculus GN=Slc27a2 PE=1 SV=2	TRUE	0.840918	0.40837	1.21889e+06	1.18645e+06	1.23443e+06	1.17652e+06	107059	89184.4	32435.1	1.02734	0.0117133
1497	193	sp|Q62009|POSTN_MOUSE	N/A	N/A	Periostin OS=Mus musculus GN=Postn PE=1 SV=2	TRUE	0.839317	0.40925	66473.8	58705.8	61084.2	53129.3	27416.9	18470.5	7768.02	1.13232	0.0539696
1498	715	sp|Q62523|ZYX_MOUSE	N/A	N/A	Zyxin OS=Mus musculus GN=Zyx PE=1 SV=2	TRUE	0.838534	0.40968	10750.9	8449.18	11978.1	5994.33	6667.2	7588.36	2301.68	1.27242	0.104629
1499	2138	sp|Q8BPG6|SUMF2_MOUSE	N/A	N/A	Sulfatase-modifying factor 2 OS=Mus musculus GN=Sumf2 PE=1 SV=2	TRUE	0.838086	0.40992	6153.03	4907.04	4211.37	3618.45	3913.28	3741.56	1245.99	1.25392	0.0982695
1500	2020	sp|Q08122|TLE3_MOUSE	N/A	N/A	Transducin-like enhancer protein 3 OS=Mus musculus GN=Tle3 PE=1 SV=3	TRUE	0.837959	0.40999	12974.2	10471	12000.7	10437.3	8761.22	6124.17	2503.12	1.23905	0.0930893
1501	667	sp|Q60854|SPB6_MOUSE	N/A	N/A	Serpin B6 OS=Mus musculus GN=Serpinb6 PE=1 SV=1	TRUE	0.837781	0.41009	17409.8	15075.8	18674.5	14232.3	7048.47	7373.4	2334	1.15482	0.0625135
1502	111	sp|P09411|PGK1_MOUSE	N/A	N/A	Phosphoglycerate kinase 1 OS=Mus musculus GN=Pgk1 PE=1 SV=4	TRUE	0.83757	0.41021	105741	74405.5	22136.2	50852.1	111580	73221.7	31335.1	1.42114	0.152637
1503	1904	sp|P13595|NCAM1_MOUSE	N/A	N/A	Neural cell adhesion molecule 1 OS=Mus musculus GN=Ncam1 PE=1 SV=3	TRUE	-0.835832	0.41117	5727.47	7958.49	3731.06	4959.88	5397.85	8418.29	-2231.02	0.719668	-0.142868
1504	713	sp|Q99NB1|ACS2L_MOUSE	N/A	N/A	Acetyl-coenzyme A synthetase 2-like, mitochondrial OS=Mus musculus GN=Acss1 PE=1 SV=1	TRUE	0.834224	0.41206	46736.3	40480.8	50207.6	32352.6	21357.7	16474.3	6255.53	1.15453	0.0624055
1505	1451	sp|O35405|PLD3_MOUSE	N/A	N/A	Phospholipase D3 OS=Mus musculus GN=Pld3 PE=1 SV=1	TRUE	-0.833447	0.41249	35318.4	39849.9	29355.7	32633.9	13654.5	14512.5	-4531.51	0.886286	-0.0524263
1506	538	sp|Q60605|MYL6_MOUSE	N/A	N/A	Myosin light polypeptide 6 OS=Mus musculus GN=Myl6 PE=1 SV=3	TRUE	-0.831445	0.41359	26679.7	30175	25150.8	32321.9	10354.6	11459	-3495.3	0.884166	-0.0534664
1507	109	sp|Q9DBJ1|PGAM1_MOUSE	N/A	N/A	Phosphoglycerate mutase 1 OS=Mus musculus GN=Pgam1 PE=1 SV=3	TRUE	0.831381	0.41363	11324	9821.13	12313.6	7872.73	3706.6	5659.25	1502.91	1.15303	0.0618398
1508	996	sp|P60766|CDC42_MOUSE	N/A	N/A	Cell division control protein 42 homolog OS=Mus musculus GN=Cdc42 PE=1 SV=2	TRUE	-0.83128	0.41369	116323	127469	122349	123902	23928	44668.5	-11146	0.912559	-0.0397391
1509	1993	sp|P01661|KV3A9_MOUSE	N/A	N/A	Ig kappa chain V-III region MOPC 63 OS=Mus musculus PE=1 SV=1	TRUE	-0.830955	0.41386	9657.45	14028.8	6102.82	7022.53	8574.35	18048.1	-4371.34	0.688402	-0.162158
1510	1460	sp|Q9QZD8|DIC_MOUSE	N/A	N/A	Mitochondrial dicarboxylate carrier OS=Mus musculus GN=Slc25a10 PE=1 SV=2	TRUE	0.830792	0.41396	186476	175580	180979	171341	25525.4	42155.4	10896.3	1.06206	0.0261485
1511	34	sp|P17182|ENOA_MOUSE	N/A	N/A	Alpha-enolase OS=Mus musculus GN=Eno1 PE=1 SV=3	TRUE	0.830156	0.41431	4290.96	3509.85	2960.19	3242.32	2678.28	2069.96	781.114	1.22255	0.0872664
1512	579	sp|Q8CDG3|VCIP1_MOUSE	N/A	N/A	Deubiquitinating protein VCIP135 OS=Mus musculus GN=Vcpip1 PE=1 SV=1	TRUE	0.830111	0.41433	42305.5	34948	26588.2	33967.8	26964.6	16275.8	7357.57	1.21053	0.0829753
1513	514	sp|Q9CQQ7|AT5F1_MOUSE	N/A	N/A	ATP synthase F(0) complex subunit B1, mitochondrial OS=Mus musculus GN=Atp5f1 PE=1 SV=1	TRUE	0.829607	0.41461	12675.3	10452.5	12250.1	8461.77	4939.73	8815.9	2222.85	1.21266	0.08374
1514	1716	sp|Q9CZY3|UB2V1_MOUSE	N/A	N/A	Ubiquitin-conjugating enzyme E2 variant 1 OS=Mus musculus GN=Ube2v1 PE=1 SV=1	TRUE	0.827207	0.41595	30681.3	28680.6	30311.9	30508.2	4570.1	7876.83	2000.63	1.06976	0.0292846
1515	808	sp|P46638|RB11B_MOUSE	N/A	N/A	Ras-related protein Rab-11B OS=Mus musculus GN=Rab11b PE=1 SV=3	TRUE	-0.826997	0.41606	175628	183219	172674	184914	21968.2	25738.4	-7591.35	0.958567	-0.0183776
1516	2577	sp|Q3UGS4|MCRI1_MOUSE	N/A	N/A	Mapk-regulated corepressor-interacting protein 1 OS=Mus musculus GN=Mcrip1 PE=1 SV=1	TRUE	-0.826785	0.41618	3034.6	4040.21	2068.99	3565.36	2928.74	3390.84	-1005.61	0.751099	-0.124303
1517	1965	sp|P21844|CMA1_MOUSE	N/A	N/A	Chymase OS=Mus musculus GN=Cma1 PE=1 SV=2	TRUE	-0.826379	0.41641	22595.4	26507.9	21246.4	26176.9	8237.2	15914.6	-3912.51	0.852402	-0.0693556
1518	2153	sp|Q8CH25|SLTM_MOUSE	N/A	N/A	SAFB-like transcription modulator OS=Mus musculus GN=Sltm PE=1 SV=1	TRUE	0.825609	0.41684	16051.3	13502.4	13529.1	13243.1	7622.35	8394.69	2548.91	1.18877	0.0750996
1519	2121	sp|Q8BMP6|GCP60_MOUSE	N/A	N/A	Golgi resident protein GCP60 OS=Mus musculus GN=Acbd3 PE=1 SV=3	TRUE	-0.825465	0.41692	10333.6	12181.2	8093.11	11677.7	5337.42	6296.62	-1847.59	0.848325	-0.071438
1520	2010	sp|Q91YR7|PRP6_MOUSE	N/A	N/A	Pre-mRNA-processing factor 6 OS=Mus musculus GN=Prpf6 PE=1 SV=1	TRUE	-0.824257	0.41759	13582.6	15717.3	16255.4	16680.7	7123.06	6086.87	-2134.7	0.864182	-0.0633948
1521	1924	sp|Q9CRB6|TPPP3_MOUSE	N/A	N/A	Tubulin polymerization-promoting protein family member 3 OS=Mus musculus GN=Tppp3 PE=1 SV=1	TRUE	-0.824222	0.41761	13092	16447.2	9954.22	14132.7	9663.19	11499.1	-3355.18	0.796003	-0.0990851
1522	1912	sp|Q921F4|HNRLL_MOUSE	N/A	N/A	Heterogeneous nuclear ribonucleoprotein L-like OS=Mus musculus GN=Hnrnpll PE=1 SV=3	TRUE	0.823838	0.41782	4879.44	4149.34	3900.09	4393.46	2500.43	1985.52	730.096	1.17595	0.0703906
1523	414	sp|P17225|PTBP1_MOUSE	N/A	N/A	Polypyrimidine tract-binding protein 1 OS=Mus musculus GN=Ptbp1 PE=1 SV=2	TRUE	-0.823752	0.41787	115524	124767	109587	119921	23075.1	35066.4	-9242.31	0.925923	-0.033425
1524	4	sp|P19096|FAS_MOUSE	N/A	N/A	Fatty acid synthase OS=Mus musculus GN=Fasn PE=1 SV=2	TRUE	0.823416	0.41806	15529.9	12472.9	10803.2	8303.39	10434.1	8382.25	3056.91	1.24508	0.0951985
1525	1578	sp|Q9DCU9|HOGA1_MOUSE	N/A	N/A	4-hydroxy-2-oxoglutarate aldolase, mitochondrial OS=Mus musculus GN=Hoga1 PE=1 SV=1	TRUE	-0.823011	0.41828	701811	778962	569122	754080	222175	265178	-77150.4	0.900957	-0.0452957
1526	2468	sp|Q3TH73|TTYH2_MOUSE	N/A	N/A	Protein tweety homolog 2 OS=Mus musculus GN=Ttyh2 PE=1 SV=1	TRUE	-0.821809	0.41895	4423.28	5348.52	3709.4	5785.49	3027.42	2746	-925.241	0.82701	-0.0824894
1527	727	sp|P25444|RS2_MOUSE	N/A	N/A	40S ribosomal protein S2 OS=Mus musculus GN=Rps2 PE=1 SV=3	TRUE	-0.821785	0.41897	13932.7	17563.9	8844.6	17397	9055.96	13836.7	-3631.21	0.793257	-0.100586
1528	2090	sp|Q3ULJ0|GPD1L_MOUSE	N/A	N/A	Glycerol-3-phosphate dehydrogenase 1-like protein OS=Mus musculus GN=Gpd1l PE=1 SV=2	TRUE	0.82108	0.41936	69066.4	62896.9	68320.5	65613.4	16228.4	22808.7	6169.47	1.09809	0.0406374
1529	458	sp|O88783|FA5_MOUSE	N/A	N/A	Coagulation factor V OS=Mus musculus GN=F5 PE=1 SV=1	TRUE	0.820532	0.41967	25039.4	20731.9	18303	18036.7	13876.4	13133.1	4307.45	1.20777	0.0819839
1530	490	sp|P09671|SODM_MOUSE	N/A	N/A	Superoxide dismutase [Mn], mitochondrial OS=Mus musculus GN=Sod2 PE=1 SV=3	TRUE	0.819988	0.41997	159984	143651	148803	177764	37095.6	65271.1	16333.5	1.1137	0.0467692
1531	431	sp|P97314|CSRP2_MOUSE	N/A	N/A	Cysteine and glycine-rich protein 2 OS=Mus musculus GN=Csrp2 PE=1 SV=3	TRUE	0.818755	0.42066	7548.62	5789.16	4847.1	3536.4	6343.45	4330.76	1759.46	1.30392	0.115252
1532	251	sp|P42125|ECI1_MOUSE	N/A	N/A	Enoyl-CoA delta isomerase 1, mitochondrial OS=Mus musculus GN=Eci1 PE=1 SV=2	TRUE	0.81704	0.42162	18919.6	16688.3	18989.7	14732.5	6990.48	7127.7	2231.26	1.1337	0.0544991
1533	1132	sp|O89086|RBM3_MOUSE	N/A	N/A	RNA-binding protein 3 OS=Mus musculus GN=Rbm3 PE=1 SV=1	TRUE	-0.815718	0.42237	15593.3	19058.9	13730.5	21982.1	11409.9	10382.8	-3465.66	0.818161	-0.0871613
1534	1195	sp|Q9Z0S1|BPNT1_MOUSE	N/A	N/A	3'(2'),5'-bisphosphate nucleotidase 1 OS=Mus musculus GN=Bpnt1 PE=1 SV=2	TRUE	0.814518	0.42304	341009	323807	341090	328610	60949.4	45046.4	17201	1.05312	0.0224783
1535	1698	sp|Q9CQX2|CYB5B_MOUSE	N/A	N/A	Cytochrome b5 type B OS=Mus musculus GN=Cyb5b PE=1 SV=1	TRUE	-0.813365	0.42369	225589	234427	229757	241236	29844	25604.9	-8838.63	0.962297	-0.0166909
1536	194	sp|Q8BMF4|ODP2_MOUSE	N/A	N/A	Dihydrolipoyllysine-residue acetyltransferase component of pyruvate dehydrogenase complex, mitochondrial OS=Mus musculus GN=Dlat PE=1 SV=2	TRUE	-0.813284	0.42373	19075.3	22214.8	17274.2	16114.4	6249.58	13269.6	-3139.56	0.858673	-0.0661722
1537	80	sp|P05064|ALDOA_MOUSE	N/A	N/A	Fructose-bisphosphate aldolase A OS=Mus musculus GN=Aldoa PE=1 SV=2	TRUE	-0.812642	0.42409	38196.7	43791.9	41313.5	39995.1	15899.4	19912.8	-5595.13	0.872234	-0.0593672
1538	23	sp|P02088|HBB1_MOUSE	N/A	N/A	Hemoglobin subunit beta-1 OS=Mus musculus GN=Hbb-b1 PE=1 SV=2	TRUE	0.811358	0.42482	25194.7	21545.3	22608.7	20338.3	11167.3	12157.7	3649.38	1.16938	0.0679562
1539	782	sp|Q9JJU8|SH3L1_MOUSE	N/A	N/A	SH3 domain-binding glutamic acid-rich-like protein OS=Mus musculus GN=Sh3bgrl PE=1 SV=1	TRUE	-0.810484	0.42531	18903.8	23070	16198.4	17057.3	11996	14738	-4166.21	0.81941	-0.0864986
1540	2433	sp|Q9Z2A9|GGT5_MOUSE	N/A	N/A	Gamma-glutamyltransferase 5 OS=Mus musculus GN=Ggt5 PE=1 SV=2	TRUE	0.808873	0.42622	32877.1	24536.7	21292.8	7358.08	27855.1	24967.3	8340.35	1.33991	0.127077
1541	19	sp|Q02566|MYH6_MOUSE	N/A	N/A	Myosin-6 OS=Mus musculus GN=Myh6 PE=1 SV=2	TRUE	0.806944	0.42731	62266.9	51173.6	43556.9	46664.4	40544.2	27772.7	11093.3	1.21678	0.0852115
1542	2165	sp|Q9D6S7|RRFM_MOUSE	N/A	N/A	Ribosome-recycling factor, mitochondrial OS=Mus musculus GN=Mrrf PE=1 SV=1	TRUE	0.806935	0.42731	21699.6	17958.6	20393.6	13627.6	14665.5	7205.1	3740.96	1.20831	0.0821785
1543	2275	sp|Q99K90|TAB2_MOUSE	N/A	N/A	TGF-beta-activated kinase 1 and MAP3K7-binding protein 2 OS=Mus musculus GN=Tab2 PE=1 SV=1	TRUE	0.806451	0.42759	8465.13	7246.43	7752.38	6473.91	4170.5	3530.53	1218.7	1.16818	0.0675094
1544	2541	sp|O08705|NTCP_MOUSE	N/A	N/A	Sodium/bile acid cotransporter OS=Mus musculus GN=Slc10a1 PE=1 SV=1	TRUE	0.806364	0.42764	176210	138255	131670	98941	118592	125172	37954.6	1.27453	0.105349
1545	2196	sp|Q6NXI6|RPRD2_MOUSE	N/A	N/A	Regulation of nuclear pre-mRNA domain-containing protein 2 OS=Mus musculus GN=Rprd2 PE=1 SV=1	TRUE	0.805526	0.42811	8233.72	6409.84	6229.27	7393.37	7115.07	3639.56	1823.89	1.28455	0.108749
1546	726	sp|P26883|FKB1A_MOUSE	N/A	N/A	Peptidyl-prolyl cis-trans isomerase FKBP1A OS=Mus musculus GN=Fkbp1a PE=1 SV=2	TRUE	0.805309	0.42823	46898.1	42097.8	50797.4	45384.7	13036.2	17945.7	4800.23	1.11403	0.0468952
1547	2483	sp|Q62084|PP14B_MOUSE	N/A	N/A	Protein phosphatase 1 regulatory subunit 14B OS=Mus musculus GN=Ppp1r14b PE=1 SV=2	TRUE	-0.804236	0.42884	6315.25	8539.77	3924.59	5543.42	6015.3	8358.74	-2224.52	0.739511	-0.131056
1548	1479	sp|Q9CXR1|DHRS7_MOUSE	N/A	N/A	Dehydrogenase/reductase SDR family member 7 OS=Mus musculus GN=Dhrs7 PE=1 SV=2	TRUE	-0.804177	0.42888	8991.94	11379.3	7176.81	6413.52	4916.2	10137.6	-2387.34	0.790203	-0.102261
1549	718	sp|Q9JLT4|TRXR2_MOUSE	N/A	N/A	Thioredoxin reductase 2, mitochondrial OS=Mus musculus GN=Txnrd2 PE=1 SV=4	TRUE	0.803098	0.42949	95435.4	86420.1	76526.7	81379.5	33766.1	21406.6	9015.33	1.10432	0.0430949
1550	732	sp|Q99KJ8|DCTN2_MOUSE	N/A	N/A	Dynactin subunit 2 OS=Mus musculus GN=Dctn2 PE=1 SV=3	TRUE	0.803085	0.4295	39496.9	35884.4	42673.3	38898.1	12473.6	10419.3	3612.52	1.10067	0.0416575
1551	2166	sp|Q9QZW0|AT11C_MOUSE	N/A	N/A	Phospholipid-transporting ATPase 11C OS=Mus musculus GN=Atp11c PE=1 SV=2	TRUE	-0.801474	0.43041	109842	114970	106061	118064	19158.7	12367.2	-5127.38	0.955402	-0.0198137
1552	969	sp|P10922|H10_MOUSE	N/A	N/A	Histone H1.0 OS=Mus musculus GN=H1f0 PE=2 SV=4	TRUE	0.80086	0.43076	3793.8	2647.58	2235.03	1857.68	4108.11	3091.63	1146.23	1.43294	0.156227
1553	1682	sp|Q8K009|AL1L2_MOUSE	N/A	N/A	Mitochondrial 10-formyltetrahydrofolate dehydrogenase OS=Mus musculus GN=Aldh1l2 PE=1 SV=2	TRUE	0.800363	0.43104	36085.1	28151.5	32675.4	16841	22031	29513	7933.6	1.28182	0.107826
1554	2284	sp|P17515|CXL10_MOUSE	N/A	N/A	C-X-C motif chemokine 10 OS=Mus musculus GN=Cxcl10 PE=1 SV=1	TRUE	0.798572	0.43206	2599.29	1791.66	1271.73	1194.24	2954.78	2094.13	807.63	1.45077	0.161599
1555	1750	sp|Q9Z2V5|HDAC6_MOUSE	N/A	N/A	Histone deacetylase 6 OS=Mus musculus GN=Hdac6 PE=1 SV=3	TRUE	0.797809	0.43249	15987.3	13478.4	13672.7	14879.5	9936.74	4915.84	2508.85	1.18614	0.0741352
1556	1520	sp|Q8R1G2|CMBL_MOUSE	N/A	N/A	Carboxymethylenebutenolidase homolog OS=Mus musculus GN=Cmbl PE=1 SV=1	TRUE	0.796995	0.43296	34792.1	27162.6	38768.9	25125.8	27008.8	21448.6	7629.48	1.28088	0.107509
1557	2553	sp|Q62241|RU1C_MOUSE	N/A	N/A	U1 small nuclear ribonucleoprotein C OS=Mus musculus GN=Snrpc PE=1 SV=1	TRUE	0.794693	0.43427	12677.9	9972.82	8515.57	6886.86	9411.04	7927.11	2705.12	1.27125	0.104231
1558	450	sp|O08709|PRDX6_MOUSE	N/A	N/A	Peroxiredoxin-6 OS=Mus musculus GN=Prdx6 PE=1 SV=3	TRUE	-0.794029	0.43465	119499	126174	119139	128260	26237.1	13942.9	-6674.34	0.947102	-0.0236033
1559	1824	sp|O88533|DDC_MOUSE	N/A	N/A	Aromatic-L-amino-acid decarboxylase OS=Mus musculus GN=Ddc PE=1 SV=1	TRUE	-0.793818	0.43477	313933	329397	299451	330641	45327.9	55990.8	-15464.1	0.953053	-0.0208828
1560	1241	sp|Q8R0Y8|S2542_MOUSE	N/A	N/A	Mitochondrial coenzyme A transporter SLC25A42 OS=Mus musculus GN=Slc25a42 PE=1 SV=1	TRUE	0.793164	0.43515	118535	106772	114818	98977.4	42749.7	31720.8	11762.5	1.11016	0.0453872
1561	306	sp|Q924X2|CPT1B_MOUSE	N/A	N/A	Carnitine O-palmitoyltransferase 1, muscle isoform OS=Mus musculus GN=Cpt1b PE=1 SV=1	TRUE	-0.792127	0.43574	70129.8	78720.1	66084.3	82203	22968.6	33323.4	-8590.25	0.890876	-0.0501828
1562	1744	sp|O54749|CP2J5_MOUSE	N/A	N/A	Cytochrome P450 2J5 OS=Mus musculus GN=Cyp2j5 PE=1 SV=1	TRUE	-0.791949	0.43584	245127	286669	264962	354414	145732	121085	-41542.6	0.855085	-0.0679906
1563	972	sp|Q64105|SPRE_MOUSE	N/A	N/A	Sepiapterin reductase OS=Mus musculus GN=Spr PE=1 SV=1	TRUE	0.791637	0.43602	249999	229776	246357	212357	61035.2	71738.5	20223	1.08801	0.0366336
1564	2016	sp|Q9D5J6|SHPK_MOUSE	N/A	N/A	Sedoheptulokinase OS=Mus musculus GN=Shpk PE=1 SV=1	TRUE	0.791325	0.4362	83232.7	79374.2	77539.6	79626.7	14604.5	9421.2	3858.44	1.04861	0.0206143
1565	1148	sp|Q78IK4|MIC27_MOUSE	N/A	N/A	MICOS complex subunit Mic27 OS=Mus musculus GN=Apool PE=1 SV=1	TRUE	-0.79057	0.43663	5388.61	6969.12	3491.34	4407.02	4653.4	5744.43	-1580.52	0.773212	-0.111702
1566	736	sp|P63001|RAC1_MOUSE	N/A	N/A	Ras-related C3 botulinum toxin substrate 1 OS=Mus musculus GN=Rac1 PE=1 SV=1	TRUE	-0.789885	0.43702	16144.5	18618.7	18378.7	20430.9	8519.17	7502.94	-2474.22	0.867111	-0.0619254
1567	1090	sp|P97328|KHK_MOUSE	N/A	N/A	Ketohexokinase OS=Mus musculus GN=Khk PE=1 SV=1	TRUE	-0.789739	0.43711	920736	959352	970666	935355	97496.9	155336	-38616.6	0.959747	-0.0178432
1568	2570	sp|P15089|CBPA3_MOUSE	N/A	N/A	Mast cell carboxypeptidase A OS=Mus musculus GN=Cpa3 PE=2 SV=1	TRUE	0.78818	0.438	23458.7	17229.9	16855.2	13195.1	25307.9	11448.9	6228.73	1.36151	0.13402
1569	1513	sp|Q571E4|GALNS_MOUSE	N/A	N/A	N-acetylgalactosamine-6-sulfatase OS=Mus musculus GN=Galns PE=1 SV=2	TRUE	0.786593	0.43891	4344.41	3246.97	2683.3	2011.2	3987.56	3042.28	1097.44	1.33799	0.126452
1570	1075	sp|Q8BTZ7|GMPPB_MOUSE	N/A	N/A	Mannose-1-phosphate guanyltransferase beta OS=Mus musculus GN=Gmppb PE=1 SV=1	TRUE	-0.786212	0.43913	165667	174000	170670	168337	19478.5	34919.7	-8333.49	0.952106	-0.0213145
1571	2238	sp|Q8BK63|KC1A_MOUSE	N/A	N/A	Casein kinase I isoform alpha OS=Mus musculus GN=Csnk1a1 PE=1 SV=2	TRUE	-0.785579	0.4395	10014.8	11936.4	10687.5	12207.6	5684.52	7037.51	-1921.56	0.839017	-0.0762293
1572	517	sp|P70290|EM55_MOUSE	N/A	N/A	55 kDa erythrocyte membrane protein OS=Mus musculus GN=Mpp1 PE=1 SV=1	TRUE	0.785364	0.43962	25033.4	20712.4	21924.1	15491.2	14696.6	13555.6	4320.99	1.20862	0.0822891
1573	645	sp|Q8VCW8|ACSF2_MOUSE	N/A	N/A	Acyl-CoA synthetase family member 2, mitochondrial OS=Mus musculus GN=Acsf2 PE=1 SV=1	TRUE	0.782859	0.44106	742705	720083	773530	712657	83939.6	60700	22622.2	1.03142	0.0134339
1574	553	sp|Q9DBP5|KCY_MOUSE	N/A	N/A	UMP-CMP kinase OS=Mus musculus GN=Cmpk1 PE=1 SV=1	TRUE	-0.780945	0.44217	295377	310784	311254	296257	57329.9	41404.9	-15407.2	0.950425	-0.0220823
1575	874	sp|Q9D554|SF3A3_MOUSE	N/A	N/A	Splicing factor 3A subunit 3 OS=Mus musculus GN=Sf3a3 PE=1 SV=2	TRUE	-0.780316	0.44253	74069.9	79028.3	76889.5	73594.9	13255	19702.4	-4958.45	0.937257	-0.0281412
1576	2081	sp|Q9CR64|KISHA_MOUSE	N/A	N/A	Protein kish-A OS=Mus musculus GN=Tmem167a PE=1 SV=1	TRUE	0.778906	0.44335	20175.1	16925.5	20649.6	16959.9	10277.8	11370	3249.59	1.19199	0.0762739
1577	2260	sp|Q6ZQM8|UD17C_MOUSE	N/A	N/A	UDP-glucuronosyltransferase 1-7C OS=Mus musculus GN=Ugt1a7c PE=1 SV=1	TRUE	0.778549	0.44355	2624.42	2039.87	2382.25	1321.11	1559.33	2333.83	584.552	1.28656	0.109431
1578	706	sp|A2ARA8|ITA8_MOUSE	N/A	N/A	Integrin alpha-8 OS=Mus musculus GN=Itga8 PE=1 SV=1	TRUE	0.778028	0.44385	210440	170778	251207	253161	130428	133128	39661.8	1.23224	0.0906959
1579	617	sp|P62082|RS7_MOUSE	N/A	N/A	40S ribosomal protein S7 OS=Mus musculus GN=Rps7 PE=2 SV=1	TRUE	0.777621	0.44409	428424	336131	618210	327407	296993	318072	92293	1.27457	0.105365
1580	1867	sp|Q07235|GDN_MOUSE	N/A	N/A	Glia-derived nexin OS=Mus musculus GN=Serpine2 PE=1 SV=2	TRUE	0.775622	0.44525	24667	19838.9	20096	13328.3	15394.1	16896.2	4828.08	1.24336	0.0945982
1581	285	sp|P30999|CTND1_MOUSE	N/A	N/A	Catenin delta-1 OS=Mus musculus GN=Ctnnd1 PE=1 SV=2	TRUE	-0.775371	0.44539	101893	113921	103578	125713	38140.2	42364.8	-12028.2	0.894417	-0.0484601
1582	392	sp|Q01768|NDKB_MOUSE	N/A	N/A	Nucleoside diphosphate kinase B OS=Mus musculus GN=Nme2 PE=1 SV=1	TRUE	0.77453	0.44588	21453.4	17824.4	16499.4	15970.6	13333.8	10312.1	3628.98	1.2036	0.0804809
1583	77	sp|P10126|EF1A1_MOUSE	N/A	N/A	Elongation factor 1-alpha 1 OS=Mus musculus GN=Eef1a1 PE=1 SV=3	TRUE	0.77424	0.44605	19040.4	16799.8	20536.8	14560.6	7145.43	7868.08	2240.57	1.13337	0.0543713
1584	2427	sp|Q9CR41|HYPK_MOUSE	N/A	N/A	Huntingtin-interacting protein K OS=Mus musculus GN=Hypk PE=1 SV=2	TRUE	0.773267	0.44661	10234.4	7980.53	7346.17	5840.22	8042.71	6811.38	2253.86	1.28242	0.10803
1585	1544	sp|Q9CQH3|NDUB5_MOUSE	N/A	N/A	NADH dehydrogenase [ubiquinone] 1 beta subcomplex subunit 5, mitochondrial OS=Mus musculus GN=Ndufb5 PE=1 SV=1	TRUE	0.772215	0.44723	48628.8	43306.8	55338.9	42212.7	17019.6	18734.6	5321.96	1.12289	0.0503371
1586	245	sp|P70404|IDHG1_MOUSE	N/A	N/A	Isocitrate dehydrogenase [NAD] subunit gamma 1, mitochondrial OS=Mus musculus GN=Idh3g PE=1 SV=1	TRUE	-0.77188	0.44742	44988.2	50397.4	47774.4	48653.1	13392.3	22711.3	-5409.16	0.89267	-0.0493091
1587	158	sp|Q6P8J7|KCRS_MOUSE	N/A	N/A	Creatine kinase S-type, mitochondrial OS=Mus musculus GN=Ckmt2 PE=1 SV=1	TRUE	0.771844	0.44744	58747.8	53561.9	59388.4	45225.8	13659.9	21130.8	5185.94	1.09682	0.040136
1588	156	sp|P29699|FETUA_MOUSE	N/A	N/A	Alpha-2-HS-glycoprotein OS=Mus musculus GN=Ahsg PE=1 SV=1	TRUE	0.771795	0.44747	12979.9	11329.9	12904.8	11053.5	5922.03	4960.67	1649.92	1.14562	0.0590424
1589	1848	sp|Q8VI93|OAS3_MOUSE	N/A	N/A	2'-5'-oligoadenylate synthase 3 OS=Mus musculus GN=Oas3 PE=1 SV=1	TRUE	0.770249	0.44837	4120.98	3235.32	3182.75	2397.34	3087.11	2811.19	885.66	1.27375	0.105083
1590	1820	sp|Q9CZ44|NSF1C_MOUSE	N/A	N/A	NSFL1 cofactor p47 OS=Mus musculus GN=Nsfl1c PE=1 SV=1	TRUE	-0.768989	0.4491	76336.6	80604.3	80069.7	83815	11852.4	16966.6	-4267.68	0.947054	-0.0236253
1591	58	sp|P11499|HS90B_MOUSE	N/A	N/A	Heat shock protein HSP 90-beta OS=Mus musculus GN=Hsp90ab1 PE=1 SV=3	TRUE	0.768932	0.44914	313891	267656	191219	232505	196792	74092.9	46234.5	1.17274	0.0692011
1592	176	sp|Q9EQ20|MMSA_MOUSE	N/A	N/A	Methylmalonate-semialdehyde dehydrogenase [acylating], mitochondrial OS=Mus musculus GN=Aldh6a1 PE=1 SV=1	TRUE	-0.768695	0.44928	428423	476816	316396	486433	153593	173284	-48393.8	0.898507	-0.0464788
1593	1864	sp|P55194|3BP1_MOUSE	N/A	N/A	SH3 domain-binding protein 1 OS=Mus musculus GN=Sh3bp1 PE=1 SV=2	TRUE	0.767366	0.45005	5904.32	5041.05	4583.28	4585.15	3180.91	2509.57	863.276	1.17125	0.0686494
1594	2512	sp|P70340|SMAD1_MOUSE	N/A	N/A	Mothers against decapentaplegic homolog 1 OS=Mus musculus GN=Smad1 PE=1 SV=2	TRUE	0.765373	0.45122	18084.2	15899.5	16301.9	17299.5	8251.45	6065.76	2184.68	1.13741	0.0559154
1595	1955	sp|Q9EP75|CP4FE_MOUSE	N/A	N/A	Leukotriene-B4 omega-hydroxylase 3 OS=Mus musculus GN=Cyp4f14 PE=1 SV=1	TRUE	-0.764857	0.45152	62565.8	78907.9	38133.8	57590.1	45121.4	65769.9	-16342.1	0.792897	-0.100783
1596	2161	sp|P61148|FGF1_MOUSE	N/A	N/A	Fibroblast growth factor 1 OS=Mus musculus GN=Fgf1 PE=1 SV=1	TRUE	-0.763324	0.45241	15709.4	19408.6	14577.8	12748.4	7005.82	17128.3	-3699.23	0.809403	-0.0918351
1597	601	sp|Q00519|XDH_MOUSE	N/A	N/A	Xanthine dehydrogenase/oxidase OS=Mus musculus GN=Xdh PE=1 SV=5	TRUE	-0.762218	0.45306	104633	115277	100923	105987	33792.1	38748.7	-10644.2	0.907664	-0.0420751
1598	2105	sp|P52293|IMA1_MOUSE	N/A	N/A	Importin subunit alpha-1 OS=Mus musculus GN=Kpna2 PE=1 SV=2	TRUE	-0.761646	0.4534	17833.3	19686.2	18500	19445.2	6560.25	5907.4	-1852.9	0.905878	-0.0429301
1599	359	sp|Q9Z0X1|AIFM1_MOUSE	N/A	N/A	Apoptosis-inducing factor 1, mitochondrial OS=Mus musculus GN=Aifm1 PE=1 SV=1	TRUE	-0.761246	0.45363	576870	598264	569411	645870	33490	102666	-21394.6	0.964239	-0.0158154
1600	1312	sp|Q9DBH5|LMAN2_MOUSE	N/A	N/A	Vesicular integral-membrane protein VIP36 OS=Mus musculus GN=Lman2 PE=1 SV=2	TRUE	-0.761195	0.45366	53120.7	59853.1	56382.3	71704.3	13774.9	30720.3	-6732.4	0.887518	-0.0518229
1601	24	sp|Q9JHU4|DYHC1_MOUSE	N/A	N/A	Cytoplasmic dynein 1 heavy chain 1 OS=Mus musculus GN=Dync1h1 PE=1 SV=2	TRUE	0.760736	0.45393	106905	99102.6	119590	103533	27117.4	25652.1	7802.63	1.07873	0.0329139
1602	2305	sp|O08539|BIN1_MOUSE	N/A	N/A	Myc box-dependent-interacting protein 1 OS=Mus musculus GN=Bin1 PE=1 SV=1	TRUE	-0.760707	0.45395	7929.96	9361.6	6529.61	9347.52	5247.48	4314.95	-1431.64	0.847073	-0.0720791
1603	879	sp|P62889|RL30_MOUSE	N/A	N/A	60S ribosomal protein L30 OS=Mus musculus GN=Rpl30 PE=1 SV=2	TRUE	-0.760385	0.45414	780877	822470	849641	842403	135783	147883	-41593.1	0.949429	-0.0225375
1604	1603	sp|P26516|PSMD7_MOUSE	N/A	N/A	26S proteasome non-ATPase regulatory subunit 7 OS=Mus musculus GN=Psmd7 PE=1 SV=2	TRUE	0.759571	0.45461	21758.2	18752.7	24977.9	24544.2	10485.2	9863.85	3005.49	1.16027	0.0645587
1605	1109	sp|P17047|LAMP2_MOUSE	N/A	N/A	Lysosome-associated membrane glycoprotein 2 OS=Mus musculus GN=Lamp2 PE=1 SV=2	TRUE	-0.756294	0.45654	42076.9	47806.3	45855.2	48803.5	18263	21096.7	-5729.49	0.880152	-0.0554422
1606	772	sp|O08756|HCD2_MOUSE	N/A	N/A	3-hydroxyacyl-CoA dehydrogenase type-2 OS=Mus musculus GN=Hsd17b10 PE=1 SV=4	TRUE	0.755119	0.45723	222631	212986	212831	215770	30844.3	35517.1	9645.8	1.04529	0.0192362
1607	2088	sp|Q9ERB0|SNP29_MOUSE	N/A	N/A	Synaptosomal-associated protein 29 OS=Mus musculus GN=Snap29 PE=1 SV=1	TRUE	0.754619	0.45753	11122.5	9675.14	9841	10874.7	5352.43	4390.28	1447.33	1.14959	0.0605441
1608	389	sp|Q00898|A1AT5_MOUSE	N/A	N/A	Alpha-1-antitrypsin 1-5 OS=Mus musculus GN=Serpina1e PE=1 SV=1	TRUE	-0.753739	0.45805	9328.75	10647.9	8116.67	9570.68	4059.37	5043.29	-1319.13	0.876114	-0.0574396
1609	1577	sp|Q9QUR7|PIN1_MOUSE	N/A	N/A	Peptidyl-prolyl cis-trans isomerase NIMA-interacting 1 OS=Mus musculus GN=Pin1 PE=1 SV=1	TRUE	0.752932	0.45852	9550.61	7597.2	8175.78	4259.21	6478.91	6968.49	1953.42	1.25712	0.0993778
1610	1592	sp|P97478|COQ7_MOUSE	N/A	N/A	5-demethoxyubiquinone hydroxylase, mitochondrial OS=Mus musculus GN=Coq7 PE=1 SV=3	TRUE	0.750127	0.46018	7394.31	6299.88	6051.44	6193.66	4401.6	2755.81	1094.43	1.17372	0.0695654
1611	1886	sp|Q62348|TSN_MOUSE	N/A	N/A	Translin OS=Mus musculus GN=Tsn PE=1 SV=1	TRUE	0.74988	0.46033	8832.14	7417.68	8671.64	5968.93	4147.52	5658.13	1414.46	1.19069	0.0757977
1612	811	sp|P01837|IGKC_MOUSE	N/A	N/A	Ig kappa chain C region OS=Mus musculus PE=1 SV=1	TRUE	0.749099	0.46079	7023.19	6062.57	5755.79	5846.59	3566.3	2954.5	960.621	1.15845	0.0638777
1613	2594	sp|Q3UVG3|F91A1_MOUSE	N/A	N/A	Protein FAM91A1 OS=Mus musculus GN=Fam91a1 PE=1 SV=1	TRUE	-0.748079	0.46139	5603.36	6503	5814.4	6162.02	3675.15	2173.02	-899.632	0.861659	-0.0646646
1614	1920	sp|Q91XD7|CREL1_MOUSE	N/A	N/A	Cysteine-rich with EGF-like domain protein 1 OS=Mus musculus GN=Creld1 PE=1 SV=1	TRUE	-0.747657	0.46164	34752.6	39370.2	42707.3	43767.2	15650.3	16315.7	-4617.58	0.882714	-0.05418
1615	2234	sp|Q3TMX7|QSOX2_MOUSE	N/A	N/A	Sulfhydryl oxidase 2 OS=Mus musculus GN=Qsox2 PE=1 SV=1	TRUE	0.747231	0.46189	7977.31	5614.56	3771.12	5693.27	10592.2	2948.76	2362.74	1.42082	0.15254
1616	2366	sp|Q8VEE0|RPE_MOUSE	N/A	N/A	Ribulose-phosphate 3-epimerase OS=Mus musculus GN=Rpe PE=1 SV=1	TRUE	-0.747068	0.46199	20737.9	24600.6	22091.5	28650	13273.8	13446.3	-3862.65	0.842985	-0.07418
1617	2592	sp|O35516|NOTC2_MOUSE	N/A	N/A	Neurogenic locus notch homolog protein 2 OS=Mus musculus GN=Notch2 PE=1 SV=1	TRUE	0.746758	0.46218	2821.7	2309.2	3001.6	1306.05	1313.22	2222.93	512.494	1.22194	0.0870483
1618	1883	sp|Q60692|PSB6_MOUSE	N/A	N/A	Proteasome subunit beta type-6 OS=Mus musculus GN=Psmb6 PE=1 SV=3	TRUE	-0.745992	0.46263	66262	74350.5	57221.8	56007.3	23024.6	33264.4	-8088.47	0.891212	-0.0500191
1619	1457	sp|Q9D3H2|OBP1A_MOUSE	N/A	N/A	Odorant-binding protein 1a OS=Mus musculus GN=Obp1a PE=1 SV=2	TRUE	0.743877	0.46389	27012.8	21973.9	19341.2	19248.8	19622.1	14324.7	5038.93	1.22931	0.0896631
1620	568	sp|P47911|RL6_MOUSE	N/A	N/A	60S ribosomal protein L6 OS=Mus musculus GN=Rpl6 PE=1 SV=3	TRUE	0.742386	0.46477	873414	827540	908013	872783	67730.7	228067	45873.9	1.05543	0.0234311
1621	149	sp|O89020|AFAM_MOUSE	N/A	N/A	Afamin OS=Mus musculus GN=Afm PE=1 SV=2	TRUE	-0.741368	0.46538	14421.6	17010.1	11969.8	13759.8	7356.82	10761.9	-2588.46	0.847828	-0.0716923
1622	507	sp|P31786|ACBP_MOUSE	N/A	N/A	Acyl-CoA-binding protein OS=Mus musculus GN=Dbi PE=1 SV=2	TRUE	0.740892	0.46566	29937.6	27163.3	25072.9	26260.6	10931.2	7769.89	2774.31	1.10213	0.0422346
1623	446	sp|Q9JII6|AK1A1_MOUSE	N/A	N/A	Alcohol dehydrogenase [NADP(+)] OS=Mus musculus GN=Akr1a1 PE=1 SV=3	TRUE	0.740875	0.46567	2.65002e+06	2.60576e+06	2.60403e+06	2.63195e+06	181934	109331	44262.7	1.01699	0.00731517
1624	2354	sp|Q9ER69|FL2D_MOUSE	N/A	N/A	Pre-mRNA-splicing regulator WTAP OS=Mus musculus GN=Wtap PE=1 SV=3	TRUE	0.740829	0.4657	1896.52	1472.32	1372.6	1169.81	1688.63	1156.97	424.198	1.28811	0.109954
1625	1119	sp|Q9Z1R3|APOM_MOUSE	N/A	N/A	Apolipoprotein M OS=Mus musculus GN=Apom PE=1 SV=1	TRUE	0.740283	0.46602	7507.17	6334.9	7263.98	5650.25	3926	4286.84	1172.27	1.18505	0.0737366
1626	1722	sp|Q3U1J4|DDB1_MOUSE	N/A	N/A	DNA damage-binding protein 1 OS=Mus musculus GN=Ddb1 PE=1 SV=2	TRUE	0.739726	0.46636	27099.8	23629.8	28809.5	25812.4	12130.7	12087.5	3469.95	1.14685	0.0595052
1627	479	sp|P11688|ITA5_MOUSE	N/A	N/A	Integrin alpha-5 OS=Mus musculus GN=Itga5 PE=1 SV=3	TRUE	0.739523	0.46648	54835.9	50017.2	54495.9	48538.7	20064.4	11441.6	4818.65	1.09634	0.0399452
1628	903	sp|O70325|GPX41_MOUSE	N/A	N/A	Phospholipid hydroperoxide glutathione peroxidase, mitochondrial OS=Mus musculus GN=Gpx4 PE=1 SV=4	TRUE	-0.739498	0.46649	7622.44	9238.13	8727.56	10813.7	6484.3	4337.41	-1615.69	0.825107	-0.0834899
1629	987	sp|P62852|RS25_MOUSE	N/A	N/A	40S ribosomal protein S25 OS=Mus musculus GN=Rps25 PE=1 SV=1	TRUE	-0.739413	0.46654	145065	160311	121448	159970	68650	21059.4	-15246	0.904897	-0.0434009
1630	213	sp|P62754|RS6_MOUSE	N/A	N/A	40S ribosomal protein S6 OS=Mus musculus GN=Rps6 PE=1 SV=1	TRUE	0.739323	0.4666	41530.1	34390.9	56692.4	41951.3	26737.4	22427.1	7139.23	1.20759	0.0819198
1631	864	sp|Q9D6Y9|GLGB_MOUSE	N/A	N/A	1,4-alpha-glucan-branching enzyme OS=Mus musculus GN=Gbe1 PE=1 SV=1	TRUE	0.737937	0.46742	917284	881346	900370	798592	70665.9	171991	35938.4	1.04078	0.0173576
1632	2565	sp|Q80W21|GSTM7_MOUSE	N/A	N/A	Glutathione S-transferase Mu 7 OS=Mus musculus GN=Gstm7 PE=1 SV=1	TRUE	-0.737489	0.46769	87854	91928	91008.8	90038.6	7878.89	19579.1	-4073.92	0.955684	-0.0196859
1633	1608	sp|Q3UQ84|SYTM_MOUSE	N/A	N/A	Threonine--tRNA ligase, mitochondrial OS=Mus musculus GN=Tars2 PE=1 SV=1	TRUE	0.73702	0.46797	2161.76	1803.61	1778.37	1587.88	1166.26	1358.94	358.147	1.19857	0.0786642
1634	525	sp|P11859|ANGT_MOUSE	N/A	N/A	Angiotensinogen OS=Mus musculus GN=Agt PE=1 SV=1	TRUE	0.736876	0.46806	51877.8	45115	45184	41205.3	28205	16240.5	6762.88	1.1499	0.0606613
1635	591	sp|Q71FD7|FBLI1_MOUSE	N/A	N/A	Filamin-binding LIM protein 1 OS=Mus musculus GN=Fblim1 PE=1 SV=2	TRUE	0.736828	0.46809	35475.9	31771.2	35370.6	26683.4	11030.7	15105.2	3704.7	1.11661	0.0478999
1636	2216	sp|Q8BP48|MAP11_MOUSE	N/A	N/A	Methionine aminopeptidase 1 OS=Mus musculus GN=Metap1 PE=1 SV=1	TRUE	0.736013	0.46857	54493.2	50883.4	58186.4	50463.6	16244.3	5349.02	3609.78	1.07094	0.029766
1637	559	sp|P84244|H33_MOUSE	N/A	N/A	Histone H3.3 OS=Mus musculus GN=H3f3a PE=1 SV=2	TRUE	-0.735951	0.46861	5906.12	7219.72	4233.62	5649.64	4138.83	5144.8	-1313.6	0.818054	-0.087218
1638	1034	sp|Q9DCM2|GSTK1_MOUSE	N/A	N/A	Glutathione S-transferase kappa 1 OS=Mus musculus GN=Gstk1 PE=1 SV=3	TRUE	0.735582	0.46883	435703	403078	456872	448111	132471	86443.6	32625.9	1.08094	0.0338023
1639	1336	sp|P56394|COX17_MOUSE	N/A	N/A	Cytochrome c oxidase copper chaperone OS=Mus musculus GN=Cox17 PE=1 SV=2	TRUE	0.734872	0.46926	9652.7	8246.77	9139.16	7014.08	5531.28	4064.27	1405.93	1.17048	0.0683649
1640	2507	sp|Q01965|LY9_MOUSE	N/A	N/A	T-lymphocyte surface antigen Ly-9 OS=Mus musculus GN=Ly9 PE=1 SV=2	TRUE	0.734641	0.46939	8069.29	5356.62	3404.64	2578.28	10134	8710.81	2712.67	1.50641	0.177944
1641	357	sp|P51885|LUM_MOUSE	N/A	N/A	Lumican OS=Mus musculus GN=Lum PE=1 SV=2	TRUE	0.733492	0.47008	73730.5	64004.4	56687.5	50451.6	36629.5	30925.4	9726.06	1.15196	0.0614371
1642	857	sp|Q9JMD3|STA10_MOUSE	N/A	N/A	START domain-containing protein 10 OS=Mus musculus GN=Stard10 PE=1 SV=1	TRUE	0.732389	0.47074	1.16433e+06	1.13477e+06	1.13131e+06	1.16941e+06	91002.1	118951	29564.3	1.02605	0.0111699
1643	1420	sp|Q9CQZ5|NDUA6_MOUSE	N/A	N/A	NADH dehydrogenase [ubiquinone] 1 alpha subcomplex subunit 6 OS=Mus musculus GN=Ndufa6 PE=1 SV=1	TRUE	0.729984	0.47219	14034.8	12098.7	11801.6	11314.6	7179.72	6400.97	1936.07	1.16002	0.0644667
1644	66	sp|P21614|VTDB_MOUSE	N/A	N/A	Vitamin D-binding protein OS=Mus musculus GN=Gc PE=1 SV=2	TRUE	0.727872	0.47345	73474.3	68990.4	72402.3	72453.3	16160.2	15576	4483.91	1.06499	0.0273468
1645	2352	sp|O89079|COPE_MOUSE	N/A	N/A	Coatomer subunit epsilon OS=Mus musculus GN=Cope PE=1 SV=3	TRUE	-0.727123	0.4739	33441.6	35761.6	34742.5	36269.5	7741.65	8829.76	-2319.97	0.935127	-0.0291295
1646	8	sp|P11276|FINC_MOUSE	N/A	N/A	Fibronectin OS=Mus musculus GN=Fn1 PE=1 SV=4	TRUE	0.726485	0.47429	13055.6	11616.8	12687.1	11608.4	5652.95	4331.05	1438.79	1.12385	0.05071
1647	2386	sp|Q80YR9|R12BA_MOUSE	N/A	N/A	RNA-binding protein 12B-A OS=Mus musculus GN=Rbm12b1 PE=1 SV=2	TRUE	-0.726491	0.47429	3303.4	4219.54	2144.31	3158.87	3293.6	3207.54	-916.139	0.782882	-0.106304
1648	2061	sp|O54950|AAKG1_MOUSE	N/A	N/A	5'-AMP-activated protein kinase subunit gamma-1 OS=Mus musculus GN=Prkag1 PE=1 SV=2	TRUE	-0.726273	0.47442	33678.2	39192.6	33409.9	31760.2	17457.8	22036	-5514.4	0.8593	-0.0658552
1649	2160	sp|Q922V4|PLRG1_MOUSE	N/A	N/A	Pleiotropic regulator 1 OS=Mus musculus GN=Plrg1 PE=1 SV=1	TRUE	0.725223	0.47505	2357.29	1863.85	1282.43	2127.8	2045.38	1299.83	493.435	1.26474	0.102001
1650	849	sp|P97457|MLRS_MOUSE	N/A	N/A	Myosin regulatory light chain 2, skeletal muscle isoform OS=Mus musculus GN=Mylpf PE=1 SV=3	TRUE	-0.724976	0.4752	23981.9	29159.8	16586.7	26967	18540.1	18314.3	-5177.92	0.82243	-0.0849012
1651	1454	sp|Q6Q477|AT2B4_MOUSE	N/A	N/A	Plasma membrane calcium-transporting ATPase 4 OS=Mus musculus GN=Atp2b4 PE=1 SV=1	TRUE	0.724887	0.47525	7749.35	6504.73	6550.8	5813	5242.86	3111.74	1244.62	1.19134	0.0760359
1652	2547	sp|O88803|LECT2_MOUSE	N/A	N/A	Leukocyte cell-derived chemotaxin-2 OS=Mus musculus GN=Lect2 PE=1 SV=1	TRUE	0.724859	0.47527	16814.3	13316	20569.3	8482.02	10584.8	14502.3	3498.31	1.26272	0.101305
1653	2506	sp|Q640P2|ANGL1_MOUSE	N/A	N/A	Angiopoietin-related protein 1 OS=Mus musculus GN=Angptl1 PE=2 SV=1	TRUE	-0.72416	0.47569	1363.71	1578.65	1453.17	1418.92	560.18	967.205	-214.944	0.863843	-0.063565
1654	2315	sp|Q8CFA2|GCST_MOUSE	N/A	N/A	Aminomethyltransferase, mitochondrial OS=Mus musculus GN=Amt PE=1 SV=1	TRUE	0.723939	0.47582	35369.7	30746.4	37309.6	26909.5	12326.1	20606	4623.38	1.15037	0.0608382
1655	1436	sp|P22777|PAI1_MOUSE	N/A	N/A	Plasminogen activator inhibitor 1 OS=Mus musculus GN=Serpine1 PE=1 SV=1	TRUE	-0.723364	0.47617	12290.9	13534.8	11905.9	13513.4	4081.63	4858.25	-1243.93	0.908094	-0.0418692
1656	863	sp|Q62422|OSTF1_MOUSE	N/A	N/A	Osteoclast-stimulating factor 1 OS=Mus musculus GN=Ostf1 PE=1 SV=2	TRUE	0.722737	0.47655	9481.87	8130.25	9671.45	7486.43	5132.24	4412.17	1351.61	1.16624	0.0667898
1657	1219	sp|Q9CZ42|NNRD_MOUSE	N/A	N/A	ATP-dependent (S)-NAD(P)H-hydrate dehydratase OS=Mus musculus GN=Naxd PE=1 SV=1	TRUE	-0.722116	0.47692	161873	167211	161187	174863	11249.6	25824.2	-5338.04	0.968076	-0.0140906
1658	953	sp|Q99LP6|GRPE1_MOUSE	N/A	N/A	GrpE protein homolog 1, mitochondrial OS=Mus musculus GN=Grpel1 PE=1 SV=1	TRUE	-0.719552	0.47847	62835.3	70370.9	54049.3	62984.9	31396.5	20178.3	-7535.56	0.892917	-0.0491891
1659	2030	sp|Q9JJW5|MYOZ2_MOUSE	N/A	N/A	Myozenin-2 OS=Mus musculus GN=Myoz2 PE=1 SV=1	TRUE	0.719262	0.47865	18375.2	14218.6	10539.5	8025.16	16636	12400.5	4156.6	1.29234	0.111375
1660	755	sp|Q9QWK4|CD5L_MOUSE	N/A	N/A	CD5 antigen-like OS=Mus musculus GN=Cd5l PE=1 SV=3	TRUE	0.719042	0.47878	17567.9	15283.2	13833.3	15440.9	9689.66	5785.49	2284.68	1.14949	0.060505
1661	671	sp|Q9WUM3|COR1B_MOUSE	N/A	N/A	Coronin-1B OS=Mus musculus GN=Coro1b PE=1 SV=1	TRUE	0.718763	0.47895	16313.4	14029.9	15306	13070.4	8228.04	8170.9	2283.5	1.16276	0.0654898
1662	1066	sp|P59999|ARPC4_MOUSE	N/A	N/A	Actin-related protein 2/3 complex subunit 4 OS=Mus musculus GN=Arpc4 PE=1 SV=3	TRUE	0.716788	0.48015	41294.2	34115.3	33423.6	24720.9	26690.1	24762	7178.87	1.21043	0.0829395
1663	390	sp|Q9R0P5|DEST_MOUSE	N/A	N/A	Destrin OS=Mus musculus GN=Dstn PE=1 SV=3	TRUE	0.716565	0.48028	24199.2	20771.6	20335.5	18605.1	14824.6	8183.28	3427.57	1.16501	0.0663304
1664	662	sp|O70503|DHB12_MOUSE	N/A	N/A	Very-long-chain 3-oxoacyl-CoA reductase OS=Mus musculus GN=Hsd17b12 PE=1 SV=1	TRUE	-0.716071	0.48058	264266	283518	247813	230506	51373.8	87136.9	-19251.9	0.932096	-0.0305391
1665	2407	sp|Q8BTZ4|APC5_MOUSE	N/A	N/A	Anaphase-promoting complex subunit 5 OS=Mus musculus GN=Anapc5 PE=1 SV=1	TRUE	0.715452	0.48096	6554.69	5569.18	6514.5	4754.18	3488.73	3641.14	985.51	1.17696	0.070761
1666	118	sp|P49710|HCLS1_MOUSE	N/A	N/A	Hematopoietic lineage cell-specific protein OS=Mus musculus GN=Hcls1 PE=1 SV=2	TRUE	-0.714152	0.48175	6501.4	7457.45	6610.27	6420.52	3351.59	3585.73	-956.051	0.871799	-0.0595835
1667	1988	sp|Q64674|SPEE_MOUSE	N/A	N/A	Spermidine synthase OS=Mus musculus GN=Srm PE=1 SV=1	TRUE	-0.713536	0.48212	5742.07	7602.95	4385.03	6749.97	5915.35	7649.72	-1860.88	0.755243	-0.121913
1668	1041	sp|Q99M87|DNJA3_MOUSE	N/A	N/A	DnaJ homolog subfamily A member 3, mitochondrial OS=Mus musculus GN=Dnaja3 PE=1 SV=1	TRUE	0.713172	0.48234	125737	119884	123253	120243	17688	24950.7	5853.57	1.04883	0.0207039
1669	642	sp|Q91VC4|PLVAP_MOUSE	N/A	N/A	Plasmalemma vesicle-associated protein OS=Mus musculus GN=Plvap PE=1 SV=1	TRUE	-0.711457	0.48339	14141	16869.4	13471.7	11651.8	7195.76	12527.1	-2728.39	0.838264	-0.0766192
1670	1990	sp|Q3UIU2|NDUB6_MOUSE	N/A	N/A	NADH dehydrogenase [ubiquinone] 1 beta subcomplex subunit 6 OS=Mus musculus GN=Ndufb6 PE=1 SV=3	TRUE	0.711422	0.48341	15227	13016.1	13575.3	10734.7	7519.91	8623.43	2210.92	1.16986	0.068134
1671	2129	sp|Q3V009|TMED1_MOUSE	N/A	N/A	Transmembrane emp24 domain-containing protein 1 OS=Mus musculus GN=Tmed1 PE=1 SV=1	TRUE	0.71105	0.48364	24834	22022.2	25331.1	22722.4	12296.8	6669.66	2811.81	1.12768	0.0521862
1672	1565	sp|P35762|CD81_MOUSE	N/A	N/A	CD81 antigen OS=Mus musculus GN=Cd81 PE=1 SV=2	TRUE	0.710656	0.48388	47290.6	43733.3	46729.1	43793.9	11797	14230.9	3557.28	1.08134	0.0339624
1673	1442	sp|P70375|FA7_MOUSE	N/A	N/A	Coagulation factor VII OS=Mus musculus GN=F7 PE=1 SV=1	TRUE	0.710012	0.48427	2165.73	1752.38	2079.22	1524.44	1659.43	1276.89	413.347	1.23588	0.0919755
1674	778	sp|Q00PI9|HNRL2_MOUSE	N/A	N/A	Heterogeneous nuclear ribonucleoprotein U-like protein 2 OS=Mus musculus GN=Hnrnpul2 PE=1 SV=2	TRUE	-0.709591	0.48452	70861.9	76780.2	72536.8	85122.8	14865.3	27798.1	-5918.28	0.922919	-0.0348363
1675	1941	sp|O89051|ITM2B_MOUSE	N/A	N/A	Integral membrane protein 2B OS=Mus musculus GN=Itm2b PE=1 SV=1	TRUE	-0.709139	0.4848	10078.5	12117.7	8665.79	13744.9	7529.39	7288.77	-2039.12	0.831723	-0.0800212
1676	2309	sp|Q99KK7|DPP3_MOUSE	N/A	N/A	Dipeptidyl peptidase 3 OS=Mus musculus GN=Dpp3 PE=1 SV=2	TRUE	-0.708971	0.4849	6517.78	7623.71	5565.66	6515.34	4286.58	3671.9	-1105.94	0.854934	-0.0680672
1677	933	sp|Q9DBZ1|IKIP_MOUSE	N/A	N/A	Inhibitor of nuclear factor kappa-B kinase-interacting protein OS=Mus musculus GN=Ikbip PE=1 SV=2	TRUE	0.708693	0.48507	22839.4	20326.2	22070.4	16172.6	6004.11	12027.8	2513.24	1.12365	0.0506294
1678	2294	sp|P61202|CSN2_MOUSE	N/A	N/A	COP9 signalosome complex subunit 2 OS=Mus musculus GN=Cops2 PE=1 SV=1	TRUE	-0.706593	0.48635	8445.51	10394.8	7485.14	7943.49	5420.63	8827.21	-1949.34	0.812471	-0.0901923
1679	286	sp|Q61753|SERA_MOUSE	N/A	N/A	D-3-phosphoglycerate dehydrogenase OS=Mus musculus GN=Phgdh PE=1 SV=3	TRUE	0.706164	0.48662	35373.8	29099.5	24734.2	23869.9	25027.7	19972.1	6274.26	1.21561	0.0847957
1680	2406	sp|Q8C052|MAP1S_MOUSE	N/A	N/A	Microtubule-associated protein 1S OS=Mus musculus GN=Map1s PE=1 SV=2	TRUE	0.705986	0.48672	3459.66	2973.27	2540.11	2936.1	2170.38	1093.82	486.388	1.16359	0.0657987
1681	1448	sp|Q9CQW2|ARL8B_MOUSE	N/A	N/A	ADP-ribosylation factor-like protein 8B OS=Mus musculus GN=Arl8b PE=1 SV=1	TRUE	0.705296	0.48715	11596.1	9842.12	9111.75	10542.1	5563.42	7369.85	1754.01	1.17821	0.0712242
1682	580	sp|P49182|HEP2_MOUSE	N/A	N/A	Heparin cofactor 2 OS=Mus musculus GN=Serpind1 PE=1 SV=1	TRUE	0.705103	0.48726	2500.99	2201.52	2637.14	1880.59	1192.48	960.96	299.479	1.13603	0.0553909
1683	1414	sp|Q8R0F8|FAHD1_MOUSE	N/A	N/A	Acylpyruvase FAHD1, mitochondrial OS=Mus musculus GN=Fahd1 PE=1 SV=2	TRUE	0.704868	0.48741	57528.9	54711	61759.2	57455.5	7973.76	12698	2817.93	1.05151	0.0218117
1684	1067	sp|P47754|CAZA2_MOUSE	N/A	N/A	F-actin-capping protein subunit alpha-2 OS=Mus musculus GN=Capza2 PE=1 SV=3	TRUE	0.704855	0.48742	88755.4	73852.4	78551.2	74921.8	64860.7	37670.6	14903	1.20179	0.07983
1685	2077	sp|Q62234|MYOM1_MOUSE	N/A	N/A	Myomesin-1 OS=Mus musculus GN=Myom1 PE=1 SV=2	TRUE	-0.704454	0.48766	25008.6	28478.7	24202.2	25585.6	8373.49	16686.2	-3470.17	0.878149	-0.056432
1686	2485	sp|O35127|C10_MOUSE	N/A	N/A	Protein C10 OS=Mus musculus GN=Grcc10 PE=1 SV=1	TRUE	-0.70378	0.48807	9163.4	10597.6	10843.7	10810.3	5870.37	4366.16	-1434.21	0.864666	-0.0631514
1687	2270	sp|P59328|WDHD1_MOUSE	N/A	N/A	WD repeat and HMG-box DNA-binding protein 1 OS=Mus musculus GN=Wdhd1 PE=1 SV=2	TRUE	0.703141	0.48846	1280.55	1025.92	756.201	902.045	1141.27	573.78	254.63	1.2482	0.0962828
1688	283	sp|Q9D0K2|SCOT1_MOUSE	N/A	N/A	Succinyl-CoA:3-ketoacid coenzyme A transferase 1, mitochondrial OS=Mus musculus GN=Oxct1 PE=1 SV=1	TRUE	0.702874	0.48863	42527.6	38348.2	34484.2	42771	15243.8	15490.6	4179.39	1.10899	0.0449258
1689	219	sp|P07901|HS90A_MOUSE	N/A	N/A	Heat shock protein HSP 90-alpha OS=Mus musculus GN=Hsp90aa1 PE=1 SV=4	TRUE	0.701595	0.48941	262409	239827	224574	235341	88477.8	75719.4	22582	1.09416	0.0390807
1690	411	sp|Q9R0Y5|KAD1_MOUSE	N/A	N/A	Adenylate kinase isoenzyme 1 OS=Mus musculus GN=Ak1 PE=1 SV=1	TRUE	0.701566	0.48943	54886.6	46753.7	61857.5	36904.4	32198.6	26770	8132.87	1.17395	0.0696501
1691	1954	sp|Q61001|LAMA5_MOUSE	N/A	N/A	Laminin subunit alpha-5 OS=Mus musculus GN=Lama5 PE=1 SV=4	TRUE	-0.700831	0.48988	14968.1	16732.9	16761.3	16206	5591	7502.84	-1764.8	0.894531	-0.0484046
1692	2560	sp|P04945|KV6AB_MOUSE	N/A	N/A	Ig kappa chain V-VI region NQ2-6.1 OS=Mus musculus PE=2 SV=1	TRUE	-0.700717	0.48995	3596.77	4602.19	2367.96	2890.2	3013.48	4431.24	-1005.42	0.781534	-0.107052
1693	1462	sp|Q80X50|UBP2L_MOUSE	N/A	N/A	Ubiquitin-associated protein 2-like OS=Mus musculus GN=Ubap2l PE=1 SV=1	TRUE	-0.700697	0.48996	63544.7	67114.6	66602.6	61506.3	11083.7	15392.6	-3569.89	0.946809	-0.0237376
1694	1862	sp|Q9CR61|NDUB7_MOUSE	N/A	N/A	NADH dehydrogenase [ubiquinone] 1 beta subcomplex subunit 7 OS=Mus musculus GN=Ndufb7 PE=1 SV=3	TRUE	-0.700609	0.49002	9599.86	11890.3	7939.33	10259.2	7492.58	9512.11	-2290.4	0.807372	-0.0929264
1695	1355	sp|A2ASS6|TITIN_MOUSE	N/A	N/A	Titin OS=Mus musculus GN=Ttn PE=1 SV=1	TRUE	0.700503	0.49008	47159.5	40500.8	42869.4	29965.4	22449.3	26974.6	6658.71	1.16441	0.0661058
1696	613	sp|P09542|MYL3_MOUSE	N/A	N/A	Myosin light chain 3 OS=Mus musculus GN=Myl3 PE=1 SV=4	TRUE	0.700285	0.49022	53791.1	49223.9	45373.1	40128.8	18252.5	14848.1	4567.21	1.09278	0.0385345
1697	611	sp|Q9DCT2|NDUS3_MOUSE	N/A	N/A	NADH dehydrogenase [ubiquinone] iron-sulfur protein 3, mitochondrial OS=Mus musculus GN=Ndufs3 PE=1 SV=2	TRUE	0.699778	0.49053	58334.5	54619	52151.2	55068.7	17401.2	6462.27	3715.52	1.06803	0.0285818
1698	186	sp|P06801|MAOX_MOUSE	N/A	N/A	NADP-dependent malic enzyme OS=Mus musculus GN=Me1 PE=1 SV=2	TRUE	-0.699065	0.49096	316017	349162	293679	275518	65860.9	168942	-33145.4	0.905072	-0.0433171
1699	942	sp|P52503|NDUS6_MOUSE	N/A	N/A	NADH dehydrogenase [ubiquinone] iron-sulfur protein 6, mitochondrial OS=Mus musculus GN=Ndufs6 PE=1 SV=2	TRUE	0.699008	0.491	36439	27978.4	31772.3	18525.2	28137.2	34815.2	8460.65	1.3024	0.114744
1700	1631	sp|Q8BJ56|PLPL2_MOUSE	N/A	N/A	Patatin-like phospholipase domain-containing protein 2 OS=Mus musculus GN=Pnpla2 PE=1 SV=1	TRUE	-0.698721	0.49118	11900.6	14448.9	9693.75	10517.5	6690.43	12023.8	-2548.34	0.823631	-0.0842675
1701	234	sp|P99029|PRDX5_MOUSE	N/A	N/A	Peroxiredoxin-5, mitochondrial OS=Mus musculus GN=Prdx5 PE=1 SV=2	TRUE	0.698264	0.49146	84999.5	82107.2	89056.9	83146.1	12887.9	6967.79	2892.24	1.03523	0.0150348
1702	1801	sp|P01642|KV5A9_MOUSE	N/A	N/A	Ig kappa chain V-V region L7 (Fragment) OS=Mus musculus GN=Gm10881 PE=1 SV=1	TRUE	0.697985	0.49163	3085.75	2721.31	3213.65	2752.11	1422.52	1247	364.432	1.13392	0.0545815
1703	72	sp|P99024|TBB5_MOUSE	N/A	N/A	Tubulin beta-5 chain OS=Mus musculus GN=Tubb5 PE=1 SV=1	TRUE	0.697926	0.49166	70257.6	61500.2	68852.6	62907.5	35492.8	27968.7	8757.41	1.1424	0.0578169
1704	2052	sp|Q9EPE9|AT131_MOUSE	N/A	N/A	Manganese-transporting ATPase 13A1 OS=Mus musculus GN=Atp13a1 PE=1 SV=2	TRUE	-0.697936	0.49166	38451.8	41449.5	37817	44764	12048.1	9735.56	-2997.77	0.927677	-0.0326034
1705	1018	sp|Q9CR51|VATG1_MOUSE	N/A	N/A	V-type proton ATPase subunit G 1 OS=Mus musculus GN=Atp6v1g1 PE=1 SV=3	TRUE	0.697282	0.49206	438.911	293.326	248.327	0	478.578	607.453	145.585	1.49632	0.175026
1706	57	sp|P50544|ACADV_MOUSE	N/A	N/A	Very long-chain specific acyl-CoA dehydrogenase, mitochondrial OS=Mus musculus GN=Acadvl PE=1 SV=3	TRUE	-0.697129	0.49215	263807	272809	277575	284223	30865.5	36244.2	-9001.48	0.967004	-0.0145715
1707	2384	sp|P46061|RAGP1_MOUSE	N/A	N/A	Ran GTPase-activating protein 1 OS=Mus musculus GN=Rangap1 PE=1 SV=2	TRUE	0.697067	0.49219	4392.52	3706.3	3707.26	2709.03	2650.73	2396.04	686.221	1.18515	0.0737732
1708	1028	sp|Q60710|SAMH1_MOUSE	N/A	N/A	Deoxynucleoside triphosphate triphosphohydrolase SAMHD1 OS=Mus musculus GN=Samhd1 PE=1 SV=2	TRUE	-0.696505	0.49254	53567.8	58845	48897.5	58163.7	21705.2	16436.5	-5277.11	0.910322	-0.0408051
1709	503	sp|Q9QZQ8|H2AY_MOUSE	N/A	N/A	Core histone macro-H2A.1 OS=Mus musculus GN=H2afy PE=1 SV=3	TRUE	-0.696111	0.49278	20404.4	23651.7	17182.1	21906.2	12067.8	12015.2	-3247.28	0.862704	-0.0641381
1710	246	sp|O35074|PTGIS_MOUSE	N/A	N/A	Prostacyclin synthase OS=Mus musculus GN=Ptgis PE=1 SV=1	TRUE	0.695456	0.49318	16513.5	14451.7	15967.5	10478.6	6097.14	9266.22	2061.84	1.14267	0.0579213
1711	400	sp|P35700|PRDX1_MOUSE	N/A	N/A	Peroxiredoxin-1 OS=Mus musculus GN=Prdx1 PE=1 SV=1	TRUE	-0.69521	0.49334	943500	996916	869898	1.10255e+06	181393	218106	-53416	0.946419	-0.0239167
1712	1859	sp|P40224|SDF1_MOUSE	N/A	N/A	Stromal cell-derived factor 1 OS=Mus musculus GN=Cxcl12 PE=2 SV=2	TRUE	0.693161	0.4946	34226.8	25728.1	20610.1	16296.4	33526.9	29104.4	8498.69	1.33033	0.123958
1713	270	sp|P08121|CO3A1_MOUSE	N/A	N/A	Collagen alpha-1(III) chain OS=Mus musculus GN=Col3a1 PE=1 SV=4	TRUE	0.693064	0.49466	47062.1	43772.7	47048.8	41343.4	12748.6	11595.4	3289.39	1.07515	0.0314679
1714	1901	sp|P31996|CD68_MOUSE	N/A	N/A	Macrosialin OS=Mus musculus GN=Cd68 PE=1 SV=1	TRUE	0.691987	0.49532	3854.27	2533.35	1548.02	1253.35	5691.63	3739.06	1320.93	1.52142	0.182248
1715	2626	sp|P39098|MA1A2_MOUSE	N/A	N/A	Mannosyl-oligosaccharide 1,2-alpha-mannosidase IB OS=Mus musculus GN=Man1a2 PE=1 SV=1	TRUE	-0.691515	0.49561	7530.13	9020.46	4547.56	8638.4	6849.71	3264.96	-1490.33	0.834784	-0.078426
1716	680	sp|P38060|HMGCL_MOUSE	N/A	N/A	Hydroxymethylglutaryl-CoA lyase, mitochondrial OS=Mus musculus GN=Hmgcl PE=1 SV=2	TRUE	-0.690093	0.49649	405857	450844	294926	420367	186367	142073	-44987.2	0.900216	-0.0456535
1717	1809	sp|P26638|SYSC_MOUSE	N/A	N/A	Serine--tRNA ligase, cytoplasmic OS=Mus musculus GN=Sars PE=1 SV=3	TRUE	0.689947	0.49658	30370.5	25224.2	25102.8	19773.6	22411.2	14273.5	5146.3	1.20402	0.0806347
1718	1843	sp|P30416|FKBP4_MOUSE	N/A	N/A	Peptidyl-prolyl cis-trans isomerase FKBP4 OS=Mus musculus GN=Fkbp4 PE=1 SV=5	TRUE	0.689136	0.49708	20787.8	19174.7	21035	18903.5	6419.48	5529.09	1613.12	1.08413	0.0350804
1719	1248	sp|P31532|SAA4_MOUSE	N/A	N/A	Serum amyloid A-4 protein OS=Mus musculus GN=Saa4 PE=1 SV=2	TRUE	0.68626	0.49886	26492.7	22968.9	23296	16801.6	12994.7	13585.2	3523.75	1.15341	0.0619851
1720	337	sp|P14733|LMNB1_MOUSE	N/A	N/A	Lamin-B1 OS=Mus musculus GN=Lmnb1 PE=1 SV=3	TRUE	-0.686196	0.49891	84948.5	93750	79262.2	76490.7	21214.5	43817	-8801.51	0.906117	-0.0428156
1721	2175	sp|Q99PM3|TF2AA_MOUSE	N/A	N/A	Transcription initiation factor IIA subunit 1 OS=Mus musculus GN=Gtf2a1 PE=2 SV=2	TRUE	0.683862	0.50035	4375.58	3519.19	4248.07	2245.22	3131.54	3358.6	856.397	1.24335	0.0945937
1722	2198	sp|Q9ERD8|PARVG_MOUSE	N/A	N/A	Gamma-parvin OS=Mus musculus GN=Parvg PE=1 SV=2	TRUE	0.683829	0.50037	1805.5	1550.2	1430.95	1414.31	1111.44	734.666	255.305	1.16469	0.0662109
1723	405	sp|Q9DBG3|AP2B1_MOUSE	N/A	N/A	AP-2 complex subunit beta OS=Mus musculus GN=Ap2b1 PE=1 SV=1	TRUE	0.678384	0.50376	73968.3	67978	73984	63931.8	28288.9	12763.3	5990.31	1.08812	0.0366774
1724	1588	sp|Q3UM45|PP1R7_MOUSE	N/A	N/A	Protein phosphatase 1 regulatory subunit 7 OS=Mus musculus GN=Ppp1r7 PE=1 SV=2	TRUE	-0.67646	0.50496	10856.5	13370	5233.94	16848.1	10162.4	8816.63	-2513.43	0.812009	-0.090439
1725	1715	sp|Q91W64|CP270_MOUSE	N/A	N/A	Cytochrome P450 2C70 OS=Mus musculus GN=Cyp2c70 PE=1 SV=2	TRUE	0.675331	0.50566	175199	159507	175647	140075	35108.6	81315.1	15692.4	1.09838	0.040753
1726	1935	sp|P50462|CSRP3_MOUSE	N/A	N/A	Cysteine and glycine-rich protein 3 OS=Mus musculus GN=Csrp3 PE=1 SV=1	TRUE	0.674428	0.50623	32966.8	29938.7	33844.9	32422.1	9126.01	14122.1	3028.05	1.10114	0.0418432
1727	2397	sp|P18872|GNAO_MOUSE	N/A	N/A	Guanine nucleotide-binding protein G(o) subunit alpha OS=Mus musculus GN=Gnao1 PE=1 SV=3	TRUE	-0.673874	0.50657	6065.22	7558.13	4058.95	4666.41	5938.14	5430.11	-1492.91	0.802476	-0.0955677
1728	1940	sp|Q8VC97|BUP1_MOUSE	N/A	N/A	Beta-ureidopropionase OS=Mus musculus GN=Upb1 PE=1 SV=1	TRUE	-0.671589	0.508	50254.9	62384.8	49927.1	32912.5	24194.6	64789.6	-12129.9	0.805563	-0.0939005
1729	1308	sp|O35295|PURB_MOUSE	N/A	N/A	Transcriptional activator protein Pur-beta OS=Mus musculus GN=Purb PE=1 SV=3	TRUE	-0.669047	0.5096	40298	43831.9	43228.2	39580.2	15850	10147.8	-3533.89	0.919376	-0.0365066
1730	2130	sp|Q8R2Q8|BST2_MOUSE	N/A	N/A	Bone marrow stromal antigen 2 OS=Mus musculus GN=Bst2 PE=1 SV=1	TRUE	0.667417	0.51062	12180.1	10168.4	13257.5	6824.22	6333.22	9305.82	2011.65	1.19783	0.0783964
1731	236	sp|P80318|TCPG_MOUSE	N/A	N/A	T-complex protein 1 subunit gamma OS=Mus musculus GN=Cct3 PE=1 SV=1	TRUE	-0.665993	0.51151	115720	118442	118859	118114	11962.8	8417.68	-2721.43	0.977023	-0.0100952
1732	1835	sp|Q8R3Q6|CCD58_MOUSE	N/A	N/A	Coiled-coil domain-containing protein 58 OS=Mus musculus GN=Ccdc58 PE=1 SV=1	TRUE	-0.665138	0.51205	18332.5	21714.2	19374.8	18852.6	7639.27	17815.4	-3381.73	0.844262	-0.073523
1733	1332	sp|P00405|COX2_MOUSE	N/A	N/A	Cytochrome c oxidase subunit 2 OS=Mus musculus GN=Mtco2 PE=1 SV=1	TRUE	0.662865	0.51348	24575.4	20239.2	19624.5	20004.9	21858.7	6344.34	4336.17	1.21425	0.0843065
1734	2595	sp|A3KGW5|GT253_MOUSE	N/A	N/A	Probable inactive glycosyltransferase 25 family member 3 OS=Mus musculus GN=Cercam PE=3 SV=1	TRUE	0.662609	0.51364	6345.66	4302.62	3283.23	3002.46	10102.3	3762.42	2043.04	1.47484	0.168744
1735	1850	sp|O70571|PDK4_MOUSE	N/A	N/A	[Pyruvate dehydrogenase (acetyl-transferring)] kinase isozyme 4, mitochondrial OS=Mus musculus GN=Pdk4 PE=1 SV=1	TRUE	0.662386	0.51378	17160.5	15607.3	17146.6	14195.2	5758.28	6411.36	1553.18	1.09952	0.0412016
1736	1911	sp|P56960|EXOSX_MOUSE	N/A	N/A	Exosome component 10 OS=Mus musculus GN=Exosc10 PE=1 SV=2	TRUE	0.661893	0.51409	1867.46	1673.52	1817.37	1793.32	786.357	716.821	193.941	1.11589	0.0476208
1737	380	sp|Q9DBB9|CPN2_MOUSE	N/A	N/A	Carboxypeptidase N subunit 2 OS=Mus musculus GN=Cpn2 PE=1 SV=2	TRUE	0.659532	0.51558	23736.4	20385.7	18913.5	16962.6	14844.3	10517.4	3350.67	1.16436	0.0660885
1738	154	sp|P17751|TPIS_MOUSE	N/A	N/A	Triosephosphate isomerase OS=Mus musculus GN=Tpi1 PE=1 SV=4	TRUE	0.659058	0.51588	68309.7	61837.2	64302.7	53099.3	24878.2	25954	6472.48	1.10467	0.0432325
1739	163	sp|Q9D8E6|RL4_MOUSE	N/A	N/A	60S ribosomal protein L4 OS=Mus musculus GN=Rpl4 PE=1 SV=3	TRUE	0.658005	0.51655	869188	829294	907424	824770	171512	135115	39894.2	1.04811	0.0204053
1740	182	sp|Q91YQ5|RPN1_MOUSE	N/A	N/A	Dolichyl-diphosphooligosaccharide--protein glycosyltransferase subunit 1 OS=Mus musculus GN=Rpn1 PE=1 SV=1	TRUE	-0.657297	0.517	556941	595883	619501	563199	119188	187356	-38941.9	0.934648	-0.0293517
1741	924	sp|Q9CPU0|LGUL_MOUSE	N/A	N/A	Lactoylglutathione lyase OS=Mus musculus GN=Glo1 PE=1 SV=3	TRUE	-0.657291	0.517	137615	144521	135432	139191	28484.1	25293.2	-6905.5	0.952218	-0.0212636
1742	2059	sp|Q8C166|CPNE1_MOUSE	N/A	N/A	Copine-1 OS=Mus musculus GN=Cpne1 PE=1 SV=1	TRUE	0.65692	0.51723	21700.2	19140.7	20710	17044.3	10403.5	9605.06	2559.51	1.13372	0.0545062
1743	2072	sp|Q9DCZ1|GMPR1_MOUSE	N/A	N/A	GMP reductase 1 OS=Mus musculus GN=Gmpr PE=1 SV=1	TRUE	-0.656514	0.51749	20329.5	22476.8	19580.1	23501.2	9595.76	6699.96	-2147.24	0.904468	-0.0436066
1744	1401	sp|P23242|CXA1_MOUSE	N/A	N/A	Gap junction alpha-1 protein OS=Mus musculus GN=Gja1 PE=1 SV=2	TRUE	0.65636	0.51759	53224.2	45350.3	52995.1	48046.6	31211.2	30670.4	7873.9	1.17362	0.069529
1745	2136	sp|Q8JZK9|HMCS1_MOUSE	N/A	N/A	Hydroxymethylglutaryl-CoA synthase, cytoplasmic OS=Mus musculus GN=Hmgcs1 PE=1 SV=1	TRUE	-0.656078	0.51777	63278.1	67844.3	55446	64989.9	17876.3	18088.7	-4566.16	0.932697	-0.0302597
1746	1914	sp|Q11136|PEPD_MOUSE	N/A	N/A	Xaa-Pro dipeptidase OS=Mus musculus GN=Pepd PE=1 SV=3	TRUE	0.655738	0.51798	9508.37	7586.83	8089.21	5771.48	8426.71	6303.09	1921.53	1.25327	0.0980454
1747	940	sp|O55222|ILK_MOUSE	N/A	N/A	Integrin-linked protein kinase OS=Mus musculus GN=Ilk PE=1 SV=2	TRUE	0.655459	0.51816	14476.5	13624.1	13854	14334.4	2205.06	4409.18	852.482	1.06257	0.0263583
1748	2025	sp|Q9Z2D6|MECP2_MOUSE	N/A	N/A	Methyl-CpG-binding protein 2 OS=Mus musculus GN=Mecp2 PE=1 SV=1	TRUE	0.654901	0.51851	5161.97	4307.23	3609.61	4432.43	3733.36	2840.69	854.735	1.19844	0.078617
1749	1905	sp|P51569|AGAL_MOUSE	N/A	N/A	Alpha-galactosidase A OS=Mus musculus GN=Gla PE=1 SV=1	TRUE	0.653697	0.51928	15575.4	14225.5	17661	13798.3	5445.79	5183.73	1349.95	1.0949	0.0393732
1750	2349	sp|P12032|TIMP1_MOUSE	N/A	N/A	Metalloproteinase inhibitor 1 OS=Mus musculus GN=Timp1 PE=1 SV=2	TRUE	-0.653451	0.51943	1782.41	2328.22	1420.99	849.417	1317.5	2891.66	-545.81	0.765567	-0.116017
1751	1356	sp|P01592|IGJ_MOUSE	N/A	N/A	Immunoglobulin J chain OS=Mus musculus GN=Jchain PE=1 SV=4	TRUE	0.652721	0.51989	4915.93	4377.58	5406.19	4341.46	2097.81	2169.33	538.351	1.12298	0.0503717
1752	2014	sp|Q62087|PON3_MOUSE	N/A	N/A	Serum paraoxonase/lactonase 3 OS=Mus musculus GN=Pon3 PE=1 SV=2	TRUE	0.652613	0.51996	5925.53	4793.63	3807.46	3916.63	4780.03	4061.86	1131.9	1.23613	0.092063
1753	1063	sp|O70194|EIF3D_MOUSE	N/A	N/A	Eukaryotic translation initiation factor 3 subunit D OS=Mus musculus GN=Eif3d PE=1 SV=2	TRUE	0.651653	0.52057	74598.6	70942.5	76744.3	70814	12632.2	16548.2	3656.11	1.05154	0.0218242
1754	2096	sp|Q9WTX5|SKP1_MOUSE	N/A	N/A	S-phase kinase-associated protein 1 OS=Mus musculus GN=Skp1 PE=1 SV=3	TRUE	-0.650411	0.52136	14050.5	16112.3	15726.6	20745.6	7857.18	8584.14	-2061.83	0.872034	-0.0594666
1755	2252	sp|Q9DCB8|ISCA2_MOUSE	N/A	N/A	Iron-sulfur cluster assembly 2 homolog, mitochondrial OS=Mus musculus GN=Isca2 PE=1 SV=2	TRUE	-0.650109	0.52155	9890.93	10898.4	10508.5	12052.6	3332.04	4717.91	-1007.5	0.907556	-0.0421267
1756	578	sp|Q6ZQ08|CNOT1_MOUSE	N/A	N/A	CCR4-NOT transcription complex subunit 1 OS=Mus musculus GN=Cnot1 PE=1 SV=2	TRUE	0.647802	0.52302	53252.7	49187.8	46987.4	47584.3	16359.5	15999.3	4064.96	1.08264	0.0344847
1757	1693	sp|P47226|TES_MOUSE	N/A	N/A	Testin OS=Mus musculus GN=Tes PE=1 SV=1	TRUE	-0.647605	0.52314	5038.14	5841.14	4582.23	4986.28	3301.01	3070.34	-803.005	0.862526	-0.0642277
1758	2412	sp|Q3SXD3|HDDC2_MOUSE	N/A	N/A	HD domain-containing protein 2 OS=Mus musculus GN=Hddc2 PE=1 SV=1	TRUE	0.645804	0.52429	1923.13	1658.12	1868.37	1674.14	1200.52	846.868	265.015	1.15983	0.0643939
1759	1739	sp|O70305|ATX2_MOUSE	N/A	N/A	Ataxin-2 OS=Mus musculus GN=Atxn2 PE=1 SV=1	TRUE	0.645627	0.5244	5956.56	5055.88	4365.36	3979.45	3889.18	3199.4	900.679	1.17814	0.0711986
1760	2341	sp|P43277|H13_MOUSE	N/A	N/A	Histone H1.3 OS=Mus musculus GN=Hist1h1d PE=1 SV=2	TRUE	-0.645395	0.52455	14584.2	16434.3	14848.2	14176.4	6517.36	8393.04	-1850.07	0.887426	-0.0518677
1761	422	sp|Q9Z2Z6|MCAT_MOUSE	N/A	N/A	Mitochondrial carnitine/acylcarnitine carrier protein OS=Mus musculus GN=Slc25a20 PE=1 SV=1	TRUE	-0.643369	0.52584	171869	183859	153211	188850	59598.7	27240.7	-11990.6	0.934784	-0.0292888
1762	2219	sp|O70591|PFD2_MOUSE	N/A	N/A	Prefoldin subunit 2 OS=Mus musculus GN=Pfdn2 PE=1 SV=2	TRUE	0.643336	0.52586	54182.3	49014.4	50275.1	41255.6	22370.3	18460.5	5167.9	1.10544	0.0435337
1763	632	sp|Q9EPU0|RENT1_MOUSE	N/A	N/A	Regulator of nonsense transcripts 1 OS=Mus musculus GN=Upf1 PE=1 SV=2	TRUE	0.643118	0.526	59512.4	55145.1	61562.4	51777.3	19009.5	15453.1	4367.29	1.0792	0.0331005
1764	1334	sp|Q91VX2|UBAP2_MOUSE	N/A	N/A	Ubiquitin-associated protein 2 OS=Mus musculus GN=Ubap2 PE=1 SV=1	TRUE	0.643095	0.52602	14468.5	13025.5	14866.2	12727.3	5289.46	6376.99	1442.91	1.11078	0.0456261
1765	2265	sp|Q61805|LBP_MOUSE	N/A	N/A	Lipopolysaccharide-binding protein OS=Mus musculus GN=Lbp PE=1 SV=2	TRUE	0.642993	0.52608	47050.6	39727	43883.1	40358.8	29719.8	29006.8	7323.52	1.18435	0.0734786
1766	1690	sp|Q4FZC9|SYNE3_MOUSE	N/A	N/A	Nesprin-3 OS=Mus musculus GN=Syne3 PE=1 SV=1	TRUE	0.641137	0.52727	10347.2	8875.73	7456.94	6985.11	6384.5	5285.33	1471.5	1.16579	0.0666201
1767	2546	sp|Q8BK08|TMM11_MOUSE	N/A	N/A	Transmembrane protein 11, mitochondrial OS=Mus musculus GN=Tmem11 PE=1 SV=1	TRUE	-0.63924	0.52848	36077.8	40124.5	40710.9	44916.9	12659.5	20079.9	-4046.61	0.899149	-0.0461686
1768	1804	sp|Q9CR60|GOT1B_MOUSE	N/A	N/A	Vesicle transport protein GOT1B OS=Mus musculus GN=Golt1b PE=1 SV=1	TRUE	0.637194	0.52979	6608.56	5376.73	3759.44	5403.16	5955.86	3388.1	1231.83	1.2291	0.0895886
1769	43	sp|Q00623|APOA1_MOUSE	N/A	N/A	Apolipoprotein A-I OS=Mus musculus GN=Apoa1 PE=1 SV=2	TRUE	-0.636037	0.53053	47106.4	53063	52348.6	53040.8	21506.2	27207.1	-5956.6	0.887745	-0.0517119
1770	2631	sp|Q9JI38|PUS3_MOUSE	N/A	N/A	tRNA pseudouridine(38/39) synthase OS=Mus musculus GN=Pus3 PE=1 SV=2	TRUE	-0.63474	0.53136	8332.13	9543.91	7745.02	10281.2	5124.29	4669.24	-1211.78	0.873031	-0.0589701
1771	1143	sp|Q9R233|TPSN_MOUSE	N/A	N/A	Tapasin OS=Mus musculus GN=Tapbp PE=1 SV=2	TRUE	0.634513	0.53151	4617.82	3686.12	2664.65	1816.53	4029.49	3464.55	931.697	1.25276	0.0978672
1772	1876	sp|Q9QZ47|TNNT3_MOUSE	N/A	N/A	Troponin T, fast skeletal muscle OS=Mus musculus GN=Tnnt3 PE=1 SV=3	TRUE	0.633219	0.53234	35294.7	27937.2	35970.8	13018.9	32562.1	26383.7	7357.53	1.26336	0.101527
1773	1206	sp|P35235|PTN11_MOUSE	N/A	N/A	Tyrosine-protein phosphatase non-receptor type 11 OS=Mus musculus GN=Ptpn11 PE=1 SV=2	TRUE	-0.632982	0.53249	13699.3	15606.7	11377	15501.9	7632.39	7964.44	-1907.35	0.877787	-0.0566111
1774	2327	sp|Q8VCI5|PEX19_MOUSE	N/A	N/A	Peroxisomal biogenesis factor 19 OS=Mus musculus GN=Pex19 PE=1 SV=1	TRUE	-0.632672	0.53269	6633.32	7552.78	6640.51	6837.23	3152.9	4398.77	-919.46	0.878262	-0.0563759
1775	2214	sp|O88746|TOM1_MOUSE	N/A	N/A	Target of Myb protein 1 OS=Mus musculus GN=Tom1 PE=1 SV=1	TRUE	0.632651	0.53271	228550	214303	241066	224518	57773.3	58613.4	14246.8	1.06648	0.0279527
1776	16	sp|P26039|TLN1_MOUSE	N/A	N/A	Talin-1 OS=Mus musculus GN=Tln1 PE=1 SV=2	TRUE	0.632168	0.53302	92879.6	89155.1	92570.4	89575.8	15171.1	15264	3724.48	1.04178	0.017774
1777	2568	sp|P49222|EPB42_MOUSE	N/A	N/A	Erythrocyte membrane protein band 4.2 OS=Mus musculus GN=Epb42 PE=1 SV=3	TRUE	-0.630938	0.53381	33674.2	54977.4	3541.22	4644.53	81087.8	94364.8	-21303.2	0.61251	-0.212887
1778	1003	sp|Q99P91|GPNMB_MOUSE	N/A	N/A	Transmembrane glycoprotein NMB OS=Mus musculus GN=Gpnmb PE=1 SV=2	TRUE	-0.630729	0.53394	8216.03	10181.6	5362.43	6638.33	8405.58	7565.05	-1965.62	0.806945	-0.0931561
1779	33	sp|P52480|KPYM_MOUSE	N/A	N/A	Pyruvate kinase PKM OS=Mus musculus GN=Pkm PE=1 SV=4	TRUE	0.630691	0.53397	11976.8	11158.7	12339.1	11399.2	3221.8	3504.84	818.116	1.07332	0.0307279
1780	348	sp|Q9DC69|NDUA9_MOUSE	N/A	N/A	NADH dehydrogenase [ubiquinone] 1 alpha subcomplex subunit 9, mitochondrial OS=Mus musculus GN=Ndufa9 PE=1 SV=2	TRUE	0.630184	0.53429	136509	118882	107300	114446	72612.9	71714.4	17626.4	1.14827	0.0600432
1781	2113	sp|O88593|PGRP1_MOUSE	N/A	N/A	Peptidoglycan recognition protein 1 OS=Mus musculus GN=Pglyrp1 PE=1 SV=1	TRUE	0.629365	0.53482	10198.1	7998.74	6314.47	3882.07	10037.1	7537.7	2199.39	1.27497	0.105499
1782	1709	sp|Q99JX3|GORS2_MOUSE	N/A	N/A	Golgi reassembly-stacking protein 2 OS=Mus musculus GN=Gorasp2 PE=1 SV=3	TRUE	-0.629304	0.53486	27928.7	30745.2	31337.2	30925.5	15214.5	2982.64	-2816.56	0.90839	-0.0417275
1783	2436	sp|Q8K078|SO4A1_MOUSE	N/A	N/A	Solute carrier organic anion transporter family member 4A1 OS=Mus musculus GN=Slco4a1 PE=1 SV=2	TRUE	0.629026	0.53504	14122.8	12246.6	12498.6	12015	8249.28	6942.28	1876.26	1.15321	0.0619073
1784	1949	sp|Q9DAR7|DCPS_MOUSE	N/A	N/A	m7GpppX diphosphatase OS=Mus musculus GN=Dcps PE=1 SV=1	TRUE	0.628773	0.5352	8216.84	7079.16	7617.41	5927.71	4952.86	4287.46	1137.68	1.16071	0.0647234
1785	1811	sp|Q922H1|ANM3_MOUSE	N/A	N/A	Protein arginine N-methyltransferase 3 OS=Mus musculus GN=Prmt3 PE=1 SV=2	TRUE	0.627646	0.53593	40727.6	36550.2	43395.1	32120.4	14721.1	19883.6	4177.38	1.11429	0.0469989
1786	1601	sp|Q920A5|RISC_MOUSE	N/A	N/A	Retinoid-inducible serine carboxypeptidase OS=Mus musculus GN=Scpep1 PE=1 SV=2	TRUE	-0.626555	0.53663	20887.9	23226.7	19915.5	21352.8	9865.7	9340.56	-2338.83	0.899304	-0.0460934
1787	2526	sp|P62748|HPCL1_MOUSE	N/A	N/A	Hippocalcin-like protein 1 OS=Mus musculus GN=Hpcal1 PE=1 SV=2	TRUE	-0.626195	0.53686	2963.89	3518.86	1950.78	2470.76	2141.32	2462.7	-554.967	0.842288	-0.0745395
1788	2286	sp|Q9WTR1|TRPV2_MOUSE	N/A	N/A	Transient receptor potential cation channel subfamily V member 2 OS=Mus musculus GN=Trpv2 PE=1 SV=2	TRUE	0.625899	0.53705	5343.45	4093.97	3083.91	2097.8	5892.85	4023.11	1249.48	1.3052	0.115677
1789	1037	sp|Q9WTR5|CAD13_MOUSE	N/A	N/A	Cadherin-13 OS=Mus musculus GN=Cdh13 PE=1 SV=2	TRUE	-0.625503	0.53731	6343.55	7708.93	4342.93	4017.29	5047.38	6306.4	-1365.38	0.822883	-0.0846618
1790	918	sp|Q91VR5|DDX1_MOUSE	N/A	N/A	ATP-dependent RNA helicase DDX1 OS=Mus musculus GN=Ddx1 PE=1 SV=1	TRUE	0.624542	0.53793	10812.8	9634.41	11380.3	9402.69	5311.58	4246.87	1178.42	1.12231	0.0501144
1791	2241	sp|Q8VDM6|HNRL1_MOUSE	N/A	N/A	Heterogeneous nuclear ribonucleoprotein U-like protein 1 OS=Mus musculus GN=Hnrnpul1 PE=1 SV=1	TRUE	-0.624106	0.53821	7276.47	8808.01	5664.45	7032.12	6182.59	6526.35	-1531.54	0.82612	-0.0829571
1792	1587	sp|Q6NZN0|RBM26_MOUSE	N/A	N/A	RNA-binding protein 26 OS=Mus musculus GN=Rbm26 PE=1 SV=2	TRUE	0.623819	0.5384	5927.29	5100.34	5250.65	4029.41	3305.25	3566.73	826.953	1.16214	0.0652573
1793	710	sp|Q9D0M3|CY1_MOUSE	N/A	N/A	Cytochrome c1, heme protein, mitochondrial OS=Mus musculus GN=Cyc1 PE=1 SV=1	TRUE	0.622918	0.53898	117873	106012	106533	95977.3	47893.6	50732.9	11860.8	1.11188	0.0460588
1794	2542	sp|Q9D924|ISCA1_MOUSE	N/A	N/A	Iron-sulfur cluster assembly 1 homolog, mitochondrial OS=Mus musculus GN=Isca1 PE=2 SV=1	TRUE	0.622139	0.53948	6161.54	5033.79	3811.2	5139.37	5221.8	3883.62	1127.75	1.22404	0.0877944
1795	705	sp|B2RQC6|PYR1_MOUSE	N/A	N/A	CAD protein OS=Mus musculus GN=Cad PE=1 SV=1	TRUE	0.621878	0.53965	55338.8	50757	49389	45660.6	18694.9	19433.8	4581.86	1.09027	0.0375343
1796	954	sp|Q61391|NEP_MOUSE	N/A	N/A	Neprilysin OS=Mus musculus GN=Mme PE=1 SV=3	TRUE	0.621766	0.53972	30593.1	26393.5	25977.8	25362.1	20175.5	13158.8	4199.59	1.15911	0.0641263
1797	159	sp|Q9DB77|QCR2_MOUSE	N/A	N/A	Cytochrome b-c1 complex subunit 2, mitochondrial OS=Mus musculus GN=Uqcrc2 PE=1 SV=1	TRUE	-0.621113	0.54015	10811.3	12066.6	8858.76	10179.3	4210.51	6271.03	-1255.31	0.895968	-0.0477074
1798	937	sp|P47915|RL29_MOUSE	N/A	N/A	60S ribosomal protein L29 OS=Mus musculus GN=Rpl29 PE=2 SV=2	TRUE	0.620099	0.5408	3289.56	2695.02	2373.73	1729.88	2561.86	2361.24	594.545	1.22061	0.0865766
1799	791	sp|Q60931|VDAC3_MOUSE	N/A	N/A	Voltage-dependent anion-selective channel protein 3 OS=Mus musculus GN=Vdac3 PE=1 SV=1	TRUE	0.61803	0.54215	46138.8	43427.6	43479.3	40157.4	13531.8	7650.64	2711.2	1.06243	0.0263005
1800	980	sp|P97450|ATP5J_MOUSE	N/A	N/A	ATP synthase-coupling factor 6, mitochondrial OS=Mus musculus GN=Atp5j PE=1 SV=1	TRUE	0.617252	0.54265	14807.3	13290.7	15249.1	12479.8	6819.4	5681.56	1516.59	1.11411	0.0469278
1801	2255	sp|Q8R1V4|TMED4_MOUSE	N/A	N/A	Transmembrane emp24 domain-containing protein 4 OS=Mus musculus GN=Tmed4 PE=1 SV=1	TRUE	0.617197	0.54269	93982.8	90647.5	94446.3	98200.4	9150.8	18327	3335.27	1.03679	0.0156924
1802	210	sp|Q9WTQ5|AKA12_MOUSE	N/A	N/A	A-kinase anchor protein 12 OS=Mus musculus GN=Akap12 PE=1 SV=1	TRUE	-0.616973	0.54283	5075.72	5906.2	4202.66	4953.79	3138.33	3862.33	-830.484	0.859388	-0.0658108
1803	1237	sp|F6ZDS4|TPR_MOUSE	N/A	N/A	Nucleoprotein TPR OS=Mus musculus GN=Tpr PE=1 SV=1	TRUE	0.616368	0.54322	9477.85	8157.68	7067.12	5937.56	5396.64	5695.68	1320.16	1.16183	0.0651428
1804	2075	sp|Q9QYJ0|DNJA2_MOUSE	N/A	N/A	DnaJ homolog subfamily A member 2 OS=Mus musculus GN=Dnaja2 PE=1 SV=1	TRUE	-0.615749	0.54363	27784.2	31945	29321.9	27627.1	15711.2	19434.5	-4160.89	0.869748	-0.0606063
1805	2609	sp|O08663|MAP2_MOUSE	N/A	N/A	Methionine aminopeptidase 2 OS=Mus musculus GN=Metap2 PE=1 SV=1	TRUE	-0.614948	0.54415	1601.4	1825.56	1527.28	1620.8	517.396	1293.23	-224.155	0.877213	-0.056895
1806	2066	sp|Q9CQF0|RM11_MOUSE	N/A	N/A	39S ribosomal protein L11, mitochondrial OS=Mus musculus GN=Mrpl11 PE=1 SV=1	TRUE	0.614169	0.54465	38782.9	35984.3	39889.7	38287	11581.1	11995.2	2798.53	1.07777	0.0325264
1807	2482	sp|Q9JIM1|S29A1_MOUSE	N/A	N/A	Equilibrative nucleoside transporter 1 OS=Mus musculus GN=Slc29a1 PE=1 SV=3	TRUE	-0.612233	0.54591	106682	110012	105337	103899	9526.84	18236.2	-3329.38	0.969736	-0.0133465
1808	827	sp|Q8K297|GT251_MOUSE	N/A	N/A	Procollagen galactosyltransferase 1 OS=Mus musculus GN=Colgalt1 PE=1 SV=2	TRUE	0.611895	0.54613	51518	48268.7	52715	48433.9	9469.56	17695.9	3249.39	1.06732	0.0282942
1809	2563	sp|P06795|MDR1B_MOUSE	N/A	N/A	Multidrug resistance protein 1B OS=Mus musculus GN=Abcb1b PE=1 SV=1	TRUE	0.611774	0.54621	51878.6	45089	38727.6	39067.2	26971.6	30665	6789.58	1.15058	0.0609175
1810	1768	sp|Q8BLN5|ERG7_MOUSE	N/A	N/A	Lanosterol synthase OS=Mus musculus GN=Lss PE=1 SV=2	TRUE	-0.611758	0.54622	86468.5	95047.2	75017.1	87277	34566	38194.3	-8578.69	0.909743	-0.0410813
1811	1999	sp|Q9CRB8|MTFP1_MOUSE	N/A	N/A	Mitochondrial fission process protein 1 OS=Mus musculus GN=Mtfp1 PE=1 SV=1	TRUE	0.611616	0.54631	7425.9	6544.2	7227.5	6647.86	3662.45	3796.77	881.694	1.13473	0.0548922
1812	1845	sp|Q921L3|TMCO1_MOUSE	N/A	N/A	Calcium load-activated calcium channel OS=Mus musculus GN=Tmco1 PE=1 SV=1	TRUE	0.611581	0.54634	141953	135815	133996	138089	28486.5	22208	6137.65	1.04519	0.0191958
1813	1742	sp|Q9R0U0|SRS10_MOUSE	N/A	N/A	Serine/arginine-rich splicing factor 10 OS=Mus musculus GN=Srsf10 PE=1 SV=2	TRUE	0.611531	0.54637	13863.9	11600.2	10237.3	10354.7	11173.7	6979.54	2263.71	1.19514	0.0774204
1814	1374	sp|Q99LD8|DDAH2_MOUSE	N/A	N/A	N(G),N(G)-dimethylarginine dimethylaminohydrolase 2 OS=Mus musculus GN=Ddah2 PE=1 SV=1	TRUE	-0.610201	0.54724	15232.8	16600	15328.4	16333.5	4017.49	7451.43	-1367.22	0.917637	-0.0373291
1815	1329	sp|P62317|SMD2_MOUSE	N/A	N/A	Small nuclear ribonucleoprotein Sm D2 OS=Mus musculus GN=Snrpd2 PE=1 SV=1	TRUE	0.609934	0.54741	27746.8	24595.9	25918.1	26919.6	15849.4	9199.01	3150.83	1.1281	0.0523491
1816	1852	sp|P09925|SURF1_MOUSE	N/A	N/A	Surfeit locus protein 1 OS=Mus musculus GN=Surf1 PE=1 SV=3	TRUE	0.60865	0.54825	10194.6	8699.66	9042.68	7046.23	7169.22	5097.95	1494.94	1.17184	0.0688679
1817	1868	sp|P06800|PTPRC_MOUSE	N/A	N/A	Receptor-type tyrosine-protein phosphatase C OS=Mus musculus GN=Ptprc PE=1 SV=3	TRUE	0.608429	0.54839	42596.2	35898.3	48340.6	17898.6	18916.2	37158.8	6697.92	1.18658	0.0742973
1818	944	sp|Q8BIJ6|SYIM_MOUSE	N/A	N/A	Isoleucine--tRNA ligase, mitochondrial OS=Mus musculus GN=Iars2 PE=1 SV=1	TRUE	-0.60705	0.54929	144744	150897	142599	146878	28757.3	22453.8	-6153.16	0.959223	-0.0180805
1819	394	sp|Q91X77|CY250_MOUSE	N/A	N/A	Cytochrome P450 2C50 OS=Mus musculus GN=Cyp2c50 PE=1 SV=2	TRUE	0.606589	0.54959	51896.9	50178.3	52004.3	51137.9	8905	4549.21	1718.59	1.03425	0.0146254
1820	1622	sp|Q9DAS9|GBG12_MOUSE	N/A	N/A	Guanine nucleotide-binding protein G(I)/G(S)/G(O) subunit gamma-12 OS=Mus musculus GN=Gng12 PE=1 SV=3	TRUE	0.606058	0.54994	68015.8	64498.4	65749.6	64288.5	16523.1	12762.6	3517.41	1.05453	0.0230609
1821	91	sp|Q61554|FBN1_MOUSE	N/A	N/A	Fibrillin-1 OS=Mus musculus GN=Fbn1 PE=1 SV=2	TRUE	0.606035	0.54996	12608.6	11581.3	10632.2	10352.4	4550.99	4143.99	1027.25	1.0887	0.0369079
1822	2471	sp|O54879|HMGB3_MOUSE	N/A	N/A	High mobility group protein B3 OS=Mus musculus GN=Hmgb3 PE=1 SV=3	TRUE	-0.606008	0.54997	36281.8	44493.1	16476.6	36566.4	32841.1	37537.8	-8211.28	0.815448	-0.0886035
1823	2494	sp|P01786|HVM17_MOUSE	N/A	N/A	Ig heavy chain V region MOPC 47A OS=Mus musculus PE=1 SV=1	TRUE	0.605651	0.55021	8075.3	5153.16	2632.86	2335.5	14428.4	9367.6	2922.14	1.56706	0.195085
1824	984	sp|Q9D1Q6|ERP44_MOUSE	N/A	N/A	Endoplasmic reticulum resident protein 44 OS=Mus musculus GN=Erp44 PE=1 SV=1	TRUE	-0.605112	0.55056	6702.31	7920.14	5205.13	6597.05	4501.28	5965.14	-1217.83	0.846236	-0.0725084
1825	494	sp|Q9CPR4|RL17_MOUSE	N/A	N/A	60S ribosomal protein L17 OS=Mus musculus GN=Rpl17 PE=1 SV=3	TRUE	-0.604909	0.55069	60265.2	68418.5	55709.9	64456.9	18987.7	47893.3	-8153.35	0.880831	-0.0551073
1826	1183	sp|Q8BFZ9|ERLN2_MOUSE	N/A	N/A	Erlin-2 OS=Mus musculus GN=Erlin2 PE=1 SV=1	TRUE	-0.604472	0.55098	85337	89456.3	86204.3	88129.2	17712.9	17445.6	-4119.37	0.953951	-0.0204739
1827	272	sp|O70362|PHLD_MOUSE	N/A	N/A	Phosphatidylinositol-glycan-specific phospholipase D OS=Mus musculus GN=Gpld1 PE=1 SV=1	TRUE	-0.604232	0.55113	24175.9	26591.8	26315.8	25774.9	11715.4	8218.92	-2415.98	0.909146	-0.0413664
1828	2151	sp|P62077|TIM8B_MOUSE	N/A	N/A	Mitochondrial import inner membrane translocase subunit Tim8 B OS=Mus musculus GN=Timm8b PE=1 SV=1	TRUE	-0.602966	0.55196	2476.49	2864.86	2836.99	2242.22	1382.35	1963.08	-388.367	0.864438	-0.0632662
1829	1354	sp|P58742|AAAS_MOUSE	N/A	N/A	Aladin OS=Mus musculus GN=Aaas PE=1 SV=1	TRUE	0.602403	0.55233	66290	54780.8	77636.3	24457.2	46988.2	52159.5	11509.3	1.2101	0.0828201
1830	2047	sp|O09172|GSH0_MOUSE	N/A	N/A	Glutamate--cysteine ligase regulatory subunit OS=Mus musculus GN=Gclm PE=1 SV=1	TRUE	0.602304	0.5524	315163	303357	296622	311080	40733.8	60910.8	11806.5	1.03892	0.0165818
1831	1314	sp|Q9R0P9|UCHL1_MOUSE	N/A	N/A	Ubiquitin carboxyl-terminal hydrolase isozyme L1 OS=Mus musculus GN=Uchl1 PE=1 SV=1	TRUE	0.601117	0.55317	26129.1	23735	23544.8	23661.2	10044.9	10579.5	2394.13	1.10087	0.0417359
1832	2106	sp|P52927|HMGA2_MOUSE	N/A	N/A	High mobility group protein HMGI-C OS=Mus musculus GN=Hmga2 PE=1 SV=1	TRUE	0.598947	0.5546	5498.91	4742.2	4751.44	3870.42	3178.76	3365.13	756.707	1.15957	0.0642965
1833	1894	sp|P40630|TFAM_MOUSE	N/A	N/A	Transcription factor A, mitochondrial OS=Mus musculus GN=Tfam PE=1 SV=2	TRUE	-0.597547	0.55552	28896.9	33729	30348.2	28188.9	20710.6	21092	-4832.06	0.856739	-0.0671517
1834	1470	sp|Q9R062|GLYG_MOUSE	N/A	N/A	Glycogenin-1 OS=Mus musculus GN=Gyg1 PE=1 SV=3	TRUE	0.595416	0.55692	8160.86	6780.22	8869.41	4271.57	5512.07	6541.94	1380.64	1.20363	0.0804923
1835	29	sp|P06909|CFAH_MOUSE	N/A	N/A	Complement factor H OS=Mus musculus GN=Cfh PE=1 SV=2	TRUE	0.595049	0.55716	70060.9	66134.3	64256.8	66794.1	17062.9	17005.8	3926.56	1.05937	0.0250487
1836	125	sp|P58774|TPM2_MOUSE	N/A	N/A	Tropomyosin beta chain OS=Mus musculus GN=Tpm2 PE=1 SV=1	TRUE	0.593335	0.55829	215053	174409	112448	90497.9	180376	172299	40643.7	1.23304	0.0909759
1837	650	sp|Q80UG5|SEPT9_MOUSE	N/A	N/A	Septin-9 OS=Mus musculus GN=Sept9 PE=1 SV=1	TRUE	-0.593201	0.55838	73108	83588.6	69530.9	72100.3	45675.8	45544.8	-10480.6	0.874617	-0.0581821
1838	2268	sp|Q9JLV5|CUL3_MOUSE	N/A	N/A	Cullin-3 OS=Mus musculus GN=Cul3 PE=1 SV=1	TRUE	-0.591731	0.55934	2300.81	2643.65	2064.06	2458.76	1612.05	1333.63	-342.835	0.870317	-0.0603223
1839	586	sp|P24547|IMDH2_MOUSE	N/A	N/A	Inosine-5'-monophosphate dehydrogenase 2 OS=Mus musculus GN=Impdh2 PE=1 SV=2	TRUE	-0.591606	0.55943	20269.9	23671.4	15733.6	20368.4	13083	16823.4	-3401.48	0.856304	-0.067372
1840	1663	sp|P16330|CN37_MOUSE	N/A	N/A	2',3'-cyclic-nucleotide 3'-phosphodiesterase OS=Mus musculus GN=Cnp PE=1 SV=3	TRUE	0.590826	0.55994	7958.02	6857.89	8568.55	5013.29	5119.61	4378.76	1100.13	1.16042	0.0646145
1841	547	sp|O70400|PDLI1_MOUSE	N/A	N/A	PDZ and LIM domain protein 1 OS=Mus musculus GN=Pdlim1 PE=1 SV=4	TRUE	0.590755	0.55999	43355.9	40470	43290.6	43078.7	14174.5	10289.6	2885.94	1.07131	0.0299154
1842	804	sp|P20060|HEXB_MOUSE	N/A	N/A	Beta-hexosaminidase subunit beta OS=Mus musculus GN=Hexb PE=1 SV=2	TRUE	0.590609	0.56008	103814	74447.2	38881.5	44288.2	145943	101738	29366.4	1.39446	0.144406
1843	1680	sp|Q9DBW0|CP4V2_MOUSE	N/A	N/A	Cytochrome P450 4V2 OS=Mus musculus GN=Cyp4v2 PE=1 SV=1	TRUE	-0.589361	0.56091	441340	467659	402149	471871	94212.5	137548	-26319.3	0.943721	-0.0251563
1844	1085	sp|Q9D1G1|RAB1B_MOUSE	N/A	N/A	Ras-related protein Rab-1B OS=Mus musculus GN=Rab1b PE=1 SV=1	TRUE	0.587908	0.56187	13010.8	11399.3	10929.5	10716.3	7785.28	6057.55	1611.46	1.14136	0.0574243
1845	1981	sp|Q3UW53|NIBAN_MOUSE	N/A	N/A	Protein Niban OS=Mus musculus GN=Fam129a PE=1 SV=2	TRUE	-0.586944	0.56251	3342.67	3963.45	1957.51	3309.63	2565.22	2928.1	-620.78	0.843374	-0.0739798
1846	1816	sp|P36536|SAR1A_MOUSE	N/A	N/A	GTP-binding protein SAR1a OS=Mus musculus GN=Sar1a PE=1 SV=1	TRUE	-0.586611	0.56272	227193	251060	197735	248203	57553.1	144454	-23867.6	0.904933	-0.0433836
1847	1929	sp|P06797|CATL1_MOUSE	N/A	N/A	Cathepsin L1 OS=Mus musculus GN=Ctsl PE=1 SV=2	TRUE	0.58617	0.56302	10674.9	9441.69	9838.8	9665.91	6114.1	4414.54	1233.23	1.13062	0.053315
1848	215	sp|Q61703|ITIH2_MOUSE	N/A	N/A	Inter-alpha-trypsin inhibitor heavy chain H2 OS=Mus musculus GN=Itih2 PE=1 SV=1	TRUE	0.585324	0.56358	16744.7	14976.9	16129.1	11602.2	5746.96	9806.72	1767.8	1.11803	0.0484553
1849	2342	sp|Q9CPX6|ATG3_MOUSE	N/A	N/A	Ubiquitin-like-conjugating enzyme ATG3 OS=Mus musculus GN=Atg3 PE=1 SV=1	TRUE	0.581998	0.56578	33217.1	30034.1	33423.7	28138	12986.1	15445.5	3183	1.10598	0.043747
1850	2540	sp|C0HKG6|RNT2B_MOUSE	N/A	N/A	Ribonuclease T2-B OS=Mus musculus GN=Rnaset2b PE=1 SV=1	TRUE	0.581085	0.56639	15545.3	13859.2	13201.8	11371.6	6613.77	8478.86	1686.06	1.12166	0.0498598
1851	404	sp|P63101|1433Z_MOUSE	N/A	N/A	14-3-3 protein zeta/delta OS=Mus musculus GN=Ywhaz PE=1 SV=1	TRUE	0.58006	0.56707	72726.3	61306.5	34213.8	35804.8	51460.5	50021.6	11419.8	1.18627	0.0741851
1852	438	sp|O35887|CALU_MOUSE	N/A	N/A	Calumenin OS=Mus musculus GN=Calu PE=1 SV=1	TRUE	0.579113	0.56769	26882.7	24562.3	24950.3	22004.8	9708.38	11103.7	2320.39	1.09447	0.0392037
1853	1925	sp|Q8K0D2|HABP2_MOUSE	N/A	N/A	Hyaluronan-binding protein 2 OS=Mus musculus GN=Habp2 PE=1 SV=2	TRUE	0.576806	0.56923	2020.35	1759.39	2197.61	1135.73	968.832	1380.85	260.964	1.14833	0.0600653
1854	2110	sp|Q9JKL4|NDUF3_MOUSE	N/A	N/A	NADH dehydrogenase [ubiquinone] 1 alpha subcomplex assembly factor 3 OS=Mus musculus GN=Ndufaf3 PE=1 SV=1	TRUE	0.576125	0.56968	51110.5	46116	41190	38237.8	21066.9	23955	4994.51	1.1083	0.0446586
1855	535	sp|Q07456|AMBP_MOUSE	N/A	N/A	Protein AMBP OS=Mus musculus GN=Ambp PE=1 SV=2	TRUE	0.573088	0.5717	44382.4	39039.5	38359	34264.8	25074	22732.8	5342.91	1.13686	0.0557067
1856	82	sp|Q99JY0|ECHB_MOUSE	N/A	N/A	Trifunctional enzyme subunit beta, mitochondrial OS=Mus musculus GN=Hadhb PE=1 SV=1	TRUE	-0.57301	0.57176	10970.8	12981.6	7912.76	10056.8	9233.76	8835.15	-2010.76	0.845107	-0.0730884
1857	1546	sp|P54320|ELN_MOUSE	N/A	N/A	Elastin OS=Mus musculus GN=Eln PE=1 SV=2	TRUE	0.572716	0.57195	19507.8	17386.4	18507.1	12295.7	8304.65	10959.6	2121.42	1.12202	0.0499989
1858	2101	sp|P70444|BID_MOUSE	N/A	N/A	BH3-interacting domain death agonist OS=Mus musculus GN=Bid PE=1 SV=2	TRUE	0.572691	0.57197	7138.12	5800.44	5673.52	3255.64	6159.83	5862.81	1337.68	1.23062	0.0901227
1859	1499	sp|Q6A4J8|UBP7_MOUSE	N/A	N/A	Ubiquitin carboxyl-terminal hydrolase 7 OS=Mus musculus GN=Usp7 PE=1 SV=1	TRUE	-0.569967	0.57379	10921.1	12131.3	10060.4	12808.3	5285	5724.34	-1210.28	0.900235	-0.045644
1860	1446	sp|P17665|COX7C_MOUSE	N/A	N/A	Cytochrome c oxidase subunit 7C, mitochondrial OS=Mus musculus GN=Cox7c PE=1 SV=1	TRUE	-0.569925	0.57381	64573.7	68782	61157.7	63593	19644.9	18301.6	-4208.35	0.938816	-0.0274195
1861	770	sp|Q9Z1P6|NDUA7_MOUSE	N/A	N/A	NADH dehydrogenase [ubiquinone] 1 alpha subcomplex subunit 7 OS=Mus musculus GN=Ndufa7 PE=1 SV=3	TRUE	0.567914	0.57516	7180.07	6350.52	6488.3	6147.77	4074.14	3346.97	829.55	1.13063	0.0533193
1862	847	sp|Q64458|CP2CT_MOUSE	N/A	N/A	Cytochrome P450 2C29 OS=Mus musculus GN=Cyp2c29 PE=1 SV=2	TRUE	0.567313	0.57556	861946	822740	839684	871245	171688	186674	39206.1	1.04765	0.0202175
1863	1514	sp|Q64339|ISG15_MOUSE	N/A	N/A	Ubiquitin-like protein ISG15 OS=Mus musculus GN=Isg15 PE=1 SV=4	TRUE	0.564763	0.57727	16905.4	15354.8	15881.3	16685.3	5995.3	8274.76	1550.62	1.10099	0.0417819
1864	1976	sp|Q8R3G1|PP1R8_MOUSE	N/A	N/A	Nuclear inhibitor of protein phosphatase 1 OS=Mus musculus GN=Ppp1r8 PE=1 SV=1	TRUE	0.564725	0.57729	11765.7	9757.43	8884.03	5635.68	9730.63	8432.54	2008.28	1.20582	0.0812829
1865	2140	sp|Q99N69|LPXN_MOUSE	N/A	N/A	Leupaxin OS=Mus musculus GN=Lpxn PE=1 SV=2	TRUE	0.563627	0.57803	34246.2	24439.2	13340	11937.7	53527.1	30669.4	9807	1.40128	0.146525
1866	1215	sp|P99025|GFRP_MOUSE	N/A	N/A	GTP cyclohydrolase 1 feedback regulatory protein OS=Mus musculus GN=Gchfr PE=1 SV=3	TRUE	0.56339	0.57819	257862	244334	254623	229375	44124.4	79108.4	13528.2	1.05537	0.0234038
1867	2145	sp|Q61733|RT31_MOUSE	N/A	N/A	28S ribosomal protein S31, mitochondrial OS=Mus musculus GN=Mrps31 PE=1 SV=1	TRUE	-0.563391	0.57819	11708.7	12858.5	10689.7	14232.6	5972.25	4208.8	-1149.82	0.910579	-0.0406823
1868	300	sp|P12242|UCP1_MOUSE	N/A	N/A	Mitochondrial brown fat uncoupling protein 1 OS=Mus musculus GN=Ucp1 PE=1 SV=2	TRUE	0.562575	0.57873	26292.1	24529.1	27158.3	24676.2	8008.11	8197.24	1763.09	1.07188	0.0301453
1869	688	sp|Q9DBB8|DHDH_MOUSE	N/A	N/A	Trans-1,2-dihydrobenzene-1,2-diol dehydrogenase OS=Mus musculus GN=Dhdh PE=1 SV=1	TRUE	-0.561683	0.57933	27052.6	32198.1	33869.7	32939.2	16674	30292.9	-5145.44	0.840194	-0.0756203
1870	2416	sp|Q2PZL6|FAT4_MOUSE	N/A	N/A	Protocadherin Fat 4 OS=Mus musculus GN=Fat4 PE=1 SV=2	TRUE	0.560929	0.57984	6032.99	5261.01	5852.19	4388.23	3695.53	3364.05	771.983	1.14674	0.0594637
1871	1425	sp|Q9DBC7|KAP0_MOUSE	N/A	N/A	cAMP-dependent protein kinase type I-alpha regulatory subunit OS=Mus musculus GN=Prkar1a PE=1 SV=3	TRUE	0.56032	0.58025	47112.8	43009.1	44045.4	39799.4	18799.9	19049.5	4103.7	1.09541	0.0395785
1872	1038	sp|Q9Z0R9|FADS2_MOUSE	N/A	N/A	Fatty acid desaturase 2 OS=Mus musculus GN=Fads2 PE=1 SV=1	TRUE	-0.559384	0.58088	132597	139444	136056	148388	31849.3	31292.8	-6847.32	0.950896	-0.0218672
1873	2376	sp|Q6ZWQ7|SPCS3_MOUSE	N/A	N/A	Signal peptidase complex subunit 3 OS=Mus musculus GN=Spcs3 PE=1 SV=1	TRUE	0.558368	0.58156	21467.6	18581.4	24430.4	15718.9	12741.2	14079.2	2886.24	1.15533	0.062706
1874	681	sp|Q9CQR4|ACO13_MOUSE	N/A	N/A	Acyl-coenzyme A thioesterase 13 OS=Mus musculus GN=Acot13 PE=1 SV=1	TRUE	-0.557288	0.58229	59524.8	62922.5	57273.9	59728.7	16122.2	15244.1	-3397.67	0.946002	-0.0241078
1875	541	sp|Q91WP6|SPA3N_MOUSE	N/A	N/A	Serine protease inhibitor A3N OS=Mus musculus GN=Serpina3n PE=1 SV=1	TRUE	0.556924	0.58253	25534.2	23256	24250.7	22794.3	10434.1	10722.7	2278.19	1.09796	0.040587
1876	793	sp|Q99JI6|RAP1B_MOUSE	N/A	N/A	Ras-related protein Rap-1b OS=Mus musculus GN=Rap1b PE=1 SV=2	TRUE	0.555291	0.58363	7279.84	6172.8	5466.81	4281.22	5415.77	4784.34	1107.04	1.17934	0.0716395
1877	875	sp|Q91WT9|CBS_MOUSE	N/A	N/A	Cystathionine beta-synthase OS=Mus musculus GN=Cbs PE=1 SV=3	TRUE	-0.554201	0.58437	986924	1.01784e+06	917173	996167	151379	134071	-30912.6	0.969629	-0.0133944
1878	2567	sp|Q3UHJ0|AAK1_MOUSE	N/A	N/A	AP2-associated protein kinase 1 OS=Mus musculus GN=Aak1 PE=1 SV=2	TRUE	-0.552133	0.58576	8041.16	8803.43	8466.75	10375.3	2553.99	4536.23	-762.269	0.913412	-0.0393332
1879	1758	sp|P14483|HB2A_MOUSE	N/A	N/A	H-2 class II histocompatibility antigen, A beta chain OS=Mus musculus GN=H2-Ab1 PE=1 SV=1	TRUE	-0.55167	0.58607	9874.21	10702.3	8255.3	10389.4	4270.97	3304.43	-828.044	0.922629	-0.0349729
1880	889	sp|P23198|CBX3_MOUSE	N/A	N/A	Chromobox protein homolog 3 OS=Mus musculus GN=Cbx3 PE=1 SV=2	TRUE	-0.551496	0.58619	16138.8	17454.2	14851.3	18238.8	5735.43	6657.38	-1315.33	0.924641	-0.034027
1881	2379	sp|P00757|K1KB4_MOUSE	N/A	N/A	Kallikrein 1-related peptidase-like b4 OS=Mus musculus GN=Klk1b4 PE=1 SV=1	TRUE	-0.550858	0.58662	2512.59	2907.1	1891.32	2371.49	1739.82	1979.59	-394.51	0.864295	-0.0633382
1882	1265	sp|P70349|HINT1_MOUSE	N/A	N/A	Histidine triad nucleotide-binding protein 1 OS=Mus musculus GN=Hint1 PE=1 SV=3	TRUE	0.55031	0.58699	25660.9	24045.4	26095	23424.4	6827.71	8440.57	1615.51	1.06719	0.02824
1883	1136	sp|Q8CDN6|TXNL1_MOUSE	N/A	N/A	Thioredoxin-like protein 1 OS=Mus musculus GN=Txnl1 PE=1 SV=3	TRUE	0.550294	0.587	53616.7	49574.3	61261.2	46928.8	18267.8	19821.8	4042.46	1.08154	0.0340439
1884	958	sp|P47740|AL3A2_MOUSE	N/A	N/A	Fatty aldehyde dehydrogenase OS=Mus musculus GN=Aldh3a2 PE=1 SV=2	TRUE	0.549391	0.58761	1.10462e+06	1.0388e+06	981596	1.04709e+06	395771	134561	65817.8	1.06336	0.0266801
1885	1400	sp|Q9WU42|NCOR2_MOUSE	N/A	N/A	Nuclear receptor corepressor 2 OS=Mus musculus GN=Ncor2 PE=1 SV=3	TRUE	0.548331	0.58833	16803.6	14828.1	14999.5	13648	9142.05	9502.38	1975.51	1.13323	0.0543171
1886	482	sp|P55264|ADK_MOUSE	N/A	N/A	Adenosine kinase OS=Mus musculus GN=Adk PE=1 SV=2	TRUE	-0.547034	0.58921	798177	832382	667791	810941	194838	104520	-34205.2	0.958907	-0.0182236
1887	229	sp|Q04857|CO6A1_MOUSE	N/A	N/A	Collagen alpha-1(VI) chain OS=Mus musculus GN=Col6a1 PE=1 SV=1	TRUE	0.546862	0.58932	166376	142297	217978	75439.3	109493	118812	24078.9	1.16922	0.0678947
1888	2143	sp|Q8C4X2|KC1G3_MOUSE	N/A	N/A	Casein kinase I isoform gamma-3 OS=Mus musculus GN=Csnk1g3 PE=1 SV=2	TRUE	0.546794	0.58937	10112	6538.75	4507.42	3059.84	20022.3	11696.3	3573.21	1.54647	0.189341
1889	329	sp|O89053|COR1A_MOUSE	N/A	N/A	Coronin-1A OS=Mus musculus GN=Coro1a PE=1 SV=5	TRUE	-0.544505	0.59092	9606.5	10532.5	8030.63	11756.2	4487.34	4265.12	-925.989	0.912083	-0.0399658
1890	898	sp|Q810A7|DDX42_MOUSE	N/A	N/A	ATP-dependent RNA helicase DDX42 OS=Mus musculus GN=Ddx42 PE=1 SV=3	TRUE	0.543699	0.59146	53734.8	50273.4	61557.2	54922	15645.8	17393.8	3461.38	1.06885	0.0289172
1891	640	sp|Q9D8N0|EF1G_MOUSE	N/A	N/A	Elongation factor 1-gamma OS=Mus musculus GN=Eef1g PE=1 SV=3	TRUE	-0.543482	0.59161	603323	619679	603292	634371	78377.2	76849.8	-16356.9	0.973604	-0.0116176
1892	1757	sp|O54754|AOXA_MOUSE	N/A	N/A	Aldehyde oxidase 1 OS=Mus musculus GN=Aox1 PE=1 SV=2	TRUE	-0.543417	0.59166	12085.7	14051	11558.5	9385.81	5896.73	12407.1	-1965.38	0.860126	-0.0654381
1893	1201	sp|P50396|GDIA_MOUSE	N/A	N/A	Rab GDP dissociation inhibitor alpha OS=Mus musculus GN=Gdi1 PE=1 SV=3	TRUE	-0.54297	0.59196	42184.5	43867.8	42986.6	44566.1	9763.52	4930.72	-1683.38	0.961626	-0.0169938
1894	2303	sp|Q9QUR6|PPCE_MOUSE	N/A	N/A	Prolyl endopeptidase OS=Mus musculus GN=Prep PE=1 SV=1	TRUE	0.542615	0.5922	19984.9	16343.4	13838.9	10964.9	20184.5	12800.6	3641.48	1.22281	0.0873592
1895	2480	sp|Q9D6N5|NC2A_MOUSE	N/A	N/A	Dr1-associated corepressor OS=Mus musculus GN=Drap1 PE=1 SV=3	TRUE	-0.541527	0.59294	10653.5	14433.7	6399.63	3866.08	12157	23456.4	-3780.15	0.738103	-0.131883
1896	2581	sp|O88561|S27A3_MOUSE	N/A	N/A	Long-chain fatty acid transport protein 3 OS=Mus musculus GN=Slc27a3 PE=1 SV=2	TRUE	0.539797	0.59411	4455.64	3935.86	3200.25	3047.98	2672.65	2226.52	519.778	1.13206	0.0538702
1897	1135	sp|Q3TBD2|HMHA1_MOUSE	N/A	N/A	Rho GTPase-activating protein 45 OS=Mus musculus GN=Arhgap45 PE=1 SV=2	TRUE	0.539218	0.59451	1507.42	1200.96	848.171	514.85	1449.65	1489.79	306.458	1.25518	0.0987054
1898	2588	sp|Q3UJD6|UBP19_MOUSE	N/A	N/A	Ubiquitin carboxyl-terminal hydrolase 19 OS=Mus musculus GN=Usp19 PE=1 SV=1	TRUE	-0.537106	0.59594	9773.62	10740.1	9126.35	11920	3162.67	6027.47	-966.495	0.910011	-0.0409535
1899	362	sp|Q62318|TIF1B_MOUSE	N/A	N/A	Transcription intermediary factor 1-beta OS=Mus musculus GN=Trim28 PE=1 SV=3	TRUE	0.536629	0.59627	39431.3	36434	43161.7	33006.6	15987.6	12139.6	2997.31	1.08227	0.0343343
1900	1333	sp|Q8BGC4|PTGR3_MOUSE	N/A	N/A	Prostaglandin reductase-3 OS=Mus musculus GN=Zadh2 PE=1 SV=1	TRUE	-0.536422	0.59641	143333	146052	142351	141297	14070.4	11714.7	-2718.73	0.981385	-0.00816053
1901	2167	sp|Q1XH17|TRI72_MOUSE	N/A	N/A	Tripartite motif-containing protein 72 OS=Mus musculus GN=Trim72 PE=1 SV=1	TRUE	0.535881	0.59678	19286.3	17904.2	18633.1	17622.7	6918.51	6314.01	1382.11	1.07719	0.0322942
1902	809	sp|Q9QZE5|COPG1_MOUSE	N/A	N/A	Coatomer subunit gamma-1 OS=Mus musculus GN=Copg1 PE=1 SV=1	TRUE	-0.535543	0.59701	158909	164352	166275	169333	26040.5	26497.1	-5443.06	0.966882	-0.0146267
1903	1350	sp|P62196|PRS8_MOUSE	N/A	N/A	26S proteasome regulatory subunit 8 OS=Mus musculus GN=Psmc5 PE=1 SV=1	TRUE	0.535327	0.59715	84646.2	79270.5	89738.9	66253.2	25752.7	26149.5	5375.68	1.06781	0.0284958
1904	1595	sp|P15379|CD44_MOUSE	N/A	N/A	CD44 antigen OS=Mus musculus GN=Cd44 PE=1 SV=3	TRUE	-0.535123	0.59729	15225.9	16327.6	13711	17601.1	6142.62	4025.07	-1101.72	0.932524	-0.0303399
1905	1927	sp|P14094|AT1B1_MOUSE	N/A	N/A	Sodium/potassium-transporting ATPase subunit beta-1 OS=Mus musculus GN=Atp1b1 PE=1 SV=1	TRUE	0.533278	0.59855	274.416	222.135	248.323	125.43	145.305	344.602	52.2804	1.23535	0.0917915
1906	95	sp|P23953|EST1C_MOUSE	N/A	N/A	Carboxylesterase 1C OS=Mus musculus GN=Ces1c PE=1 SV=4	TRUE	0.531654	0.59966	10201.2	9223.32	9063	8809.39	4667.69	4851.31	977.934	1.10603	0.0437663
1907	1297	sp|P57784|RU2A_MOUSE	N/A	N/A	U2 small nuclear ribonucleoprotein A' OS=Mus musculus GN=Snrpa1 PE=1 SV=2	TRUE	-0.530928	0.60015	37907.9	41626.2	41204.2	45815.6	17891	18323.2	-3718.26	0.910675	-0.0406366
1908	1483	sp|Q9DCS2|MTL26_MOUSE	N/A	N/A	Methyltransferase-like 26 OS=Mus musculus GN=Mettl26 PE=1 SV=1	TRUE	-0.530717	0.6003	501953	511353	512697	497341	46813.4	44311.5	-9399.49	0.981618	-0.00805732
1909	2508	sp|Q91XA2|GOLM1_MOUSE	N/A	N/A	Golgi membrane protein 1 OS=Mus musculus GN=Golm1 PE=1 SV=2	TRUE	-0.529789	0.60093	12484.1	14909.6	11627.1	9201.07	6028.97	16471.7	-2425.49	0.83732	-0.0771087
1910	1104	sp|Q3UHD6|SNX27_MOUSE	N/A	N/A	Sorting nexin-27 OS=Mus musculus GN=Snx27 PE=1 SV=2	TRUE	0.527004	0.60284	43795.1	36564.5	31685.8	26115.6	36044.5	34621.6	7230.6	1.19775	0.0783659
1911	1959	sp|Q8C570|RAE1L_MOUSE	N/A	N/A	mRNA export factor OS=Mus musculus GN=Rae1 PE=1 SV=1	TRUE	-0.526997	0.60284	25206.3	27507.2	21337.8	26363.5	12456	9558.38	-2300.92	0.916352	-0.0379376
1912	308	sp|Q19LI2|A1BG_MOUSE	N/A	N/A	Alpha-1B-glycoprotein OS=Mus musculus GN=A1bg PE=1 SV=1	TRUE	0.52619	0.60339	25854.6	22849.7	22977.1	20866.8	15061.2	14332	3004.87	1.13151	0.0536568
1913	282	sp|P07758|A1AT1_MOUSE	N/A	N/A	Alpha-1-antitrypsin 1-1 OS=Mus musculus GN=Serpina1a PE=1 SV=4	TRUE	0.525368	0.60396	5619.44	4517.67	4391.42	3301.75	5999.17	4564.05	1101.77	1.24388	0.0947785
1914	1915	sp|Q9R1Z8|VINEX_MOUSE	N/A	N/A	Vinexin OS=Mus musculus GN=Sorbs3 PE=1 SV=1	TRUE	0.524657	0.60444	156696	149696	158097	157351	21090.6	46163.7	7000.11	1.04676	0.019848
1915	968	sp|Q9D2R0|AACS_MOUSE	N/A	N/A	Acetoacetyl-CoA synthetase OS=Mus musculus GN=Aacs PE=1 SV=1	TRUE	-0.522511	0.60591	299667	327607	319900	263333	98503.1	175994	-27940	0.914715	-0.0387142
1916	743	sp|Q08093|CNN2_MOUSE	N/A	N/A	Calponin-2 OS=Mus musculus GN=Cnn2 PE=1 SV=1	TRUE	0.521545	0.60658	24098.7	22840.1	27604.5	22977.6	6185.15	6289.02	1258.64	1.05511	0.0232963
1917	1909	sp|Q62356|FSTL1_MOUSE	N/A	N/A	Follistatin-related protein 1 OS=Mus musculus GN=Fstl1 PE=1 SV=2	TRUE	0.521418	0.60666	1985.39	1568.3	924.867	1126.66	2098.69	2022.18	417.091	1.26595	0.102417
1918	2259	sp|Q921V5|MGAT2_MOUSE	N/A	N/A	Alpha-1,6-mannosyl-glycoprotein 2-beta-N-acetylglucosaminyltransferase OS=Mus musculus GN=Mgat2 PE=1 SV=1	TRUE	0.521164	0.60684	9717.18	7909.69	5684.87	5226.72	9661.76	7964.8	1807.49	1.22852	0.0893808
1919	2073	sp|Q5M8N4|D39U1_MOUSE	N/A	N/A	Epimerase family protein SDR39U1 OS=Mus musculus GN=Sdr39u1 PE=1 SV=1	TRUE	-0.520409	0.60736	8503.18	9433.39	7164.81	9444.53	5353.57	3454.26	-930.209	0.901392	-0.0450864
1920	1430	sp|P60122|RUVB1_MOUSE	N/A	N/A	RuvB-like 1 OS=Mus musculus GN=Ruvbl1 PE=1 SV=1	TRUE	-0.520191	0.60751	66768.8	69354.3	70520	67337.2	14911.4	9555.22	-2585.48	0.962721	-0.0164997
1921	1245	sp|O88712|CTBP1_MOUSE	N/A	N/A	C-terminal-binding protein 1 OS=Mus musculus GN=Ctbp1 PE=1 SV=2	TRUE	0.519562	0.60794	46463.3	41007	41191.8	52855.9	25779.7	28725.4	5456.29	1.13306	0.0542519
1922	1389	sp|P70333|HNRH2_MOUSE	N/A	N/A	Heterogeneous nuclear ribonucleoprotein H2 OS=Mus musculus GN=Hnrnph2 PE=1 SV=1	TRUE	-0.518228	0.60886	17190.7	18245.1	16153.9	19631.2	5871.88	4340.23	-1054.38	0.94221	-0.0258522
1923	703	sp|Q8R2Y2|MUC18_MOUSE	N/A	N/A	Cell surface glycoprotein MUC18 OS=Mus musculus GN=Mcam PE=1 SV=1	TRUE	0.516731	0.60988	21388.8	18285.9	17510.3	14762.5	17529.2	12460.5	3102.9	1.16969	0.06807
1924	537	sp|Q9WTP7|KAD3_MOUSE	N/A	N/A	GTP:AMP phosphotransferase AK3, mitochondrial OS=Mus musculus GN=Ak3 PE=1 SV=3	TRUE	0.516092	0.61032	78013.7	70692.1	81250.5	56084.4	36966.1	36197.4	7321.64	1.10357	0.0428002
1925	2548	sp|P35456|UPAR_MOUSE	N/A	N/A	Urokinase plasminogen activator surface receptor OS=Mus musculus GN=Plaur PE=1 SV=1	TRUE	-0.51512	0.61099	1434.32	1615.74	924.275	1449.69	843.728	986.542	-181.417	0.887719	-0.0517245
1926	1517	sp|Q9JM52|MINK1_MOUSE	N/A	N/A	Misshapen-like kinase 1 OS=Mus musculus GN=Mink1 PE=1 SV=3	TRUE	0.513082	0.6124	7877.96	7216.79	6606.14	7654.85	3938.22	2328.24	661.174	1.09162	0.03807
1927	644	sp|O08529|CAN2_MOUSE	N/A	N/A	Calpain-2 catalytic subunit OS=Mus musculus GN=Capn2 PE=1 SV=4	TRUE	-0.512712	0.61265	23904	25949.6	26143.7	26495.7	12271.4	7037.07	-2045.57	0.921171	-0.0356595
1928	510	sp|Q9JJN5|CBPN_MOUSE	N/A	N/A	Carboxypeptidase N catalytic chain OS=Mus musculus GN=Cpn1 PE=1 SV=1	TRUE	0.508428	0.61561	12894.5	11904.2	13056.8	10460.1	4592.01	5535.71	990.297	1.08319	0.0347041
1929	363	sp|Q61646|HPT_MOUSE	N/A	N/A	Haptoglobin OS=Mus musculus GN=Hp PE=1 SV=1	TRUE	-0.507346	0.61636	8450.26	9330.5	7591.05	9240.01	4301.35	4696.96	-880.24	0.90566	-0.0430349
1930	545	sp|Q8K4G1|LTBP4_MOUSE	N/A	N/A	Latent-transforming growth factor beta-binding protein 4 OS=Mus musculus GN=Ltbp4 PE=1 SV=2	TRUE	0.506091	0.61723	18437.4	16879.6	14983.3	14874.7	7714.8	8234.82	1557.84	1.09229	0.0383384
1931	2033	sp|Q9CQF4|CF203_MOUSE	N/A	N/A	Uncharacterized protein C6orf203 homolog OS=Mus musculus PE=1 SV=1	TRUE	0.505135	0.61789	15816.3	12372.4	8798.91	3624.82	18568.2	16292.4	3443.83	1.27835	0.106649
1932	1285	sp|Q9R118|HTRA1_MOUSE	N/A	N/A	Serine protease HTRA1 OS=Mus musculus GN=Htra1 PE=1 SV=2	TRUE	-0.503034	0.61934	3521.55	3960.83	3028.55	3726.29	2349.78	2127.72	-439.284	0.889093	-0.0510528
1933	1362	sp|O88986|KBL_MOUSE	N/A	N/A	2-amino-3-ketobutyrate coenzyme A ligase, mitochondrial OS=Mus musculus GN=Gcat PE=1 SV=2	TRUE	0.502867	0.61946	347488	338717	357904	352528	31015.4	58183.5	8771.18	1.0259	0.0111031
1934	2064	sp|Q64514|TPP2_MOUSE	N/A	N/A	Tripeptidyl-peptidase 2 OS=Mus musculus GN=Tpp2 PE=1 SV=3	TRUE	0.501426	0.62046	61757.2	52724.4	45721	31744	47362.6	45408	9032.83	1.17132	0.0686762
1935	1721	sp|P45377|ALD2_MOUSE	N/A	N/A	Aldose reductase-related protein 2 OS=Mus musculus GN=Akr1b8 PE=1 SV=2	TRUE	-0.501321	0.62053	12955.1	16261.8	3083.67	6557.18	17589.6	16292	-3306.72	0.796657	-0.0987285
1936	146	sp|P05202|AATM_MOUSE	N/A	N/A	Aspartate aminotransferase, mitochondrial OS=Mus musculus GN=Got2 PE=1 SV=1	TRUE	-0.500074	0.6214	633963	660534	652696	672659	165473	89046.9	-26571.6	0.959773	-0.0178316
1937	2534	sp|O35874|SATT_MOUSE	N/A	N/A	Neutral amino acid transporter A OS=Mus musculus GN=Slc1a4 PE=1 SV=1	TRUE	0.499977	0.62146	3888.43	3276	2848.11	1125.04	2664.43	3701.14	612.431	1.18694	0.0744306
1938	138	sp|Q921G7|ETFD_MOUSE	N/A	N/A	Electron transfer flavoprotein-ubiquinone oxidoreductase, mitochondrial OS=Mus musculus GN=Etfdh PE=1 SV=1	TRUE	0.499878	0.62153	178132	169002	189940	174817	54247.7	36168.1	9129.22	1.05402	0.0228482
1939	2351	sp|Q9CZX0|ELP3_MOUSE	N/A	N/A	Elongator complex protein 3 OS=Mus musculus GN=Elp3 PE=1 SV=1	TRUE	-0.499648	0.62169	67504.7	76469	59978.7	68361.6	34127.5	58264.2	-8964.25	0.882773	-0.0541511
1940	956	sp|Q3URD3|SLMAP_MOUSE	N/A	N/A	Sarcolemmal membrane-associated protein OS=Mus musculus GN=Slmap PE=1 SV=2	TRUE	0.499152	0.62204	43740.3	39724.1	38549.4	34829	19579.8	22202.6	4016.17	1.1011	0.0418274
1941	728	sp|Q8CG16|C1RA_MOUSE	N/A	N/A	Complement C1r-A subcomponent OS=Mus musculus GN=C1ra PE=1 SV=1	TRUE	0.497522	0.62317	14634.2	13476.1	13172.2	13046.4	5924.57	6117.64	1158.12	1.08594	0.0358054
1942	884	sp|Q569Z6|TR150_MOUSE	N/A	N/A	Thyroid hormone receptor-associated protein 3 OS=Mus musculus GN=Thrap3 PE=1 SV=1	TRUE	-0.497351	0.62329	5297.05	5925.11	4527.84	5253.72	2903.08	3665.46	-628.061	0.894	-0.0486624
1943	2393	sp|P26450|P85A_MOUSE	N/A	N/A	Phosphatidylinositol 3-kinase regulatory subunit alpha OS=Mus musculus GN=Pik3r1 PE=1 SV=2	TRUE	0.497268	0.62335	3528.89	3048.15	2837.88	1891.2	2190.33	2838.16	480.741	1.15772	0.0636019
1944	1814	sp|Q8BH60|GOPC_MOUSE	N/A	N/A	Golgi-associated PDZ and coiled-coil motif-containing protein OS=Mus musculus GN=Gopc PE=1 SV=1	TRUE	0.497068	0.62348	784.551	671.168	633.5	516.115	694.88	416.897	113.383	1.16893	0.0677898
1945	2573	sp|P48453|PP2BB_MOUSE	N/A	N/A	Serine/threonine-protein phosphatase 2B catalytic subunit beta isoform OS=Mus musculus GN=Ppp3cb PE=1 SV=2	TRUE	0.496542	0.62385	11873.2	10089.1	11121.6	7940.81	9621.74	8819.67	1784.13	1.17684	0.0707165
1946	2430	sp|Q9R0G8|NRK_MOUSE	N/A	N/A	Nik-related protein kinase OS=Mus musculus GN=Nrk PE=1 SV=2	TRUE	-0.4964	0.62395	7684.31	10106.8	2592.65	4619.36	10365.5	14969.8	-2422.49	0.760311	-0.119009
1947	1182	sp|Q5SSZ5|TENS3_MOUSE	N/A	N/A	Tensin-3 OS=Mus musculus GN=Tns3 PE=1 SV=1	TRUE	0.494879	0.62501	152455	150165	150838	149468	14384.6	7820.48	2290.25	1.01525	0.00657369
1948	79	sp|Q61233|PLSL_MOUSE	N/A	N/A	Plastin-2 OS=Mus musculus GN=Lcp1 PE=1 SV=4	TRUE	0.494823	0.62505	48429.6	46488.3	47339.3	45095.2	7354.58	12821	1941.36	1.04176	0.0177677
1949	1581	sp|Q64012|RALY_MOUSE	N/A	N/A	RNA-binding protein Raly OS=Mus musculus GN=Raly PE=1 SV=3	TRUE	-0.494707	0.62513	5334.29	5803.91	5407.46	5787.41	2544.03	2327.4	-469.624	0.919085	-0.0366443
1950	1072	sp|P14115|RL27A_MOUSE	N/A	N/A	60S ribosomal protein L27a OS=Mus musculus GN=Rpl27a PE=1 SV=5	TRUE	0.494683	0.62514	130320	107838	218264	92641	121200	112250	22482.3	1.20848	0.0822402
1951	1102	sp|P70274|SEPP1_MOUSE	N/A	N/A	Selenoprotein P OS=Mus musculus GN=Selenop PE=1 SV=3	TRUE	-0.493679	0.62584	10954.1	13666	6331.08	10292.6	15274.4	12660.2	-2711.93	0.801556	-0.096066
1952	1061	sp|P54116|STOM_MOUSE	N/A	N/A	Erythrocyte band 7 integral membrane protein OS=Mus musculus GN=Stom PE=1 SV=3	TRUE	-0.493028	0.6263	31298.5	35627.9	26356.5	25352.2	16919.7	28354.2	-4329.35	0.878484	-0.0562661
1953	838	sp|O55029|COPB2_MOUSE	N/A	N/A	Coatomer subunit beta' OS=Mus musculus GN=Copb2 PE=1 SV=2	TRUE	0.490359	0.62816	84471.7	81253.8	84363.4	76706.9	16547.9	17434.3	3217.85	1.0396	0.0168673
1954	1719	sp|P56812|PDCD5_MOUSE	N/A	N/A	Programmed cell death protein 5 OS=Mus musculus GN=Pdcd5 PE=1 SV=3	TRUE	0.489496	0.62876	39263.2	36683.4	44027.3	38449.3	15170.3	11311.2	2579.78	1.07033	0.0295159
1955	171	sp|O08677|KNG1_MOUSE	N/A	N/A	Kininogen-1 OS=Mus musculus GN=Kng1 PE=1 SV=1	TRUE	0.488863	0.6292	22506.5	20225.9	16915.9	16770.3	11367	12856.1	2280.54	1.11275	0.0463988
1956	2128	sp|Q8R010|AIMP2_MOUSE	N/A	N/A	Aminoacyl tRNA synthase complex-interacting multifunctional protein 2 OS=Mus musculus GN=Aimp2 PE=1 SV=2	TRUE	-0.488842	0.62921	18213.6	20292.7	17429.2	19694.6	11579	10169.9	-2079.06	0.897546	-0.0469433
1957	519	sp|O35678|MGLL_MOUSE	N/A	N/A	Monoglyceride lipase OS=Mus musculus GN=Mgll PE=1 SV=1	TRUE	0.486335	0.63097	21479.2	20195.4	20893.3	20373.6	5537.03	8157.71	1283.73	1.06357	0.0267642
1958	1023	sp|P31725|S10A9_MOUSE	N/A	N/A	Protein S100-A9 OS=Mus musculus GN=S100a9 PE=1 SV=3	TRUE	-0.486142	0.6311	27022.9	29378.7	23075.5	23312.9	11248	13956.9	-2355.85	0.919811	-0.0363015
1959	2267	sp|Q80VJ2|SRA1_MOUSE	N/A	N/A	Steroid receptor RNA activator 1 OS=Mus musculus GN=Sra1 PE=1 SV=3	TRUE	-0.486027	0.63118	2117.53	2573.58	1532.14	1041.38	1848.97	2998.17	-456.049	0.822795	-0.0847082
1960	561	sp|P84099|RL19_MOUSE	N/A	N/A	60S ribosomal protein L19 OS=Mus musculus GN=Rpl19 PE=1 SV=1	TRUE	-0.485057	0.63186	251197	263703	294439	250043	74573.8	54720.4	-12506.3	0.952574	-0.0211011
1961	1359	sp|P13516|ACOD1_MOUSE	N/A	N/A	Acyl-CoA desaturase 1 OS=Mus musculus GN=Scd1 PE=1 SV=2	TRUE	-0.48503	0.63188	13273.3	14846.2	12988.4	16284.9	7309.08	9558.51	-1572.99	0.894048	-0.0486393
[truncated: 670 more rows]

## Sheet: RISP Annotated
Expr Log Ratio	Expr p-value	ID	Flags	Symbol	Entrez Gene Name	Location	Type(s)	Drug(s)	Column1
[truncated: 3,445 more rows]

## Sheet: OLAN vs Veh
Row	Index	Peak Name	m/z	Ret. Time	Group	Use	t-value	p-value	Mean 1	Mean 2	Median 1	Median 2	Sigma 1	Sigma 2	Delta	Fold Change	Log (Fold Change)
[truncated: 2,631 more rows]

[truncated: 1 more sheets: OLAN Annotated]
