# Supplementary material for: Understanding Mechanisms Underlying Non-Alcoholic Fatty Liver Disease (NAFLD) in Mental Illness: Risperidone and Olanzapine Alter the Hepatic Proteomic Signature in Mice
Source: Int J Mol Sci. 2020 Dec 8;21(24):9362. doi: 10.3390/ijms21249362 (PMC7763698; doi:10.3390/ijms21249362)
Supplement: Supplementary file 1 [file ijms-21-09362-s001.zip › ijms-1004946-supplementary/Revised manuscript and supplemental data file/S2_Proteome_KEGG_data.xlsx]

## Sheet: RIS prot sorted by fold
Fold change	P-value	Gene
1.77828	0.0122	HNRNPC
1.72982	0.0128	NOP2
1.65577	0.0466	ATOX1
1.62555	0.00736	BTD
1.59956	0.0345	MAG
1.53109	0.0528	RAB11FIP5
1.52055	0.0314	PRKCA
1.49624	0.053	PPFIBP1
1.44877	0.0331	DOCK7
1.43219	0.0374	SEPT11
1.41579	0.0136	ENAH
1.41254	0.0308	SLC27A1
1.39637	0.0177	EPHA2
1.39637	0.0503	CENPV
1.39316	0.0183	EIF5
1.38357	0.0525	CIAPIN1
1.37721	0.0168	SUMF1
1.35519	4.33e-05	MYH9
1.34276	0.0398	POGLUT1
1.34276	0.0427	DGKZ
1.34276	0.0488	ROCK2
1.3366	0.0309	ADIPOQ
1.32739	0.0528	KLK3
1.3213	0.043	NDUFA8
1.30918	4.05e-05	INTS14
1.30617	0.023	PTRH1
1.30617	0.0492	HGS
1.29718	0.0258	TMEM65
1.2735	0.0522	Sts
1.25603	0.0468	SMARCC1
1.24451	0.0308	HSPE1
1.24165	0.00695	ACAA2
1.2388	0.0311	KLK3
1.22744	0.0203	PDGFRB
1.22462	0.0237	RNF31
1.21899	0.0131	INPP5D
1.2106	0.0186	FAU
1.20504	0.0145	TCN2
1.1995	0.0461	NDUFB8
1.19674	0.0485	PGAM2
1.1885	0.0333	MMP12
1.1885	0.0398	IL1RAP
1.17761	0.0295	CRYAB
1.1749	0.0437	MYEF2
1.1722	0.0439	MYL4
1.1695	0.0242	LAMP1
1.16681	0.0412	KLKB1
1.16145	0.0161	SCFD1
1.16145	0.0455	FBN2
1.15345	0.0191	ECI2
1.15345	0.0388	MBNL2
1.15345	0.0419	IGHG1
1.14815	0.0352	HSPB1
1.14551	0.0527	TMEM143
1.14025	0.0205	ITGA3
1.13763	0.0195	TRA2B
1.13501	0.0305	AFDN
1.1324	0.0499	Fnbp1l
1.1324	0.052	SMTN
1.12202	0.0376	Mbl1
1.11686	0.0121	BCAT2
1.09648	0.044	GSTA3
1.09396	0.0425	GNS
1.07152	0.04	SEC23IP
1.06905	0.0292	CTSS
1.06414	0.0537	VCP
1.05682	0.0219	GNAS
1.05439	0.0446	HPGD
1.03992	0.0389	Krt10
-1.03514	0.0308	TARS
-1.03753	0.0465	MTHFD1
-1.03992	0.0458	LAP3
-1.04232	0.0165	DDOST
-1.04472	0.0367	AMDHD1
-1.04954	0.0444	PABPC1
-1.04954	0.0509	SEC14L2
-1.04954	0.0518	GANAB
-1.05196	0.0283	COMT
-1.05439	0.0199	ARL1
-1.05439	0.0218	RPN2
-1.05439	0.0401	MECR
-1.05439	0.0429	FTCD
-1.05682	0.0191	ALDH7A1
-1.05925	0.0131	Pbld2
-1.0617	0.00197	SEC22B
-1.0617	0.0491	ABAT
-1.0666	0.00276	SDF2
-1.0666	0.0497	AGXT
-1.06905	0.0328	Cyb5r3
-1.06905	0.0388	AARS
-1.07152	0.0483	PRDX3
-1.07399	0.0387	Aox3
-1.07399	0.0447	HSD17B13
-1.07647	0.0439	FAM136A
-1.07895	0.0115	Cyp2d9 (includes others)
-1.07895	0.0205	MTCH2
-1.07895	0.0261	CS
-1.08643	0.015	C19orf12
-1.08643	0.0377	GNMT
-1.08893	0.0311	HSD3B7
-1.08893	0.0432	CNPY2
-1.09144	0.00571	HYOU1
-1.09396	0.0201	TPT1
-1.09648	0.0229	HIBADH
-1.09901	0.0104	HNRNPD
-1.10154	0.00945	ENO3
-1.10154	0.0348	ANXA2
-1.10408	0.0124	ASGR1
-1.10662	0.0199	ATIC
-1.10662	0.0223	TMPO
-1.10662	0.023	SNRPB
-1.10917	0.0541	LRP1
-1.11173	0.0121	RACK1
-1.11686	0.0268	COX6B1
-1.11686	0.0299	NUDT7
-1.11686	0.031	NDUFS1
-1.12202	0.00927	ELAVL1
-1.1298	0.00927	NCL
-1.1298	0.017	EIF5B
-1.1298	0.0416	SYNJ2BP
-1.1324	0.00179	SRI
-1.1324	0.00856	RBBP7
-1.13763	0.00647	VAPA
-1.14288	0.00813	TIMM8A
-1.14815	0.0265	Rps3a1
-1.1508	0.0144	MAP4
-1.1508	0.0388	BLVRB
-1.15345	0.0495	ACLY
-1.16145	0.00414	CLYBL
-1.17761	0.0229	DHRS1
-1.18304	0.018	TALDO1
-1.19399	0.0355	PCBD2
-1.19674	0.017	NPEPPS
-1.19674	0.051	SUB1
-1.20781	0.0434	MSN
-1.2106	0.0228	NOP56
-1.2218	0.0341	QKI
-1.22462	0.054	Snrpg
-1.24165	0.00746	REXO2
-1.24165	0.0135	PSME1
-1.24165	0.0304	TOR1AIP1
-1.24451	0.0327	SLC12A9
-1.25026	0.0239	PUF60
-1.27057	0.0169	GPKOW
-1.52757	0.0517	CARD9

## Sheet: RIS_up pathways
HNRNPC		NOP2		ATOX1		BTD		MAG		RAB11FIP5		PRKCA		PPFIBP1		DOCK7		SEPT11		ENAH		SLC27A1		EPHA2		CENPV		EIF5		CIAPIN1		SUMF1		MYH9		POGLUT1		DGKZ		ROCK2		ADIPOQ		KLK3		NDUFA8		INTS14
ko03040	Spliceosome			hsa04978	Mineral absorption	ko00780	Biotin metabolism	hsa04514	Cell adhesion molecules	hsa04144	Endocytosis	hsa01521	EGFR tyrosine kinase inhibitor resistance					ko05100	Bacterial invasion of epithelial cells	ko04015	Rap1 signaling pathway	hsa03320	PPAR signaling pathway	bta04010	MAPK signaling pathway			ko03013	RNA transport			ko04142	Lysosome	hsa04530	Tight junction	hsa00514	Other types of O-glycan biosynthesis	hsa00561	Glycerolipid metabolism	ko04022	cGMP-PKG signaling pathway	hsa03320	PPAR signaling pathway	hsa05200	Pathways in cancer	ko00190	Oxidative phosphorylation
						ko01100	Metabolic pathways					hsa04010	MAPK signaling pathway					ko05131	Shigellosis	ko04360	Axon guidance	hsa04931	Insulin resistance	bta04014	Ras signaling pathway			ko04214	Apoptosis - fly					hsa04810	Regulation of actin cytoskeleton			hsa00564	Glycerophospholipid metabolism	ko04024	cAMP signaling pathway	hsa04152	AMPK signaling pathway	hsa05215	Prostate cancer	ko01100	Metabolic pathways
						ko04977	Vitamin digestion and absorption					hsa04012	ErbB signaling pathway							ko04810	Regulation of actin cytoskeleton	hsa04975	Fat digestion and absorption	bta04015	Rap1 signaling pathway									hsa05130	Pathogenic Escherichia coli infection			hsa01100	Metabolic pathways	ko04062	Chemokine signaling pathway	hsa04211	Longevity regulating pathway			ko04714	Thermogenesis
												hsa04014	Ras signaling pathway											bta04151	PI3K-Akt signaling pathway									hsa05132	Salmonella infection			hsa04070	Phosphatidylinositol signaling system	ko04071	Sphingolipid signaling pathway	hsa04920	Adipocytokine signaling pathway			ko04723	Retrograde endocannabinoid signaling
												hsa04015	Rap1 signaling pathway											bta04360	Axon guidance													hsa04072	Phospholipase D signaling pathway	ko04270	Vascular smooth muscle contraction	hsa04930	Type II diabetes mellitus			ko04932	Non-alcoholic fatty liver disease (NAFLD)
												hsa04020	Calcium signaling pathway																									hsa05231	Choline metabolism in cancer	ko04310	Wnt signaling pathway	hsa04932	Non-alcoholic fatty liver disease (NAFLD)			ko05010	Alzheimer disease
												hsa04066	HIF-1 signaling pathway																											ko04360	Axon guidance					ko05012	Parkinson disease
												hsa04070	Phosphatidylinositol signaling system																											ko04510	Focal adhesion					ko05016	Huntington disease
												hsa04071	Sphingolipid signaling pathway																											ko04530	Tight junction
												hsa04072	Phospholipase D signaling pathway																											ko04611	Platelet activation
												hsa04150	mTOR signaling pathway																											ko04670	Leukocyte transendothelial migration
												hsa04151	PI3K-Akt signaling pathway																											ko04810	Regulation of actin cytoskeleton
												hsa04261	Adrenergic signaling in cardiomyocytes																											ko04921	Oxytocin signaling pathway
												hsa04270	Vascular smooth muscle contraction																											ko05130	Pathogenic Escherichia coli infection
												hsa04310	Wnt signaling pathway																											ko05131	Shigellosis
												hsa04360	Axon guidance																											ko05132	Salmonella infection
												hsa04370	VEGF signaling pathway																											ko05135	Yersinia infection
												hsa04510	Focal adhesion																											ko05163	Human cytomegalovirus infection
												hsa04540	Gap junction																											ko05200	Pathways in cancer
												hsa04650	Natural killer cell mediated cytotoxicity																											ko05205	Proteoglycans in cancer
												hsa04664	Fc epsilon RI signaling pathway
												hsa04666	Fc gamma R-mediated phagocytosis
												hsa04670	Leukocyte transendothelial migration
												hsa04713	Circadian entrainment
												hsa04720	Long-term potentiation
												hsa04723	Retrograde endocannabinoid signaling
												hsa04724	Glutamatergic synapse
												hsa04725	Cholinergic synapse
												hsa04726	Serotonergic synapse
												hsa04727	GABAergic synapse
												hsa04728	Dopaminergic synapse
												hsa04730	Long-term depression
												hsa04750	Inflammatory mediator regulation of TRP channels
												hsa04911	Insulin secretion
												hsa04912	GnRH signaling pathway
												hsa04916	Melanogenesis
												hsa04918	Thyroid hormone synthesis
												hsa04919	Thyroid hormone signaling pathway
												hsa04921	Oxytocin signaling pathway
												hsa04925	Aldosterone synthesis and secretion
												hsa04926	Relaxin signaling pathway
												hsa04928	Parathyroid hormone synthesis, secretion and action
												hsa04929	GnRH secretion
												hsa04933	AGE-RAGE signaling pathway in diabetic complications
												hsa04935	Growth hormone synthesis, secretion and action
												hsa04960	Aldosterone-regulated sodium reabsorption
												hsa04961	Endocrine and other factor-regulated calcium reabsorption
												hsa04970	Salivary secretion
												hsa04971	Gastric acid secretion
												hsa04972	Pancreatic secretion
												hsa05017	Spinocerebellar ataxia
												hsa05031	Amphetamine addiction
												hsa05032	Morphine addiction
												hsa05110	Vibrio cholerae infection
												hsa05143	African trypanosomiasis
												hsa05146	Amoebiasis
												hsa05161	Hepatitis B
												hsa05163	Human cytomegalovirus infection
												hsa05164	Influenza A
												hsa05170	Human immunodeficiency virus 1 infection
												hsa05200	Pathways in cancer
												hsa05205	Proteoglycans in cancer
												hsa05206	MicroRNAs in cancer
												hsa05214	Glioma
												hsa05223	Non-small cell lung cancer
												hsa05225	Hepatocellular carcinoma
												hsa05231	Choline metabolism in cancer
[truncated: 43 more columns]

## Sheet: RIS_down pathways
TARS		MTHFD1		LAP3		DDOST		AMDHD1		PABPC1		SEC14L2		GANAB		COMT		ARL1		RPN2		MECR		FTCD		ALDH7A1		Pbld2		SEC22B		ABAT		SDF2		AGXT		Cyb5r3		AARS		PRDX3		Aox3		HSD17B13		FAM136A
ko00970	Aminoacyl-tRNA biosynthesis	ko00670	One carbon pool by folate	ko00330	Arginine and proline metabolism	hsa00510	N-Glycan biosynthesis	ko00340	Histidine metabolism	ko03013	RNA transport			ko00510	N-Glycan biosynthesis	ko00140	Steroid hormone biosynthesis	hsa00040	Pentose and glucuronate interconversions	hsa00510	N-Glycan biosynthesis	hsa00061	Fatty acid biosynthesis	hsa00340	Histidine metabolism	ko00010	Glycolysis / Gluconeogenesis			hsa04130	SNARE interactions in vesicular transport	hsa00250	Alanine, aspartate and glutamate metabolism			ko00250	Alanine, aspartate and glutamate metabolism	hsa00520	Amino sugar and nucleotide sugar metabolism	ko00970	Aminoacyl-tRNA biosynthesis			mmu00280	Valine, leucine and isoleucine degradation
		ko01100	Metabolic pathways	ko00480	Glutathione metabolism	hsa00513	Various types of N-glycan biosynthesis	ko01100	Metabolic pathways	ko03015	mRNA surveillance pathway			ko01100	Metabolic pathways	ko00350	Tyrosine metabolism	hsa00051	Fructose and mannose metabolism	hsa00513	Various types of N-glycan biosynthesis	hsa00062	Fatty acid elongation	hsa00670	One carbon pool by folate	ko00053	Ascorbate and aldarate metabolism			hsa04145	Phagosome	hsa00280	Valine, leucine and isoleucine degradation			ko00260	Glycine, serine and threonine metabolism							mmu00350	Tyrosine metabolism
		ko01120	Microbial metabolism in diverse environments	ko01100	Metabolic pathways	hsa01100	Metabolic pathways			ko03018	RNA degradation			ko04141	Protein processing in endoplasmic reticulum	ko00965	Betalain biosynthesis	hsa00052	Galactose metabolism	hsa01100	Metabolic pathways	hsa01100	Metabolic pathways	hsa01100	Metabolic pathways	ko00071	Fatty acid degradation			hsa05134	Legionellosis	hsa00410	beta-Alanine metabolism			ko00630	Glyoxylate and dicarboxylate metabolism							mmu00380	Tryptophan metabolism
						hsa04141	Protein processing in endoplasmic reticulum									ko01100	Metabolic pathways	hsa00561	Glycerolipid metabolism	hsa04141	Protein processing in endoplasmic reticulum	hsa01212	Fatty acid metabolism			ko00260	Glycine, serine and threonine metabolism					hsa00640	Propanoate metabolism			ko00680	Methane metabolism							mmu00750	Vitamin B6 metabolism
																ko04728	Dopaminergic synapse	hsa00790	Folate biosynthesis							ko00280	Valine, leucine and isoleucine degradation					hsa00650	Butanoate metabolism			ko01100	Metabolic pathways							mmu00760	Nicotinate and nicotinamide metabolism
																		hsa01100	Metabolic pathways							ko00310	Lysine degradation					hsa01100	Metabolic pathways			ko01110	Biosynthesis of secondary metabolites							mmu00830	Retinol metabolism
																										ko00330	Arginine and proline metabolism					hsa04727	GABAergic synapse			ko01120	Microbial metabolism in diverse environments							mmu00982	Drug metabolism - cytochrome P450
																										ko00340	Histidine metabolism									ko01200	Carbon metabolism							mmu01100	Metabolic pathways
																										ko00380	Tryptophan metabolism									ko04146	Peroxisome							mmu04630	Jak-STAT signaling pathway
																										ko00410	beta-Alanine metabolism
																										ko00561	Glycerolipid metabolism
																										ko00620	Pyruvate metabolism
																										ko01100	Metabolic pathways
																										ko01110	Biosynthesis of secondary metabolites
																										ko01120	Microbial metabolism in diverse environments
[truncated: 64 more columns]

## Sheet: All RIS & KEGG
Protein	Full Name	KEGG URL	KEGG PATHWAY
AARS	Alanyl-tRNA synthetase	ko00970	Aminoacyl-tRNA biosynthesis
ABAT	4-aminobutyrate aminotransferase	hsa00250	Alanine, aspartate and glutamate metabolism
ABAT	4-aminobutyrate aminotransferase	hsa00410	beta-Alanine metabolism
ABAT	4-aminobutyrate aminotransferase	hsa00650	Butanoate metabolism
ABAT	4-aminobutyrate aminotransferase	hsa04727	GABAergic synapse
ABAT	4-aminobutyrate aminotransferase	hsa01100	Metabolic pathways
ABAT	4-aminobutyrate aminotransferase	hsa00640	Propanoate metabolism
ABAT	4-aminobutyrate aminotransferase	hsa00280	Valine, leucine and isoleucine degradation
ACAA2	Acetyl CoA acyltransferase 2	ko01110	Biosynthesis of secondary metabolites
ACAA2	Acetyl-CoA Acyltransferase-2	ko00071	Fatty acid degradation
ACAA2	Acetyl-CoA Acyltransferase 2	ko00062	Fatty acid elongation
ACAA2	Acetyl-CoA Acyltransferase 2	ko01212	Fatty acid metabolism
ACAA2	Acetyl CoA acyltransferase 2	ko01100	Metabolic pathways
ACAA2	Acetyl CoA acyltransferase 2	ko00280	Valine, leucine and isoleucine degradation
ACLY	ATP citrate pro-S Lyase (synthase)	ko01110	Biosynthesis of secondary metabolites
ACLY	ATP citrate pro-S Lyase (synthase)	ko00020	Citrate cycle (TCA cycle)
ACLY	ATP citrate pro-S Lyase (synthase)	ko01100	Metabolic pathways
ADIPOQ	Adiponectin, C1Q, and collagen domain containing	hsa04920	Adipocytokine signaling pathway
ADIPOQ	Adiponectin, C1Q, and collagen domain containing	hsa04152	AMPK signaling pathway
ADIPOQ	Adiponectin, C1Q, and collagen domain containing	hsa04211	Longevity regulating pathway
ADIPOQ	Adiponectin, C1Q, and collagen domain containing	hsa04932	Non-alcoholic fatty liver disease (NAFLD)
ADIPOQ	Adiponectin, C1Q, and collagen domain containing	hsa03320	PPAR signaling pathway
ADIPOQ	Adiponectin, C1Q, and collagen domain containing	hsa04930	Type II diabetes mellitus
AFDN	Afadin	hsa04520	Adherens junction
AFDN	Afadin	hsa04024	cAMP signaling pathway
AFDN	Afadin	hsa04670	Leukocyte transendothelial migration
AFDN	Afadin	hsa04015	Rap1 signaling pathway
AFDN	Afadin	hsa04014	Ras signaling pathway
AFDN	Afadin	hsa04530	Tight junction
AGXT	alanine--glyoxylate and serine--pyruvate aminotransferase	ko00250	Alanine, aspartate and glutamate metabolism
AGXT	alanine--glyoxylate and serine--pyruvate aminotransferase	ko01110	Biosynthesis of secondary metabolites
AGXT	alanine--glyoxylate and serine--pyruvate aminotransferase	ko01200	Carbon metabolism
AGXT	alanine--glyoxylate and serine--pyruvate aminotransferase	ko00260	Glycine, serine and threonine metabolism
AGXT	alanine--glyoxylate and serine--pyruvate aminotransferase	ko00630	Glyoxylate and dicarboxylate metabolism
AGXT	alanine--glyoxylate and serine--pyruvate aminotransferase	ko01100	Metabolic pathways
AGXT	alanine--glyoxylate and serine--pyruvate aminotransferase	ko04146	Peroxisome
ALDH7A1	Aldehyde dehydrogenase 7, member a1	ko00330	Arginine and proline metabolism
ALDH7A1	Aldehyde dehydrogenase 7, member a1	ko00053	Ascorbate and aldarate metabolism
ALDH7A1	Aldehyde dehydrogenase 7, member a1	ko00410	beta-Alanine metabolism
ALDH7A1	Aldehyde dehydrogenase 7, member a1	ko01110	Biosynthesis of secondary metabolites
ALDH7A1	Aldehyde dehydrogenase 7, member a1	ko00071	Fatty acid degradation
ALDH7A1	Aldehyde dehydrogenase 7, member a1	ko00561	Glycerolipid metabolism
ALDH7A1	Aldehyde dehydrogenase 7, member a1	ko00260	Glycine, serine and threonine metabolism
ALDH7A1	Aldehyde dehydrogenase 7, member a1	ko00010	Glycolysis / Gluconeogenesis
ALDH7A1	Aldehyde dehydrogenase 7, member a1	ko00340	Histidine metabolism
ALDH7A1	Aldehyde dehydrogenase 7, member a1	ko00310	Lysine degradation
ALDH7A1	Aldehyde dehydrogenase 7, member a1	ko01100	Metabolic pathways
ALDH7A1	Aldehyde dehydrogenase 7, member a1	ko00620	Pyruvate metabolism
ALDH7A1	Aldehyde dehydrogenase 7, member a1	ko00380	Tryptophan metabolism
ALDH7A1	Aldehyde dehydrogenase 7, member a1	ko00280	Valine, leucine and isoleucine degradation
ALR1	Aldo-keto reductase family 1 member B	hsa00790	Folate biosynthesis
ALR1	Aldo-keto reductase family 1 member B	hsa00051	Fructose and mannose metabolism
ALR1	Aldo-keto reductase family 1 member B	hsa00052	Galactose metabolism
ALR1	Aldo-keto reductase family 1 member B	hsa00561	Glycerolipid metabolism
ALR1	Aldo-keto reductase family 1 member B	hsa01100	Metabolic pathways
ALR1	Aldo-keto reductase family 1 member B	hsa00040	Pentose and glucuronate interconversions
AMDHD1	Amidohydrolase domain containing 1	ko00340	Histidine metabolism
AMDHD1	Amidohydrolase domain containing 1	ko01100	Metabolic pathways
Aox3	Aldehyde Oxidase 3	mmu00982	Drug metabolism - cytochrome P450
Aox3	Aldehyde Oxidase 3	mmu04630	Jak-STAT signaling pathway
Aox3	Aldehyde Oxidase 3	mmu01100	Metabolic pathways
Aox3	Aldehyde Oxidase 3	mmu00760	Nicotinate and nicotinamide metabolism
Aox3	Aldehyde Oxidase 3	mmu00830	Retinol metabolism
Aox3	Aldehyde Oxidase 3	mmu00380	Tryptophan metabolism
Aox3	Aldehyde Oxidase 3	mmu00350	Tyrosine metabolism
Aox3	Aldehyde Oxidase 3	mmu00280	Valine, leucine and isoleucine degradation
Aox3	Aldehyde Oxidase 3	mmu00750	Vitamin B6 metabolism
ASGR1	Asialoglycoprotein receptor 1	ko04918	Thyroid hormone synthesis
ATIC	5-aminoimidazole-4-carboxamide ribonucleotide formyltransferase/IMP cyclohydrolase	hsa01523	Antifolate resistance
ATIC	5-aminoimidazole-4-carboxamide ribonucleotide formyltransferase/IMP cyclohydrolase	hsa01100	Metabolic pathways
ATIC	5-aminoimidazole-4-carboxamide ribonucleotide formyltransferase/IMP cyclohydrolase	hsa00670	One carbon pool by folate
ATIC	5-aminoimidazole-4-carboxamide ribonucleotide formyltransferase/IMP cyclohydrolase	hsa00230	Purine metabolism
ATOX1	Antioxidant 1 copper chaperone	hsa04978	Mineral absorption
BCAT2	Branched-chain amino acid transaminase 2	hsa01210	2-Oxocarboxylic acid metabolism
BCAT2	Branched-chain amino acid transaminase 2	hsa01230	Biosynthesis of amino acids
BCAT2	Branched chain amino acid transaminase 2	hsa00270	Cysteine and methionine metabolism
BCAT2	Branched-chain amino acid transaminase 2	hsa01100	Metabolic pathways
BCAT2	Branched-chain amino acid transaminase 2	hsa00770	Pantothenate and CoA biosynthesis
BCAT2	Branched-chain amino acid transaminase 2	hsa00290	Valine, leucine and isoleucine biosynthesis
BCAT2	Branched-chain amino acid transaminase 2	hsa00280	Valine, leucine and isoleucine degradation
BLVRB	Biliverdin (flavin) reductase B	ko01110	Biosynthesis of secondary metabolites
BLVRB	Biliverdin (flavin) reductase B	ko01100	Metabolic pathways
BLVRB	Biliverdin (flavin) reductase B	ko00860	Porphyrin and chlorophyll metabolism
BLVRB	Biliverdin (flavin) reductase B	ko00740	Riboflavin metabolism
BTD	Biotinidase	ko00780	Biotin metabolism
BTD	Biotinidase	ko01100	Metabolic pathways
BTD	Biotinidase	ko04977	Vitamin digestion and absorption
CARD9	Caspace recruitment domain containing protein 9	ko04625	C-type lectin receptor signaling pathway
CARD9	Caspace recruitment domain containing protein 9	ko04621	NOD-like receptor signaling pathway
COMT	Catechol-O-methytransferase	ko04728	Dopaminergic synapse
COMT	Catechol-O-methytransferase	ko01100	Metabolic pathways
COMT	Catechol-O-methytransferase	ko00140	Steroid hormone biosynthesis
COMT	Catechol-O-methytransferase	ko00350	Tyrosine metabolism
COX6B1	Cytochrome C Oxidase Subunit 6B1	hsa05010	Alzheimer disease
COX6B1	Cytochrome C Oxidase subunit 6B1	hsa04260	Cardiac muscle contraction
COX6B1	Cytochrome C Oxidase subunit 6B1	hsa05016	Huntington disease
COX6B1	Cytochrome C Oxidase subunit 6B1	hsa01100	Metabolic pathways
COX6B1	Cytochrome C Oxidase subunit 6B1	hsa04932	Non-alcoholic fatty liver disease (NAFLD)
COX6B1	Cytochrome C Oxidase subunit 6B1	hsa00190	Oxidative phosphorylation
COX6B1	Cytochrome C Oxidase subunit 6B1	hsa05012	Parkinson disease
COX6B1	Cytochrome C Oxidase subunit 6B1	hsa04714	Thermogenesis
CRYAB	Crystallin alpha B	ko04213	Longevity regulating pathway - multiple species
CRYAB	Crystallin alpha B	ko04141	Protein processing in endoplasmic reticulum
CS	Citrate Synthase	ko01210	2-Oxocarboxylic acid metabolism
CS	Citrate Synthase	ko01230	Biosynthesis of amino acids
CS	Citrate Synthase	ko01110	Biosynthesis of secondary metabolites
CS	Citrate Synthase	ko01200	Carbon metabolism
CS	Citrate Synthase	ko00020	Citrate cycle (TCA cycle)
CS	Citrate Synthase	ko00630	Glyoxylate and dicarboxylate metabolism
CS	Citrate Synthase	ko01100	Metabolic pathways
CTSS	Cathepsin-S	ko04612	Antigen processing and presentation
CTSS	Cathepsin-S	ko04210	Apoptosis
CTSS	Cathepsin-S	ko04142	Lysosome
CTSS	Cathepsin-S	ko04145	Phagosome
Cyb5r3	Cytochrome B5 reductase 3	hsa00520	Amino sugar and nucleotide sugar metabolism
Cyp2d9 (includes others)	Cyp2d9 (includes others)	ko04726	Serotonergic synapse
Cyp2d9 (includes others)	Cyp2d9 (includes others)	ko00140	Steroid hormone biosynthesis
DDOST	Dolichyl-diphosphooligosaccharide-protein glycosyltransferase non-catalytic subunit	hsa01100	Metabolic pathways
DDOST	Dolichyl-diphosphooligosaccharide-protein glycosyltransferase non-catalytic subunit	hsa00510	N-Glycan biosynthesis
DDOST	Dolichyl-diphosphooligosaccharide-protein glycosyltransferase non-catalytic subunit	hsa04141	Protein processing in endoplasmic reticulum
DDOST	Dolichyl-diphosphooligosaccharide-protein glycosyltransferase non-catalytic subunit	hsa00513	Various types of N-glycan biosynthesis
DGKZ	Diacylglycerol kinase-zeta	hsa05231	Choline metabolism in cancer
DGKZ	Diacylglycerol kinase-zeta	hsa00561	Glycerolipid metabolism
DGKZ	Diacylglycerol kinase-zeta	hsa00564	Glycerophospholipid metabolism
DGKZ	Diacylglycerol kinase-zeta	hsa01100	Metabolic pathways
DGKZ	Diacylglycerol kinase-zeta	hsa04070	Phosphatidylinositol signaling system
DGKZ	Diacylglycerol kinase-zeta	hsa04072	Phospholipase D signaling pathway
ECI2	Enoyl-CoA delta isomerase 2	hsa00071	Fatty acid degradation
ECI2	Enoyl-CoA delta isomerase 2	hsa04146	Peroxisome
EIF5	Eukaryotic translation initiation factor 5	ko03013	RNA transport
EIF5B	Eukaryotic translation initiation factor 5B	ko03013	RNA transport
ELAVL1	Embryonic lethal abnormal vision (ELAV)-like RNA binding protein-1	ko04152	AMPK signaling pathway
ELAVL1	Embryonic lethal abnormal vision (ELAV)-like RNA binding protein-1	ko04657	IL-17 signaling pathway
ENAH	ENAH actin regulator	ko04360	Axon guidance
ENAH	ENAH actin regulator	ko04015	Rap1 signaling pathway
ENAH	ENAH actin regulator	ko04810	Regulation of actin cytoskeleton
ENO3	Enolase 3	hsa01230	Biosynthesis of amino acids
ENO3	Enolase-3	hsa01200	Carbon metabolism
ENO3	Enolase 3	hsa00010	Glycolysis / Gluconeogenesis
ENO3	Enolase 3	hsa04066	HIF-1 signaling pathway
ENO3	Enolase 3	hsa01100	Metabolic pathways
EPHA2	EPH ephrin receptor A2	bta04360	Axon guidance
EPHA2	EPH ephrin receptor A2	bta04010	MAPK signaling pathway
EPHA2	EPH ephrin receptor A2	bta04151	PI3K-Akt signaling pathway
EPHA2	EPH ephrin receptor A2	bta04015	Rap1 signaling pathway
EPHA2	EPH ephrin receptor A2	bta04014	Ras signaling pathway
FAU	FAU ubiquitin like and ribosomal protein S30 fusion	hsa03010	Ribosome
FTCD	Formimidoyltransferase cyclodeaminase	hsa00340	Histidine metabolism
FTCD	Formimidoyltransferase cyclodeaminase	hsa01100	Metabolic pathways
FTCD	Formimidoyltransferase cyclodeaminase	hsa00670	One carbon pool by folate
GANAB	Glucosidase II alpha subunit	ko01100	Metabolic pathways
GANAB	Glucosidase II alpha subunit	ko00510	N-Glycan biosynthesis
GANAB	Glucosidase II alpha subunit	ko04141	Protein processing in endoplasmic reticulum
GNAS	Guanine nucleotide binding protein, alpha stimulating (G(s) G-protein)	ko04261	Adrenergic signaling in cardiomyocytes
GNAS	Guanine nucleotide binding protein, alpha stimulating (G(s) G-protein)	ko04925	Aldosterone synthesis and secretion
GNAS	Guanine nucleotide binding protein, alpha stimulating (G(s) G-protein)	ko04361	Axon regeneration
GNAS	Guanine nucleotide binding protein, alpha stimulating (G(s) G-protein)	ko04976	Bile secretion
GNAS	Guanine nucleotide binding protein, alpha stimulating (G(s) G-protein)	ko04020	Calcium signaling pathway
GNAS	Guanine nucleotide binding protein, alpha stimulating (G(s) G-protein)	ko04024	cAMP signaling pathway
GNAS	Guanine nucleotide binding protein, alpha stimulating (G(s) G-protein)	ko04927	Cortisol synthesis and secretion
GNAS	Guanine nucleotide binding protein, alpha stimulating (G(s) G-protein)	ko04934	Cushing syndrome
GNAS	Guanine nucleotide binding protein, alpha stimulating (G(s) G-protein)	ko05414	Dilated cardiomyopathy (DCM)
GNAS	Guanine nucleotide binding protein, alpha stimulating (G(s) G-protein)	ko04728	Dopaminergic synapse
GNAS	Guanine nucleotide binding protein, alpha stimulating (G(s) G-protein)	ko04961	Endocrine and other factor-regulated calcium reabsorption
GNAS	Guanine nucleotide binding protein, alpha stimulating (G(s) G-protein)	ko01522	Endocrine resistance
GNAS	Guanine nucleotide binding protein, alpha stimulating (G(s) G-protein)	ko04915	Estrogen signaling pathway
GNAS	Guanine nucleotide binding protein, alpha stimulating (G(s) G-protein)	ko04540	Gap junction
GNAS	Guanine nucleotide binding protein, alpha stimulating (G(s) G-protein)	ko04971	Gastric acid secretion
GNAS	Guanine nucleotide binding protein, alpha stimulating (G(s) G-protein)	ko04922	Glucagon signaling pathway
GNAS	Guanine nucleotide binding protein, alpha stimulating (G(s) G-protein)	ko04724	Glutamatergic synapse
GNAS	Guanine nucleotide binding protein, alpha stimulating (G(s) G-protein)	ko04912	GnRH signaling pathway
GNAS	Guanine nucleotide binding protein, alpha stimulating (G(s) G-protein)	ko04935	Growth hormone synthesis, secretion and action
GNAS	Guanine nucleotide binding protein, alpha stimulating (G(s) G-protein)	ko05165	Human papillomavirus infection
GNAS	Guanine nucleotide binding protein, alpha stimulating (G(s) G-protein)	ko04750	Inflammatory mediator regulation of TRP channels
GNAS	Guanine nucleotide binding protein, alpha stimulating (G(s) G-protein)	ko04911	Insulin secretion
GNAS	Guanine nucleotide binding protein, alpha stimulating (G(s) G-protein)	ko04916	Melanogenesis
GNAS	Guanine nucleotide binding protein, alpha stimulating (G(s) G-protein)	ko04913	Ovarian steroidogenesis
GNAS	Guanine nucleotide binding protein, alpha stimulating (G(s) G-protein)	ko04921	Oxytocin signaling pathway
GNAS	Guanine nucleotide binding protein, alpha stimulating (G(s) G-protein)	ko04972	Pancreatic secretion
GNAS	Guanine nucleotide binding protein, alpha stimulating (G(s) G-protein)	ko04928	Parathyroid hormone synthesis, secretion and action
GNAS	Guanine nucleotide binding protein, alpha stimulating (G(s) G-protein)	ko05012	Parkinson disease
GNAS	Guanine nucleotide binding protein, alpha stimulating (G(s) G-protein)	ko05200	Pathways in cancer
GNAS	Guanine nucleotide binding protein, alpha stimulating (G(s) G-protein)	ko04072	Phospholipase D signaling pathway
GNAS	Guanine nucleotide binding protein, alpha stimulating (G(s) G-protein)	ko04611	Platelet activation
GNAS	Guanine nucleotide binding protein, alpha stimulating (G(s) G-protein)	ko04015	Rap1 signaling pathway
GNAS	Guanine nucleotide binding protein, alpha stimulating (G(s) G-protein)	ko04923	Regulation of lipolysis in adipocytes
GNAS	Guanine nucleotide binding protein, alpha stimulating (G(s) G-protein)	ko04926	Relaxin signaling pathway
GNAS	Guanine nucleotide binding protein, alpha stimulating (G(s) G-protein)	ko04970	Salivary secretion
GNAS	Guanine nucleotide binding protein, alpha stimulating (G(s) G-protein)	ko04726	Serotonergic synapse
GNAS	Guanine nucleotide binding protein, alpha stimulating (G(s) G-protein)	ko04714	Thermogenesis
GNAS	Guanine nucleotide binding protein, alpha stimulating (G(s) G-protein)	ko04918	Thyroid hormone synthesis
GNAS	Guanine nucleotide binding protein, alpha stimulating (G(s) G-protein)	ko04270	Vascular smooth muscle contraction
GNAS	Guanine nucleotide binding protein, alpha stimulating (G(s) G-protein)	ko04962	Vasopressin-regulated water reabsorption
GNMT	Glycine-N-Methyltransferase	ko00260	Glycine, serine and threonine metabolism
GNMT	Glycine-N-Methyltransferase	ko01100	Metabolic pathways
GNS	Glucosamine (N-acetyl)-6-sulfatase	ko00531	Glycosaminoglycan degradation
GNS	Glucosamine (N-acetyl)-6-sulfatase	ko04142	Lysosome
GNS	Glucosamine (N-acetyl)-6-sulfatase	ko01100	Metabolic pathways
GSTA3	Glutathione-S-transferase A3	hsa05204	Chemical carcinogenesis
GSTA3	Glutathione-S-transferase A3	hsa00982	Drug metabolism - cytochrome P450
GSTA3	Glutathione-S-transferase A3	hsa00983	Drug metabolism - other enzymes
GSTA3	Glutathione-S-transferase A3	hsa05418	Fluid shear stress and atherosclerosis
GSTA3	Glutathione-S-transferase A3	hsa00480	Glutathione metabolism
GSTA3	Glutathione-S-transferase A3	hsa05225	Hepatocellular carcinoma
GSTA3	Glutathione-S-transferase A3	hsa01100	Metabolic pathways
GSTA3	Glutathione-S-transferase A3	hsa00980	Metabolism of xenobiotics by cytochrome P450
GSTA3	Glutathione-S-transferase A3	hsa05200	Pathways in cancer
GSTA3	Glutathione-S-transferase A3	hsa01524	Platinum drug resistance
HGS	Hepatocyte growth factor-regulated tyrosine kinase substrate	hsa04144	Endocytosis
HGS	Hepatocyte growth factor-regulated tyrosine kinase substrate	hsa04145	Phagosome
HIBADH	3-Hydroxyisobutyrate dehydrogenase	ko01100	Metabolic pathways
HIBADH	3-Hydroxyisobutyrate dehydrogenase	ko00280	Valine, leucine and isoleucine degradation
HNRNPC	Heterogeneous nuclear ribonuclear protein C	ko03040	Spliceosome
HPGD	15-hydroxyprostaglandin dehydrogenase	ko05202	Transcriptional misregulation in cancer
HSD3B7	Hydroxy-delta-5-steroid dehydrogenase, 3 beta- and steroid delta isomerase 7	ko01100	Metabolic pathways
HSD3B7	Hydroxy-delta-5-steroid dehydrogenase, 3 beta- and steroid delta isomerase 7	ko00120	Primary bile acid biosynthesis
HSPB1	Heat Shock Protein family B (small) member 1	ko04010	MAPK signaling pathway
HSPB1	Heat Shock Protein family B (small) member 1	ko04370	VEGF signaling pathway
HYOU1	Hypoxia upregulated 1	ko04141	Protein processing in endoplasmic reticulum
IL1RAP	Interleukin-1 receptor accessory protein	ko04060	Cytokine-cytokine receptor interaction
IL1RAP	Interleukin-1 receptor accessory protein	ko04750	Inflammatory mediator regulation of TRP channels
IL1RAP	Interleukin-1 receptor accessory protein	ko04010	MAPK signaling pathway
IL1RAP	Interleukin-1 receptor accessory protein	ko04659	Th17 cell differentiation
INPP5D	Inositol polyphosphate 5-phosphatase D	ko04662	B cell receptor signaling pathway
INPP5D	Inositol polyphosphate-5-phosphatase-D	ko04664	Fc epsilon RI signaling pathway
INPP5D	Inositol polyphosphate-5-phosphatase-D	ko04666	Fc gamma R-mediated phagocytosis
INPP5D	Inositol polyphosphate-5-phosphatase-D	ko00562	Inositol phosphate metabolism
INPP5D	Inositol polyphosphate-5-phosphatase-D	ko01100	Metabolic pathways
INPP5D	Inositol polyphosphate-5-phosphatase-D	ko04070	Phosphatidylinositol signaling system
ITGA3	Integrin alpha 3	hsa05412	Arrhythmogenic right ventricular cardiomyopathy (ARVC)
ITGA3	Integrin alpha 3	hsa05414	Dilated cardiomyopathy (DCM)
ITGA3	Integrin alpha 3	hsa04512	ECM-receptor interaction
ITGA3	Integrin alpha 3	hsa04510	Focal adhesion
ITGA3	Integrin alpha 3	hsa04640	Hematopoietic cell lineage
ITGA3	Integrin alpha 3	hsa05165	Human papillomavirus infection
ITGA3	Integrin alpha 3	hsa05410	Hypertrophic cardiomyopathy (HCM)
ITGA3	Integrin alpha 3	hsa05200	Pathways in cancer
ITGA3	Integrin alpha 3	hsa04151	PI3K-Akt signaling pathway
ITGA3	Integrin alpha 3	hsa04810	Regulation of actin cytoskeleton
ITGA3	Integrin alpha 3	hsa05222	Small cell lung cancer
KLK3	Kallikrein-related peptidase 3	hsa05200	Pathways in cancer
KLK3	Kallikrein-related peptidase 3	hsa05215	Prostate cancer
KLKB1	Kallikrein B1	ko04610	Complement and coagulation cascades
Krt10	Keratin-10, Type-I acidic Keratin	hsa04915	Estrogen signaling pathway
LAMP1	Lysosomal associated membrane protein 1	ko04140	Autophagy - animal
LAMP1	Lysosomal associated membrane protein 1	ko04142	Lysosome
LAMP1	Lysosomal associated membrane protein 1	ko04145	Phagosome
LAP3	Leucine aminopeptidase 3	ko00330	Arginine and proline metabolism
LAP3	Leucine aminopeptidase 3	ko00480	Glutathione metabolism
LAP3	Leucine aminopeptidase 3	ko01100	Metabolic pathways
LRP1	LDL receptor-related protein 1	ko05010	Alzheimer disease
LRP1	LDL receptor-related protein-1	ko04979	Cholesterol metabolism
MAG	Myelin-associated glycoprotein	hsa04514	Cell adhesion molecules
Mbl1	Mannose binding lectin protein A1	ko04610	Complement and coagulation cascades
Mbl1	Mannose binding lectin protein A1	ko04145	Phagosome
MECR	Mitochondrial trans-2-enoyle-CoA reductase	hsa00061	Fatty acid biosynthesis
MECR	Mitochondrial trans-2-enoyle-CoA reductase	hsa00062	Fatty acid elongation
MECR	Mitochondrial trans-2-enoyle-CoA reductase	hsa01212	Fatty acid metabolism
MECR	Mitochondrial trans-2-enoyle-CoA reductase	hsa01100	Metabolic pathways
MSN	Moesin	ko04670	Leukocyte transendothelial migration
MSN	Moesin	ko05205	Proteoglycans in cancer
MSN	Moesin	ko04810	Regulation of actin cytoskeleton
MSN	Moesin	ko04530	Tight junction
MTHFD1	Methylenetetrahydrofolate dehydrogenase, cyclohydrolase and formyltetrahydrofolate synthetase 1	ko01100	Metabolic pathways
MTHFD1	Methylenetetrahydrofolate dehydrogenase, cyclohydrolase and formyltetrahydrofolate synthetase 1	ko00670	One carbon pool by folate
MYH9	Myosin heavy chain 9A	hsa04810	Regulation of actin cytoskeleton
MYH9	Myosin heavy chain 9A	hsa04530	Tight junction
MYL4	Myosin Light chain 4	ko04261	Adrenergic signaling in cardiomyocytes
MYL4	Myosin Light chain 4	ko04371	Apelin signaling pathway
MYL4	Myosin Light chain 4	ko04260	Cardiac muscle contraction
NDUFA8	Inner mitochondrial membrane Complex 1 NADH:ubiquinone oxidoreductase subunit A8	ko05010	Alzheimer disease
NDUFA8	NADH ubiquinone oxidoreductase subunit A8	ko05016	Huntington disease
NDUFA8	NADH ubiquinone oxidoreductase subunit A8	ko01100	Metabolic pathways
NDUFA8	NADH ubiquinone oxidoreductase subunit A8	ko04932	Non-alcoholic fatty liver disease (NAFLD)
NDUFA8	NADH ubiquinone oxidoreductase subunit A8	ko00190	Oxidative phosphorylation
NDUFA8	NADH ubiquinone oxidoreductase subunit A8	ko05012	Parkinson disease
NDUFA8	NADH ubiquinone oxidoreductase subunit A8	ko04714	Thermogenesis
NDUFB8	Inner mitochondrial membrane Complex 1 NADH:ubiquinone oxidoreductase subunit B8	ko05010	Alzheimer disease
NDUFB8	NADH ubiquinone oxidoreductase subunit B8	ko05016	Huntington disease
NDUFB8	NADH ubiquinone oxidoreductase subunit B8	ko01100	Metabolic pathways
NDUFB8	NADH ubiquinone oxidoreductase subunit B8	ko04932	Non-alcoholic fatty liver disease (NAFLD)
NDUFB8	NADH ubiquinone oxidoreductase subunit B8	ko00190	Oxidative phosphorylation
NDUFB8	NADH ubiquinone oxidoreductase subunit B8	ko05012	Parkinson disease
NDUFB8	NADH ubiquinone oxidoreductase subunit B8	ko04714	Thermogenesis
NDUFS1	Inner mitochondrial membrane Complex 1 NADH:ubiquinone oxidoreductase subunit S1	ko05010	Alzheimer disease
NDUFS1	NADH ubiquinone oxidoreductase core subunit S1	ko05016	Huntington disease
NDUFS1	NADH ubiquinone oxidoreductase core subunit S1	ko01100	Metabolic pathways
NDUFS1	NADH ubiquinone oxidoreductase core subunit S1	ko04932	Non-alcoholic fatty liver disease (NAFLD)
NDUFS1	NADH ubiquinone oxidoreductase core subunit S1	ko00190	Oxidative phosphorylation
NDUFS1	NADH ubiquinone oxidoreductase core subunit S1	ko05012	Parkinson disease
NDUFS1	NADH ubiquinone oxidoreductase core subunit S1	ko04714	Thermogenesis
NOP56	NOP56 ribonucleoprotein	ko03008	Ribosome biogenesis in eukaryotes
NOP56	NOP56 ribonucleoprotein	ko05017	Spinocerebellar ataxia
NUDT7	Nudix hydrolase 7	ko04146	Peroxisome
PABPC1	Poly-A binding protein cytoplasmic 1	ko03015	mRNA surveillance pathway
PABPC1	Poly-A binding protein cytoplasmic 1	ko03018	RNA degradation
PABPC1	Poly-A binding protein cytoplasmic 1	ko03013	RNA transport
PCBD2	pterin-4 alpha-carbinolamine dehydratase 2	hsa00790	Folate biosynthesis
PCBD2	pterin-4 alpha-carbinolamine dehydratase 2	hsa01100	Metabolic pathways
PDGFRB	Platelet-derived growth factor receptor Beta	hsa04020	Calcium signaling pathway
PDGFRB	Platelet-derived growth factor receptor Beta	hsa05230	Central carbon metabolism in cancer
PDGFRB	Platelet-derived growth factor receptor Beta	hsa05231	Choline metabolism in cancer
PDGFRB	Platelet-derived growth factor receptor Beta	hsa01521	EGFR tyrosine kinase inhibitor resistance
PDGFRB	Platelet-derived growth factor receptor Beta	hsa04510	Focal adhesion
PDGFRB	Platelet-derived growth factor receptor Beta	hsa04540	Gap junction
PDGFRB	Platelet-derived growth factor receptor Beta	hsa05214	Glioma
PDGFRB	Platelet-derived growth factor receptor Beta	hsa05165	Human papillomavirus infection
PDGFRB	Platelet-derived growth factor receptor Beta	hsa04630	Jak-STAT signaling pathway
PDGFRB	Platelet-derived growth factor receptor Beta	hsa04010	MAPK signaling pathway
PDGFRB	Platelet-derived growth factor receptor Beta	hsa05218	Melanoma
PDGFRB	Platelet-derived growth factor receptor Beta	hsa05200	Pathways in cancer
PDGFRB	Platelet-derived growth factor receptor Beta	hsa04072	Phospholipase D signaling pathway
PDGFRB	Platelet-derived growth factor receptor Beta	hsa04151	PI3K-Akt signaling pathway
PDGFRB	Platelet-derived growth factor receptor Beta	hsa05215	Prostate cancer
PDGFRB	Platelet-derived growth factor receptor Beta	hsa04015	Rap1 signaling pathway
PDGFRB	Platelet-derived growth factor receptor Beta	hsa04014	Ras signaling pathway
PDGFRB	Platelet-derived growth factor receptor Beta	hsa04810	Regulation of actin cytoskeleton
PGAM2	Phosphoglycerate mutase 2	hsa01230	Biosynthesis of amino acids
PGAM2	Phosphoglycerate mutase 2	hsa01200	Carbon metabolism
PGAM2	Phosphoglycerate mutase-2	hsa05230	Central carbon metabolism in cancer
PGAM2	Phosphoglycerate mutase 2	hsa04922	Glucagon signaling pathway
PGAM2	Phosphoglycerate mutase 2	hsa00260	Glycine, serine and threonine metabolism
PGAM2	Phosphoglycerate mutase 2	hsa00010	Glycolysis / Gluconeogenesis
PGAM2	Phosphoglycerate mutase 2	hsa01100	Metabolic pathways
POGLUT1	Protein O-glucosyltransferase 1	hsa00514	Other types of O-glycan biosynthesis
PRKCA	Protein kinase C alpha	hsa04261	Adrenergic signaling in cardiomyocytes
PRKCA	Protein kinase C alpha	hsa04933	AGE-RAGE signaling pathway in diabetic complications
PRKCA	Protein kinase C alpha	hsa04925	Aldosterone synthesis and secretion
PRKCA	Protein kinase C alpha	hsa04360	Axon guidance
PRKCA	Protein kinase C alpha	hsa04020	Calcium signaling pathway
PRKCA	Protein kinase C alpha	hsa05231	Choline metabolism in cancer
PRKCA	Protein kinase C alpha	hsa04725	Cholinergic synapse
PRKCA	Protein kinase C alpha	hsa04728	Dopaminergic synapse
PRKCA	Protein kinase C alpha	hsa01521	EGFR tyrosine kinase inhibitor resistance
PRKCA	Protein kinase C alpha	hsa04961	Endocrine and other factor-regulated calcium reabsorption
PRKCA	Protein kinase C alpha	hsa04012	ErbB signaling pathway
PRKCA	Protein kinase C alpha	hsa04664	Fc epsilon RI signaling pathway
PRKCA	Protein kinase C alpha	hsa04666	Fc gamma R-mediated phagocytosis
PRKCA	Protein kinase C alpha	hsa04510	Focal adhesion
PRKCA	Protein kinase C alpha	hsa04727	GABAergic synapse
PRKCA	Protein kinase C alpha	hsa04540	Gap junction
PRKCA	Protein kinase C alpha	hsa04971	Gastric acid secretion
PRKCA	Protein kinase C alpha	hsa05214	Glioma
PRKCA	Protein kinase C alpha	hsa04724	Glutamatergic synapse
PRKCA	Protein kinase C alpha	hsa04929	GnRH secretion
PRKCA	Protein kinase C alpha	hsa04912	GnRH signaling pathway
PRKCA	Protein kinase C alpha	hsa04935	Growth hormone synthesis, secretion and action
PRKCA	Protein kinase C alpha	hsa05225	Hepatocellular carcinoma
PRKCA	Protein kinase C alpha	hsa04066	HIF-1 signaling pathway
PRKCA	Protein kinase C alpha	hsa05170	Human immunodeficiency virus 1 infection
PRKCA	Protein kinase C alpha	hsa04750	Inflammatory mediator regulation of TRP channels
PRKCA	Protein kinase C alpha	hsa05164	Influenza A
PRKCA	Protein kinase C alpha	hsa04911	Insulin secretion
PRKCA	Protein kinase C alpha	hsa04670	Leukocyte transendothelial migration
PRKCA	Protein kinase C alpha	hsa04010	MAPK signaling pathway
PRKCA	Protein kinase C alpha	hsa04916	Melanogenesis
PRKCA	Protein kinase C alpha	hsa04150	mTOR signaling pathway
PRKCA	Protein kinase C alpha	hsa04650	Natural killer cell mediated cytotoxicity
PRKCA	Protein kinase C alpha	hsa04921	Oxytocin signaling pathway
PRKCA	Protein kinase C alpha	hsa04972	Pancreatic secretion
PRKCA	Protein kinase C alpha	hsa04928	Parathyroid hormone synthesis, secretion and action
PRKCA	Protein kinase C alpha	hsa05200	Pathways in cancer
PRKCA	Protein kinase C alpha	hsa04070	Phosphatidylinositol signaling system
PRKCA	Protein kinase C alpha	hsa04072	Phospholipase D signaling pathway
PRKCA	Protein kinase C alpha	hsa04151	PI3K-Akt signaling pathway
PRKCA	Protein kinase C alpha	hsa05205	Proteoglycans in cancer
PRKCA	Protein kinase C alpha	hsa04015	Rap1 signaling pathway
PRKCA	Protein kinase C alpha	hsa04014	Ras signaling pathway
PRKCA	Protein kinase C alpha	hsa04926	Relaxin signaling pathway
PRKCA	Protein kinase C alpha	hsa04970	Salivary secretion
PRKCA	Protein kinase C alpha	hsa04726	Serotonergic synapse
PRKCA	Protein kinase C alpha	hsa04071	Sphingolipid signaling pathway
PRKCA	Protein kinase C alpha	hsa05017	Spinocerebellar ataxia
PRKCA	Protein kinase C alpha	hsa04919	Thyroid hormone signaling pathway
PRKCA	Protein kinase C alpha	hsa04918	Thyroid hormone synthesis
PRKCA	Protein kinase C alpha	hsa04270	Vascular smooth muscle contraction
PRKCA	Protein kinase C alpha	hsa04370	VEGF signaling pathway
PRKCA	Protein kinase C alpha	hsa04310	Wnt signaling pathway
PSME1	Proteasome activator subunit 1 (immunoproteasome 11S alpha)	ko04612	Antigen processing and presentation
PSME1	Proteasome activator subunit 1 (immunoproteasome 11S alpha)	ko03050	Proteasome
PUF60	Poly(U) binding splicing factor 60	ko03040	Spliceosome
RAB11FIP5	RAB11 family-interacting protein 5	hsa04144	Endocytosis
REXO2	RNA exonuclease 2	mmu03008	Ribosome biogenesis in eukaryotes
RNF31	Ring-finger protein 31	ko04217	Necroptosis
RNF31	Ring-finger protein 31	ko04621	NOD-like receptor signaling pathway
ROCK2	Rho-associated coiled-coil containing protein kinase 2	ko04360	Axon guidance
ROCK2	Rho-associated coiled-coil containing protein kinase 2	ko04024	cAMP signaling pathway
ROCK2	Rho-associated coiled-coil containing protein kinase 2	ko04022	cGMP-PKG signaling pathway
ROCK2	Rho-associated coiled-coil containing protein kinase 2	ko04062	Chemokine signaling pathway
ROCK2	Rho-associated coiled-coil containing protein kinase 2	ko04510	Focal adhesion
ROCK2	Rho-associated coiled-coil containing protein kinase 2	ko04670	Leukocyte transendothelial migration
ROCK2	Rho-associated coiled-coil containing protein kinase 2	ko04921	Oxytocin signaling pathway
ROCK2	Rho-associated coiled-coil containing protein kinase 2	ko05200	Pathways in cancer
ROCK2	Rho-associated coiled-coil containing protein kinase 2	ko04611	Platelet activation
ROCK2	Rho-associated coiled-coil containing protein kinase 2	ko05205	Proteoglycans in cancer
ROCK2	Rho-associated coiled-coil containing protein kinase 2	ko04810	Regulation of actin cytoskeleton
ROCK2	Rho-associated coiled-coil containing protein kinase 2	ko04071	Sphingolipid signaling pathway
ROCK2	Rho-associated coiled-coil containing protein kinase 2	ko04530	Tight junction
ROCK2	Rho-associated coiled-coil containing protein kinase 2	ko04270	Vascular smooth muscle contraction
ROCK2	Rho-associated coiled-coil containing protein kinase 2	ko04310	Wnt signaling pathway
RPN2	Ribophorin II	hsa01100	Metabolic pathways
RPN2	Ribophorin II	hsa00510	N-Glycan biosynthesis
RPN2	Ribophorin II	hsa04141	Protein processing in endoplasmic reticulum
RPN2	Ribophorin II	hsa00513	Various types of N-glycan biosynthesis
Rps3a1	Ribosomal protein S3A1	mmu03010	Ribosome
SEC22B	SEC22 homolog B vesicle trafficking protein	hsa04145	Phagosome
SEC22B	SEC22 homolog B vesicle trafficking protein	hsa04130	SNARE interactions in vesicular transport
SLC27A1	Solute carrier family 27 A1	hsa04975	Fat digestion and absorption
SLC27A1	Solute carrier family 27 A1	hsa04931	Insulin resistance
SLC27A1	Solute carrier family 27 A1	hsa03320	PPAR signaling pathway
SMARCC1	SWI/SNF related matrix associated actin dependent regulator of chromatin subfamily c member 1	hsa05225	Hepatocellular carcinoma
SMARCC1	SWI/SNF related matrix associated actin dependent regulator of chromatin subfamily c member 1	hsa04714	Thermogenesis
SNRPB	Small nuclear ribonucleoprotein polypeptide B and B1	ko03040	Spliceosome
SNRPB	Small nuclear ribonucleoprotein polypeptide B and B1	ko05322	Systemic lupus erythematosus
Snrpg	Small nuclear ribonucleoprotein polypeptide G	hsa03040	Spliceosome
Sts	Steroid sulfatase	ko00140	Steroid hormone biosynthesis
SUMF1	Sulfatase modifying factor 1	ko04142	Lysosome
TALDO1	Transaldolase 1	hsa01230	Biosynthesis of amino acids
TALDO1	Transaldolase-1	hsa01200	Carbon metabolism
TALDO1	Transaldolase 1	hsa01100	Metabolic pathways
TALDO1	Transaldolase 1	hsa00030	Pentose phosphate pathway
TARS	Threonyl-tRNA synthetase	ko00970	Aminoacyl-tRNA biosynthesis
TCN2	Transcobalamin 2	hsa04977	Vitamin digestion and absorption
TRA2B	Transformer 2 beta homolog	hsa03040	Spliceosome
VAPA	Vesicle-associated membrane protein-A	ko04979	Cholesterol metabolism
VCP	Valosin containing protein	ko04141	Protein processing in endoplasmic reticulum

## Sheet: OLAN prot sorted by fold
Fold change	P-value	Gene
2.01837	0.0388	HNRNPC
1.86209	0.0169	NPC2
1.61065	0.0153	MEST
1.49968	0.0464	SERBP1
1.43219	0.0444	SRP19
1.41906	0.0354	CD68
1.37721	0.0509	PTRH1
1.35207	0.0517	NUP98
1.33352	0.0328	SUMF2
1.30918	0.00909	Rpl34 (includes others)
1.29718	0.0526	PRX
1.2942	0.0311	PLVAP
1.28233	0.0137	GLB1
1.28233	0.0512	MTDH
1.27644	0.0294	RAB31
1.2735	0.00412	MTHFD1L
1.26183	0.0384	FMOD
1.25314	0.0384	RPS4Y1
1.24451	0.00577	INPP5D
1.2331	0.00576	SCFD1
1.2331	0.0308	DBN1
1.23027	0.0095	LUC7L2
1.20781	0.0539	PIP4P2
1.18577	0.013	G6PD
1.18304	0.0444	Hmga2
1.1695	0.00429	ATP2B4
1.16145	0.0286	PLOD3
1.16145	0.0297	BTF3
1.16145	0.0489	VPS13C
1.15611	0.0153	Mbl1
1.14551	0.00829	AGPAT3
1.14025	0.0265	HINT2
1.1324	0.0108	TNNC2
1.1298	0.0069	PITPNA
1.1298	0.0184	RPS15
1.1298	0.0188	FAU
1.1246	0.0416	LUM
1.11944	0.0542	Fnbp1l
1.10408	0.0075	SMTN
1.10154	0.043	CFL1
1.09901	0.016	SLMAP
1.09144	0.0206	DYNC1H1
1.08393	0.0298	MYBBP1A
1.05682	0.0503	SGPL1
1.01625	0.0288	RPL8
1
-1.03514	0.0487	Pbld2
-1.03992	0.0531	CHCHD3
-1.04472	0.0399	AK2
-1.06414	0.0532	PNP
-1.07152	0.0082	NCL
-1.07152	0.0383	HNRNPD
-1.07399	0.0334	ENO3
-1.09144	0.0533	VAPA
-1.09396	0.045	CYCS
-1.09901	0.0186	ELAVL1
-1.10154	0.0277	COX6B1
-1.10154	0.033	SYNJ2BP
-1.10154	0.043	SEPT2
-1.11429	0.0466	TMPO
-1.1298	0.0465	HLA-DQB1
-1.13501	0.00549	RBBP7
-1.13501	0.0112	CLYBL
-1.14025	0.0217	MTAP
-1.14025	0.0504	RNPS1
-1.15345	0.0499	LIMS1
-1.15611	0.0508	ACBD3
-1.16145	0.0538	ATIC
-1.18032	0.0183	TOP2B
-1.21899	0.0329	CNTN1
-1.22462	0.0267	ACE
-1.26474	0.0385	SLPI
-1.28825	0.00288	DECR2
-1.2942	0.0294	P2RX4
-1.30918	0.0425	CTC1
-1.33968	0.0438	AQP1
-1.35519	3.87e-07	AMY2B
-1.36458	0.0264	GNAI1
-1.37088	0.0546	Ngp
-1.37721	0.0107	PPP1R7
-1.37721	0.0171	TRIM32
-1.43549	0.0389	Igkv3-10

## Sheet: OLAN_up pathways
HNRNPC		NPC2		MEST		SERBP1		SRP19		CD68		PTRH1		NUP98		SUMF2		Rpl34 (includes others)		CMT4F (PRX)		PLVAP		GLB1		MTDH		RAB31		MTHFD1L		FMOD		RPS4Y1		INPP5D		SCFD1		DBN1		LUC7L2		PIP4P2		G6PD		Hmga2
ko03040	Spliceosome	hsa04142	Lysosome					hsa03060	Protein export	hsa04142	Lysosome			hsa03013	RNA transport			hsa03010	Ribosome	H00264	Charcot-Marie-Tooth disease			hsa00052	Galactose metabolism			hsa04144	Endocytosis	ko00670	One carbon pool by folate	ko04350	TGF-beta signaling pathway	hsa03010	Ribosome	ko00562	Inositol phosphate metabolism							hsa04070	Phosphatidylinositol signaling system	ko00030	Pentose phosphate pathway	ko05202	Transcriptional misregulation in cancer
		hsa04979	Cholesterol metabolism											hsa05014	Amyotrophic lateral sclerosis					H02359	Dejerine-Sottas disease			hsa00511	Other glycan degradation					ko01100	Metabolic pathways					ko01100	Metabolic pathways									ko00480	Glutathione metabolism	ko05206	MicroRNAs in cancer
		H00136	Niemann-Pick disease type C											hsa05164	Influenza A									hsa00531	Glycosaminoglycan degradation											ko04070	Phosphatidylinositol signaling system									ko01100	Metabolic pathways	H01640	Uterine leiomyoma
																								hsa00600	Sphingolipid metabolism											ko04662	B cell receptor signaling pathway									ko01110	Biosynthesis of secondary metabolites
																								hsa00604	Glycosphingolipid biosynthesis - ganglio series											ko04664	Fc epsilon RI signaling pathway									ko01120	Microbial metabolism in diverse environments
																								hsa01100	Metabolic pathways											ko04666	Fc gamma R-mediated phagocytosis									ko01200	Carbon metabolism
																								hsa04142	Lysosome																					ko05230	Central carbon metabolism in cancer
																								H00123	Mucopolysaccharidosis type IV																					H00101	Other phagocyte defects
																								H00281	GM1 gangliosidosis																					H00668	Anemia due to disorders of glutathione metabolism
																								H00421	Mucopolysaccharidosis																					H01375	Glucose 6-phosphate dehydrogenase deficiency
																								H00422	Glycoproteinoses
																								H00423	Sphingolipidosis
																								H00426	Gangliosidosis
[truncated: 28 more columns]

## Sheet: OLAN_down pathways
Pbld2		CHCHD3		AK2		PNP		NCL		HNRNPD		ENO3		VAPA		CYCS		ELAVL1		COX6B1		SYNJ2BP		SEPT2		TMPO		HLA-DQB1		RBBP7		CLYBL		MTAP		RNPS1		LIMS1		ACBD3		ATIC		TOP2B		CNTN1		ACE
				hsa00230	Purine metabolism	ko00230	Purine metabolism	ko05130	Pathogenic Escherichia coli infection	H00593	Limb-girdle muscular dystrophy	hsa00010	Glycolysis / Gluconeogenesis	hsa04979	Cholesterol metabolism	hsa01524	Platinum drug resistance	ko04152	AMPK signaling pathway	hsa00190	Oxidative phosphorylation			ko05100	Bacterial invasion of epithelial cells	H00294	Dilated cardiomyopathy							ko00270	Cysteine and methionine metabolism	ko03013	RNA transport	H00593	Limb-girdle muscular dystrophy	ko05132	Salmonella infection	hsa00230	Purine metabolism	hsa01524	Platinum drug resistance	ko04514	Cell adhesion molecule	ko04614	Renin-angiotensin system
				hsa00730	Thiamine metabolism	ko00240	Pyrimidine metabolism					hsa01100	Metabolic pathways			hsa04115	p53 signaling pathway	ko04657	IL-17 signaling pathway	hsa01100	Metabolic pathways			ko05131	Shigellosis									ko01100	Metabolic pathways	ko03015	mRNA surveillance pathway					hsa00670	One carbon pool by folate					ko04924	Renin secretion
				hsa01100	Metabolic pathways	ko00760	Nicotinate and nicotinamide metabolism					hsa01200	Carbon metabolism			hsa04210	Apoptosis			hsa04260	Cardiac muscle contraction																					hsa01100	Metabolic pathways					ko05142	Chagas disease
				H00092	T-B-Severe combined immunodeficiency	ko01100	Metabolic pathways					hsa01230	Biosynthesis of amino acids			hsa04215	Apoptosis - multiple species			hsa04714	Thermogenesis																					hsa01523	Antifolate resistance					ko05410	Hypertrophic cardiomyopathy
				H01128	Reticular dysgenesis	ko01110	Biosynthesis of secondary metabolites					hsa03018	RNA degradation			hsa04932	Non-alcoholic fatty liver disease			hsa04932	Non-alcoholic fatty liver disease																					H00966	AICA-ribosiduria					H00083	Allograft rejection
						H00093	Combined immunodeficiency					hsa04066	HIF-1 signaling pathway			hsa05010	Alzheimer disease			hsa05010	Alzheimer disease																											H00575	Renal tubular dysgenesis
												H00069	Glycogen storage disease			hsa05012	Parkinson disease			hsa05012	Parkinson disease																											H01456	Diabetic nephropathy
												H01762	Muscle glycogen storage disease			hsa05014	Amyotrophic lateral sclerosis			hsa05014	Amyotrophic lateral sclerosis																											H01457	Diabetic retinopathy
												H01953	Glycogen storage disease type XIII			hsa05016	Huntington disease			hsa05016	Huntington disease
																hsa05017	Spinocerebellar ataxia			hsa05020	Prion disease
																hsa05020	Prion disease			H01368	Cytochrome c oxidase (COX) deficiency
																hsa05130	Pathogenic Escherichia coli infection
																hsa05131	Shigellosis
																hsa05132	Salmonella infection
																hsa05134	Legionellosis
																hsa05145	Toxoplasmosis
																hsa05152	Tuberculosis
																hsa05160	Hepatitis C
																hsa05161	Hepatitis B
																hsa05162	Measles
																hsa05163	Human cytomegalovirus infection
																hsa05164	Influenza A
																hsa05167	Kaposi sarcoma-associated herpesvirus infection
																hsa05168	Herpes simplex virus 1 infection
																hsa05169	Epstein-Barr virus infection
																hsa05170	Human immunodeficiency virus 1 infection
																hsa05200	Pathways in cancer
																hsa05210	Colorectal cancer
																hsa05222	Small cell lung cancer
																hsa05416	Viral myocarditis
																H00978	Thrombocytopenia
[truncated: 11 more columns]

## Sheet: All OLAN & KEGG
Protein	Full Name	KEGG URL	KEGG PATHWAY
ACE	Angiotensin I converting enzyme	ko05142	Chagas disease
ACE	Angiotensin I converting enzyme	H01456	Diabetic nephropathy
ACE	Angiotensin I converting enzyme	H01457	Diabetic retinopathy
ACE	Angiotensin I converting enzyme	ko05410	Hypertrophic cardiomyopathy
ACE	Angiotensin I converting enzyme	H00575	Renal tubular dysgenesis
ACE	Angiotensin I converting enzyme	ko04924	Renin secretion
ACE	Angiotensin I converting enzyme	ko04614	Renin-angiotensin system
AGPAT3	1-Acylglycerol-3-phosphate O-acyltransferase-3	ko01110	Biosynthesis of secondary metabolites
AGPAT3	1-Acylglycerol-3-phosphate O-acyltransferase-3	ko00561	Glycerolipid metabolism
AGPAT3	1-Acylglycerol-3-phosphate O-acyltransferase-3	ko00564	Glycerophospholipid metabolism
AGPAT3	1-Acylglycerol-3-phosphate O-acyltransferase-3	ko01100	Metabolic pathways
AGPAT3	1-Acylglycerol-3-phosphate O-acyltransferase-3	ko04072	Phospholipase D signaling pathway
AK2	Adenylate kinase 2	hsa01100	Metabolic pathways
AK2	Adenylate kinase 2	hsa00230	Purine metabolism
AK2	Adenylate kinase 2	H01128	Reticular dysgenesis
AK2	Adenylate kinase 2	H00092	T-B-Severe combined immunodeficiency
AK2	Adenylate kinase 2	hsa00730	Thiamine metabolism
AMY2B	Amylase alpha 2B	hsa04973	Carbohydrate digestion and absorption
AMY2B	Amylase alpha 2B	hsa01100	Metabolic pathways
AMY2B	Amylase alpha 2B	hsa04972	Pancreatic secretion
AMY2B	Amylase alpha 2B	hsa04970	Salivary secretion
AMY2B	Amylase alpha 2B	hsa00500	Starch and sucrose metabolism
AQP1	Aquaporin 1	ko04976	Bile secretion
AQP1	Aquaporin 1	ko04964	Proximal tubule bicarbonate reclamation
AQP1	Aquaporin 1	ko04924	Renin secretion
ATIC	5-aminoimidazole-4-carboxamide ribonucleotide formyltransferase/IMP cyclohydrolase	hsa01523	Antifolate resistance
ATIC	5-aminoimidazole-4-carboxamide ribonucleotide formyltransferase/IMP cyclohydrolase	hsa01100	Metabolic pathways
ATIC	5-aminoimidazole-4-carboxamide ribonucleotide formyltransferase/IMP cyclohydrolase	hsa00670	One carbon pool by folate
ATIC	5-aminoimidazole-4-carboxamide ribonucleotide formyltransferase/IMP cyclohydrolase	hsa00230	Purine metabolism
ATP2B4	ATPase plasma membrane Ca+2 transporting 1	hsa04261	Adrenergic signaling in cardiomyocytes
ATP2B4	ATPase plasma membrane Ca+2 transporting 1	hsa04925	Aldosterone synthesis and secretion
ATP2B4	ATPase plasma membrane Ca+2 transporting 1	hsa04020	Calcium signaling pathway
ATP2B4	ATPase plasma membrane Ca+2 transporting 1	hsa04024	cAMP signaling pathway
ATP2B4	ATPase plasma membrane Ca+2 transporting 1	hsa04022	cGMP-PKG signaling pathway
ATP2B4	ATPase plasma membrane Ca+2 transporting 1	hsa04961	Endocrine and other factor-regulated calcium reabsorption
ATP2B4	ATPase plasma membrane Ca+2 transporting 1	hsa04978	Mineral absorption
ATP2B4	ATPase plasma membrane Ca+2 transporting 1	hsa04972	Pancreatic secretion
ATP2B4	ATPase plasma membrane Ca+2 transporting 1	hsa04970	Salivary secretion
CD68	Lysosomal/endosomal-associated membrane glycoprotein 4	hsa04142	Lysosome
CFL1	Cofilin 1	hsa04360	Axon guidance
CFL1	Cofilin 1	hsa04666	Fc gamma R-mediated phagocytosis
CFL1	Cofilin 1	hsa05170	Human immunodeficiency virus 1 infection
CFL1	Cofilin 1	hsa05133	Pertussis
CFL1	Cofilin 1	hsa04810	Regulation of actin cytoskeleton
CMT4F (PRX)	Periaxin	H00264	Charcot-Marie-Tooth disease
CNTN1	Contactin 1	ko04514	Cell adhesion molecule
COX6B1	Cytochrome C oxidase subunit 6B1	hsa05010	Alzheimer disease
COX6B1	Cytochrome C oxidase subunit 6B1	hsa05014	Amyotrophic lateral sclerosis
COX6B1	Cytochrome C oxidase subunit 6B1	hsa04260	Cardiac muscle contraction
COX6B1	Cytochrome C oxidase subunit 6B1	H01368	Cytochrome c oxidase (COX) deficiency
COX6B1	Cytochrome C oxidase subunit 6B1	hsa05016	Huntington disease
COX6B1	Cytochrome C oxidase subunit 6B1	hsa01100	Metabolic pathways
COX6B1	Cytochrome C oxidase subunit 6B1	hsa04932	Non-alcoholic fatty liver disease
COX6B1	Cytochrome C oxidase subunit 6B1	hsa00190	Oxidative phosphorylation
COX6B1	Cytochrome C oxidase subunit 6B1	hsa05012	Parkinson disease
COX6B1	Cytochrome C oxidase subunit 6B1	hsa05020	Prion disease
COX6B1	Cytochrome C oxidase subunit 6B1	hsa04714	Thermogenesis
CTC1	CST telomere replication complex component 1	H02251	Coats plus syndrome
CYCS	Somatic Cytochrome C	hsa05010	Alzheimer disease
CYCS	Somatic Cytochrome C	hsa05014	Amyotrophic lateral sclerosis
CYCS	Somatic Cytochrome C	hsa04210	Apoptosis
CYCS	Somatic Cytochrome C	hsa05210	Colorectal cancer
CYCS	Somatic Cytochrome C	hsa05169	Epstein-Barr virus infection
CYCS	Somatic Cytochrome C	hsa05161	Hepatitis B
CYCS	Somatic Cytochrome C	hsa05160	Hepatitis C
CYCS	Somatic Cytochrome C	hsa05168	Herpes simplex virus 1 infection
CYCS	Somatic Cytochrome C	hsa05163	Human cytomegalovirus infection
CYCS	Somatic Cytochrome C	hsa05170	Human immunodeficiency virus 1 infection
CYCS	Somatic Cytochrome C	hsa05016	Huntington disease
CYCS	Somatic Cytochrome C	hsa05164	Influenza A
CYCS	Somatic Cytochrome C	hsa05167	Kaposi sarcoma-associated herpesvirus infection
CYCS	Somatic Cytochrome C	hsa05134	Legionellosis
CYCS	Somatic Cytochrome C	hsa05162	Measles
CYCS	Somatic Cytochrome C	hsa04932	Non-alcoholic fatty liver disease
CYCS	Somatic Cytochrome C	hsa04115	p53 signaling pathway
CYCS	Somatic Cytochrome C	hsa05012	Parkinson disease
CYCS	Somatic Cytochrome C	hsa05130	Pathogenic Escherichia coli infection
CYCS	Somatic Cytochrome C	hsa05200	Pathways in cancer
CYCS	Somatic Cytochrome C	hsa01524	Platinum drug resistance
CYCS	Somatic Cytochrome C	hsa05020	Prion disease
CYCS	Somatic Cytochrome C	hsa05222	Small cell lung cancer
CYCS	Somatic Cytochrome C	hsa05017	Spinocerebellar ataxia
CYCS	Somatic Cytochrome C	H00978	Thrombocytopenia
CYCS	Somatic Cytochrome C	hsa05416	Viral myocarditis
DECR2	2,4-dienoyl-CoA reductase 2	ko04146	Peroxisome
DYNC1H1	Dynein cytoplasmic 1 heavy chain 1	H00264	Charcot-Marie-Tooth disease
DYNC1H1	Dynein cytoplasmic 1 heavy chain 1	hsa04145	Phagosome
DYNC1H1	Dynein cytoplasmic 1 heavy chain 1	H00455	Spinal muscular atrophy
DYNC1H1	Dynein cytoplasmic 1 heavy chain 1	hsa04962	Vasopressin-regulated water reabsorption
ELAVL1	Embryonic lethal abnormal vision (ELAV)-like RNA binding protein-1	ko04152	AMPK signaling pathway
ELAVL1	Embryonic lethal abnormal vision (ELAV)-like RNA binding protein-1	ko04657	IL-17 signaling pathway
ENO3	Enolase 3	hsa01230	Biosynthesis of amino acids
ENO3	Enolase 3	hsa01200	Carbon metabolism
ENO3	Enolase 3	H00069	Glycogen storage disease
ENO3	Enolase 3	H01953	Glycogen storage disease type XIII
ENO3	Enolase 3	hsa00010	Glycolysis / Gluconeogenesis
ENO3	Enolase 3	hsa04066	HIF-1 signaling pathway
ENO3	Enolase 3	hsa01100	Metabolic pathways
ENO3	Enolase 3	H01762	Muscle glycogen storage disease
FAU	FAU ubiquitin like and ribosomal protein S30 fusion	hsa03010	Ribosome
FMOD	Fibromodulin	ko04350	TGF-beta signaling pathway
G6PD	Glucose 6 phosphate dehydrogenase	ko01110	Biosynthesis of secondary metabolites
G6PD	Glucose 6 phosphate dehydrogenase	ko01200	Carbon metabolism
G6PD	Glucose 6 phosphate dehydrogenase	ko05230	Central carbon metabolism in cancer
G6PD	Glucose 6 phosphate dehydrogenase	H01375	Glucose 6-phosphate dehydrogenase deficiency
G6PD	Glucose 6 phosphate dehydrogenase	ko00480	Glutathione metabolism
G6PD	Glucose 6 phosphate dehydrogenase	ko01100	Metabolic pathways
G6PD	Glucose 6 phosphate dehydrogenase	H00101	Other phagocyte defects
G6PD	Glucose 6 phosphate dehydrogenase	ko00030	Pentose phosphate pathway
GLB1	beta-galactosidase	hsa00052	Galactose metabolism
GLB1	beta-galactosidase	H00426	Gangliosidosis
GLB1	beta-galactosidase	H00422	Glycoproteinoses
GLB1	beta-galactosidase	hsa00531	Glycosaminoglycan degradation
GLB1	beta-galactosidase	hsa00604	Glycosphingolipid biosynthesis - ganglio series
GLB1	beta-galactosidase	H00281	GM1 gangliosidosis
GLB1	beta-galactosidase	hsa04142	Lysosome
GLB1	beta-galactosidase	hsa01100	Metabolic pathways
GLB1	beta-galactosidase	H00421	Mucopolysaccharidosis
GLB1	beta-galactosidase	hsa00511	Other glycan degradation
GLB1	beta-galactosidase	hsa00600	Sphingolipid metabolism
GLB1	beta-galactosidase	H00423	Sphingolipidosis
GNAI1	G-protein subunit alpha i1 [G(i) G-protein]	hsa04261	Adrenergic signaling in cardiomyocytes
GNAI1	G-protein subunit alpha i1 [G(i) G-protein]	hsa05034	Alcoholism
GNAI1	G-protein subunit alpha i1 [G(i) G-protein]	hsa04371	Apelin signaling pathway
GNAI1	G-protein subunit alpha i1 [G(i) G-protein]	hsa04360	Axon guidance
GNAI1	G-protein subunit alpha i1 [G(i) G-protein]	hsa04024	cAMP signaling pathway
GNAI1	G-protein subunit alpha i1 [G(i) G-protein]	hsa04022	cGMP-PKG signaling pathway
GNAI1	G-protein subunit alpha i1 [G(i) G-protein]	hsa04062	Chemokine signaling pathway
GNAI1	G-protein subunit alpha i1 [G(i) G-protein]	hsa04725	Cholinergic synapse
GNAI1	G-protein subunit alpha i1 [G(i) G-protein]	hsa04713	Circadian entrainment
GNAI1	G-protein subunit alpha i1 [G(i) G-protein]	hsa05030	Cocaine addiction
GNAI1	G-protein subunit alpha i1 [G(i) G-protein]	hsa04934	Cushing syndrome
GNAI1	G-protein subunit alpha i1 [G(i) G-protein]	hsa04728	Dopaminergic synapse
GNAI1	G-protein subunit alpha i1 [G(i) G-protein]	hsa04915	Estrogen signaling pathway
GNAI1	G-protein subunit alpha i1 [G(i) G-protein]	hsa04727	GABAergic synapse
GNAI1	G-protein subunit alpha i1 [G(i) G-protein]	hsa04540	Gap junction
GNAI1	G-protein subunit alpha i1 [G(i) G-protein]	hsa04971	Gastric acid secretion
GNAI1	G-protein subunit alpha i1 [G(i) G-protein]	hsa04724	Glutamatergic synapse
GNAI1	G-protein subunit alpha i1 [G(i) G-protein]	hsa04935	Growth hormone synthesis, secretion and action
GNAI1	G-protein subunit alpha i1 [G(i) G-protein]	hsa05163	Human cytomegalovirus infection
GNAI1	G-protein subunit alpha i1 [G(i) G-protein]	hsa05170	Human immunodeficiency virus 1 infection
GNAI1	G-protein subunit alpha i1 [G(i) G-protein]	hsa04670	Leukocyte transendothelial migration
GNAI1	G-protein subunit alpha i1 [G(i) G-protein]	hsa04730	Long-term depression
GNAI1	G-protein subunit alpha i1 [G(i) G-protein]	hsa04916	Melanogenesis
GNAI1	G-protein subunit alpha i1 [G(i) G-protein]	hsa05032	Morphine addiction
GNAI1	G-protein subunit alpha i1 [G(i) G-protein]	hsa04921	Oxytocin signaling pathway
GNAI1	G-protein subunit alpha i1 [G(i) G-protein]	hsa04928	Parathyroid hormone synthesis, secretion and action
GNAI1	G-protein subunit alpha i1 [G(i) G-protein]	hsa05012	Parkinson disease
GNAI1	G-protein subunit alpha i1 [G(i) G-protein]	hsa05200	Pathways in cancer
GNAI1	G-protein subunit alpha i1 [G(i) G-protein]	hsa05133	Pertussis
GNAI1	G-protein subunit alpha i1 [G(i) G-protein]	hsa04611	Platelet activation
GNAI1	G-protein subunit alpha i1 [G(i) G-protein]	hsa04914	Progesterone-mediated oocyte maturation
GNAI1	G-protein subunit alpha i1 [G(i) G-protein]	hsa04015	Rap1 signaling pathway
GNAI1	G-protein subunit alpha i1 [G(i) G-protein]	hsa04923	Regulation of lipolysis in adipocytes
GNAI1	G-protein subunit alpha i1 [G(i) G-protein]	hsa04926	Relaxin signaling pathway
GNAI1	G-protein subunit alpha i1 [G(i) G-protein]	hsa04924	Renin secretion
GNAI1	G-protein subunit alpha i1 [G(i) G-protein]	hsa04726	Serotonergic synapse
GNAI1	G-protein subunit alpha i1 [G(i) G-protein]	hsa04071	Sphingolipid signaling pathway
Hmga2	High mobility group AT-hook 2	ko05206	MicroRNAs in cancer
Hmga2	High mobility group AT-hook 2	ko05202	Transcriptional misregulation in cancer
Hmga2	High mobility group AT-hook 2	H01640	Uterine leiomyoma
HNRNPC	Heterogeneous nuclear ribonucleoprotein C	ko03040	Spliceosome
HNRNPD	Heterogeneous nuclear ribonucleoprotein D	H00593	Limb-girdle muscular dystrophy
INPP5D	Inositol polyphosphate 5-phosphatase D	ko04662	B cell receptor signaling pathway
INPP5D	Inositol polyphosphate 5-phosphatase D	ko04664	Fc epsilon RI signaling pathway
INPP5D	Inositol polyphosphate 5-phosphatase D	ko04666	Fc gamma R-mediated phagocytosis
INPP5D	Inositol polyphosphate 5-phosphatase D	ko00562	Inositol phosphate metabolism
INPP5D	Inositol polyphosphate 5-phosphatase D	ko01100	Metabolic pathways
INPP5D	Inositol polyphosphate 5-phosphatase D	ko04070	Phosphatidylinositol signaling system
LIMS1	LIM zinc-finger domain containing 1	H00593	Limb-girdle muscular dystrophy
LUM	Lumican	ko05205	Proteoglycans in cancer
Mbl1	Mannose binding lectin (protein A) 1	mmu04610	Complement and coagulation cascades
Mbl1	Mannose binding lectin (protein A) 1	mmu04145	Phagosome
MTAP	Methylthioadenosine phosphorylase	ko00270	Cysteine and methionine metabolism
MTAP	Methylthioadenosine phosphorylase	ko01100	Metabolic pathways
MTHFD1L	Methylenetetrahydrofolate dehydrogenase (NADP+ dependent) 1 like	ko01100	Metabolic pathways
MTHFD1L	Methylenetetrahydrofolate dehydrogenase (NADP+ dependent) 1 like	ko00670	One carbon pool by folate
NCL	Nucleolin	ko05130	Pathogenic Escherichia coli infection
NPC2	NPC intracellular cholesterol transporter 2	hsa04979	Cholesterol metabolism
NPC2	NPC intracellular cholesterol transporter 2	hsa04142	Lysosome
NPC2	NPC intracellular cholesterol transporter 2	H00136	Niemann-Pick disease type C
NUP98	Nucleoporin 98 and 96 precursor	hsa05014	Amyotrophic lateral sclerosis
NUP98	Nucleoporin 98 and 96 precursor	hsa05164	Influenza A
NUP98	Nucleoporin 98 and 96 precursor	hsa03013	RNA transport
P2RX4	Purinergic receptor P2X 4	ko04020	Calcium signaling pathway
P2RX4	Purinergic receptor P2X 4	ko04080	Neuroactive ligand-receptor interaction
PIP4P2	Phosphatidylinositol-4,5-bisphosphate 4-phosphatase 2	hsa04070	Phosphatidylinositol signaling system
PLOD3	Procollagen-lysine, 2-oxoglutarate, 5-dioxegenase 3	ko00310	Lysine degradation
PLOD3	Procollagen-lysine, 2-oxoglutarate, 5-dioxegenase 3	H01192	Lysyl hydroxylase 3 deficiency
PLOD3	Procollagen-lysine, 2-oxoglutarate, 5-dioxegenase 3	ko01100	Metabolic pathways
PLOD3	Procollagen-lysine, 2-oxoglutarate, 5-dioxegenase 3	ko00514	Other types of O-glycan biosynthesis
PNP	Purine nucleoside phosphorylase	ko01110	Biosynthesis of secondary metabolites
PNP	Purine nucleoside phosphorylase	H00093	Combined immunodeficiency
PNP	Purine nucleoside phosphorylase	ko01100	Metabolic pathways
PNP	Purine nucleoside phosphorylase	ko00760	Nicotinate and nicotinamide metabolism
PNP	Purine nucleoside phosphorylase	ko00230	Purine metabolism
PNP	Purine nucleoside phosphorylase	ko00240	Pyrimidine metabolism
RAB31	Rab31 member Ras oncogene family	hsa04144	Endocytosis
RNPS1	RNA binding protein with serine rich domain 1	ko03015	mRNA surveillance pathway
RNPS1	RNA binding protein with serine rich domain 1	ko03013	RNA transport
Rpl34 (includes others)	Mitochondrial ribosomal protein L34	hsa03010	Ribosome
RPL8	Ribosomal protein L8	ko03010	Ribosome
RPS15	Ribosomal protein S15	ko03010	Ribosome
RPS4Y1	Ribosomal protein S4 Y-linked 1	hsa03010	Ribosome
SEPT2	Septin 2	ko05100	Bacterial invasion of epithelial cells
SGPL1	Sphingosine-1-phosphate lyase 1	ko01100	Metabolic pathways
SGPL1	Sphingosine-1-phosphate lyase 1	H01657	Nephrotic syndrome
SGPL1	Sphingosine-1-phosphate lyase 1	ko00600	Sphingolipid metabolism
SRP19	Signal recognition particle 19	hsa03060	Protein export
TMPO	Thymopoietin	H00294	Dilated cardiomyopathy
TNNC2	Troponin C2 fast skeletal type	ko04020	Calcium signaling pathway
TOP2B	DNA topoisomerase II beta	hsa01524	Platinum drug resistance
TRIM32	Tripartite motif containing 32	H00593	Limb-girdle muscular dystrophy
TRIM32	Tripartite motif containing 32	ko04120	Ubiquitin mediated proteolysis
VAPA	VAMP associated protein A	hsa04979	Cholesterol metabolism
VPS13C	vacuolar protein sorting 13 homolog C	H01600	Parkinsonian syndrome
