# Supplementary material for: Understanding Mechanisms Underlying Non-Alcoholic Fatty Liver Disease (NAFLD) in Mental Illness: Risperidone and Olanzapine Alter the Hepatic Proteomic Signature in Mice
Source: Int J Mol Sci. 2020 Dec 8;21(24):9362. doi: 10.3390/ijms21249362 (PMC7763698; doi:10.3390/ijms21249362)
Supplement: Supplementary file 1 [file ijms-21-09362-s001.zip › ijms-1004946-supplementary/Revised manuscript and supplemental data file/S3_RIS_OLAN_pathway_analyses.xlsx]

## Sheet: RIS pathway analysis
Gene	Protein product of gene	Pathway	Pathway	Effects	Gene	Energy production	Amino Acid production	Lipid catabolism	Lipid anabolism	Inflammation / inflammatory cytokine production	Proliferation	Migration/motility	Survival	Glycolysis	TCA/OxPhos/ETC	Protein production	Immune System	Oxidation glycation ROS aging	Cancer	Nucleic acid synthesis	Insulin sensitivity	Mitochondria genesis	Lysosome function	Drug / toxin breakdown	Other		Other:
BCAT2	branched chain acyl transfersase 2	hsa01210	2-Oxocarboxylic acid metabolism	Increased pyruvate-to-acetyl-CoA conversion, Valine, Leucine, 1-Methylethyl & 2-Methylpropyl glucosinolate production	BCAT2																						Angiogenesis	2
CS	citrate synthase	ko01210	2-Oxocarboxylic acid metabolism	Decreased Citrate production, TCA cycle, arginine, lysine, & coenzyme-B	CS																						Alzheimer's Disease	4
AFDN	Afadin	hsa04520	Adherens junction	Increased membrane protein (nectin) binding to alpha-catenin & actin cytoskeleton	AFDN																						Anemia	4
ADIPOQ	Adiponectin, C1Q, and collagen domain containing	hsa04920	Adipocytokine signaling pathway	Activation of adiponectin receptor, which potentially activates AMPK & PPAR-alpha. Increased peroxisomes, fatty acid metabolism, increased glucose uptake & gluconeogenesis.	ADIPOQ																						Autoimmune	3
PRKCA	Protein kinase C-alpha	hsa04261	Adrenergic signaling in cardiomyocytes	Increased ERK signaling leading to cardiac hypertrophy. Suppression of protein phosphatase activity leading to decreased cardiac contractility.	PRKCA																						Bile	1
MYL4	Myosin light chain 4	ko04261	Adrenergic signaling in cardiomyocytes	Increased cardiac myofilaments, leading to increased cardiac contractility. Increased actin binding, leading to increased activity of troponin-C1, binding Calcium, increased cardiac contractility.	MYL4																						Hepatocyte de-differentiation	2
GNAS	guanine nucleotide binding protein, alpha-stimulating	ko04261	Adrenergic signaling in cardiomyocytes	Activated by beta-adrenergic receptors, leads to increased adenylate cyclase activation, increased cyclic AMP, activation of PKA, leading (short-term) to increased contractility, long-term to cardiac hypertrophy.	GNAS																						Cell lipid transport	3
PRKCA	Protein kinase C-alpha	hsa04933	AGE-RAGE signaling pathway in diabetic complications	Activated by PLA & Calcium, increases sensitivity to Ca+2 signaling, activation of MAPK pathways ERK1/2, p38, JNK, leads to increased expression of TGFβ = fibrosis, RAGE = AGE sensitivity, VEGF = angiogenesis, MCP1/VCAM/MMP = thrombosis/atherosclerosis, Interleukins/TNF = inflammation	PRKCA																						Steroidogenesis / sex steroidogenesis	10
AGXT	alanine--glyoxylate and serine--pyruvate aminotransferase	ko00250	Alanine, aspartate and glutamate metabolism	Decreased AGXT = decreased conversion of Alanine to pyruvate, less conversion of proteins/amino acids to feed pyruvate into the glycolysis & gluconeogenesis metabolic pathways.	AGXT																						Cholesterol processing	5
ABAT	4-aminobutyrate aminotransferase	hsa00250	Alanine, aspartate and glutamate metabolism	Decreased ABAT = decreased conversion of GABA into succinate, decreasing the input of succinate into the citric acid cycle, decreasing that source of energy production in metabolism.	ABAT
PRKCA	Protein kinase C-alpha	hsa04925	Aldosterone synthesis and secretion	Increased PRKCA = increased sensitivity/activation by Angiotensin/PLCbeta & intracellular Calcium. Activates PRKDA which activates CREB, increasing expression of CYP11B2 & StAR, leading to increased Aldosterone production by the mitochondria, regulating kidney sodium resorption, adjusting BP & blood Na/K levels. Dysregulated aldosterone leads to cardiovascular & kidney disease.	PRKCA																						Cholinergic neuro	1
GNAS	Guanine nucleotide binding protein, alpha stimulating (G(s) G-protein)	ko04925	Aldosterone synthesis and secretion	Increased G(s) = increased sensitivity to adrenocorticotropin hormone (ACTH) activation of the mineralocorticoid receptor. Increased G(s) signaling increases intracellular cAMP signaling, intracellular Calcium, increased activation of PKA leading to increased activation of CREB, increasing expression of CYP11B2 & StAR, leading to Aldosterone production by the mitochondria, regulating kidney sodiu…	GNAS																						Coagulation	4
NDUFA8	Inner mitochondrial membrane Complex 1 NADH:ubiquinone oxidoreductase subunit A8	ko05010	Alzheimer disease	Increased NDUFA8 subunit of Complex 1 in the inner mitochondrial matrix increases oxidative phosphorylation & energy production. Complex 1 is inhibited by neurofibrillary tangles (hyperphosphorylated Tau aggregates), which would inhibit the first steps of mitochondrial metabolism. Increased NDUFA8 would compensate neurons' energy loss due to Tau.	NDUFA8																						Cortisol	1
NDUFB8	Inner mitochondrial membrane Complex 1 NADH:ubiquinone oxidoreductase subunit B8	ko05010	Alzheimer disease	Increased NDUFB8 subunit of Complex 1 in the inner mitochondrial matrix increases oxidative phosphorylation & energy production. Complex 1 is inhibited by neurofibrillary tangles (hyperphosphorylated Tau aggregates), which would inhibit the first steps of mitochondrial metabolism. Increased NDUFB8 would compensate neurons' energy loss due to Tau.	NDUFB8																						Fatigue	5
NDUFS1	Inner mitochondrial membrane Complex 1 NADH:ubiquinone oxidoreductase subunit S1	ko05010	Alzheimer disease	Normally, NDUFS1 subunit of Complex 1 in the inner mitochondrial matrix increases oxidative phosphorylation & energy production. Complex 1 is inhibited by neurofibrillary tangles (hyperphosphorylated Tau aggregates), which would inhibit the first steps of mitochondrial metabolism. Decreased NDUFS1 would make neurons more susceptible to energy loss due to Tau inhibition of Complex 1.	NDUFS1																						cardiac hypertrophy	1
COX6B1	Cytochrome C Oxidase Subunit 6B1	hsa05010	Alzheimer disease	The Cytochrome C complex of proteins includes the COX6B1 subunit, and Cytochrome C is the most important part of Complex 4 in the inner mitochondrial membrane oxidative phosphorylation chain for energy production. Complex 4 can be inhibited by amyloid-beta in Alzheimers. Decreased COX6B1 would decrease Cytochrome C and Complex 4, making neurons even more suseptible to amyloid-beta-induced mitocho…	COX6B1																						dopaminergic neuro	2
LRP1	LDL receptor-related protein 1	ko05010	Alzheimer disease	LRP1 binds and endocytoses low-density lipoproteins to endosomes and lysosomes. In Alzheimer's Disease, LRP1 endocytosis of LDLs would cause aggregation of amyloid-beta, plugging up the lysosomes, worsening Alzheimer's. Decreased expression of LRP1 would help lessen or slow the pathogenesis of AD by decreasing endocytosis of LDLs, slowing the aggregation of amyloid beta in lysosomes of neurons. D…	LRP1																				Decreased cholesterol processing		cell adhesion	2
Cyb5r3	Cytochrome B5 reductase 3	hsa00520	Amino sugar and nucleotide sugar metabolism	Cytochrome B5 reductase-3 is responsible for reducing cytochrome B5, an important heme protein in the electron transport chain. It is also involved in reduction of iron-III to iron-II in hemoglobin. Decreased levels of CYB5R3 decreases energy production capacity in the mitochondria, decreasing metabolism, and increases ratios of met-hemoglobin(Fe+3) to hemoglobin (Fe+2), decreasing oxygen carryin…	Cyb5r3																				Increased anemia		drug resistance	2
AARS	Alanyl-tRNA synthetase	ko00970	Aminoacyl-tRNA biosynthesis	AARS is the enzyme responsible for binding L-alanine to its respective tRNA. Decreased expression of AARS reduces the concentration of alanine-tRNA for protein production in ribosomes, slowing down production of essential cell proteins.	AARS																						calcium resorption (kidney & bone)	4
TARS	Threonyl-tRNA synthetase	ko00970	Aminoacyl-tRNA biosynthesis	TARS is the enzyme responsible for binding L-threonine to its respective tRNA. Decreased expression of TARS reduces the concentration of threonine-tRNA for protein production in ribosomes, slowing down production of essential cell proteins.	TARS																						epithelial keratosis	1
ADIPOQ	Adiponectin, C1Q, and collagen domain containing	hsa04152	AMPK signaling pathway	Activation of adiponectin receptor, which increases intracellular calcium levels, activating Calmodulin-kinase-kinase-beta, which activates AMPK & PPAR-alpha. Increased peroxisomes, fatty acid metabolism, increased glucose uptake & gluconeogenesis. AMPK activation increases PGC1-alpha transcription factor activity, leading to increased mitochondrial biogenesis.	ADIPOQ																						membrane P-lipid shortage	7
ELAVL1	Embryonic lethal abnormal vision (ELAV)-like RNA binding protein-1	ko04152	AMPK signaling pathway	ELAVL1 normally binds & stabilizes mRNAs that contain 3'-UTRs with AU-rich elements that would target them for degradation. ELAVL1 stabilization of Cyclin-D1 & Cyclin-A drives G1 and G2 cell cycle & proliferation. AMPK activity normally inhibits ELAVL1, leading to decreased proliferation. Therefore, decreased expression of ELAVL1 would abnormally suppress proliferation, in the absence of AMPK act…	ELAVL1																						atherosclerosis	5
ATIC	5-aminoimidazole-4-carboxamide ribonucleotide formyltransferase/IMP cyclohydrolase	hsa01523	Antifolate resistance	ATIC is the key enzyme that uses folate (tetrahydrofolate) to synthesize inosine/hypoxanthine, the substrates for purine synthesis (adenosine & guanosine) for production of DNA. Decreased ATIC leads to decreased DNA synthesis.	ATIC																						Blood pressure	5
CTSS	Cathepsin-S	ko04612	Antigen processing and presentation	Cathepsin-S is a cysteine peptidase that, with splice variants, has an extracellular ECM degradation function (elastin, fibronectin, collagen), and an intracellular lysosomal cleaving function for cleaving out the invariant chain in MHC-class-II proteins for proper attachment of antigens to the hidden binding pocket for extracellular display. Abnormally increased expression of CTSS can lead to pu…	CTSS																				Increased chances of autoimmune disease		GABAergic neuro	3
PSME1	Proteasome activator subunit 1 (immunoproteasome 11S alpha)	ko04612	Antigen processing and presentation	PSME1 expression is normally induced by TNF-alpha and Interferon-gamma inflammatory cytokines. PSME1 protein, together with subunit-2 (beta) change the 19S capping subunit of the proteosome with the 11S capping subunit, creating "immunoproteasomes". The digestion of cytosolic antigens by immunoproteasomes is critical for their binding to MHC-class-1 proteins for extracellular presentation, activa…	PSME1																						cell-cell communication	5
MYL4	Myosin Light chain 4	ko04371	Apelin signaling pathway	Increased cardiac myofilaments, leading to increased cardiac contractility. Increased actin binding, leading to increased activity of troponin-C1, binding Calcium, increased cardiac contractility. In the context of Apelin signaling, especially in the liver, upregulation of MYL4 can be specifically in the vascular smooth muscle cells that leads to smooth muscle contraction and increased blood pres…	MYL4																						GI function/ nutrition absorption	5
CTSS	Cathepsin-S	ko04210	Apoptosis	Cathepsin-S is a cysteine peptidase that, with splice variants, has an extracellular ECM degradation function (elastin, fibronectin, collagen), and an intracellular lysosomal cleaving function for cleaving out the invariant chain in MHC-class-II proteins for proper attachment of antigens to the hidden binding pocket for extracellular display. Abnormally increased expression of CTSS can lead to pu…	CTSS																				Increased chances of autoimmune disease		Glycogen	1
ALDH7A1	Aldehyde dehydrogenase 7, member a1	ko00330	Arginine and proline metabolism	Many steps downstream of Proline, Arginine, or Glutamate catabolism, the byproduct ornithine is obtained, and it gets converted to Putrescine, which is made into 4-amino-butanal (GABA). GABA is one of the raw ingredients for metabolism of alanine & aspartate. Down-regulation of ALDH7A1 would decrease GABA production in the liver and the inter-conversion of Arg/Pro/Glu into Ala/Asp (there are othe…	ALDH7A1																						Glutamatergic neuro	2
LAP3	Leucine aminopeptidase 3	ko00330	Arginine and proline metabolism	LAP3 is a Mn/Mg/Zn metallo-exopeptidase (found across superkingdoms as pepA) that preferentially cleaves N-terminal leucines (but also Arg & Met) from proteins, initiating protein turnover. Liberation of Arg (or Pro) in the current pathway leads to their recycling. Normally, high LAP3 indicates liver damage or liver cancer, therefore low LAP3 is the opposite of that.	LAP3																						Oxalate liver/kidney toxicity	4
ITGA3	Intergrin alpha 3	hsa05412	Arrhythmogenic right ventricular cardiomyopathy (ARVC)	Integrin alpha-3 is one of the alpha-integrins that dimerizes with many beta integrins, which together can bind many different ECM proteins. Depending on these combinations, many, many different effects can occur. Upregulation of ITGA3 by itself does not yield meaningful information.	ITGA3																						Choline production	1
ALDH7A1	Aldehyde dehydrogenase 7, member a1	ko00053	Ascorbate and aldarate metabolism	Many steps downstream of Glucose/Inositol/sugar metabolism, ALDH7A1 is an ezyme that converts Glucuronolactone into glucarate, which is eventually converted to pyruvate for energy metabolism. Down-regulation of ALDH7A1 would decrease pyruvate production in the liver, decreasing metabolic energy availability.	ALDH7A1																						Alcohol/aldehyde toxicity	1
LAMP1	Lysosomal associated membrane protein 1	ko04140	Autophagy - animal	LAMP1 (and 2) are the majority of glycoproteins studding the surfaces of lysosomes. They are thought to maintain lysosome integrity, pH, and catabolic function. In autophagy, lysosomes combine with autophagosomes to help catabolism of vesicles' contents, thus LAMP also end up on the surfaces of autophagosomes. Upregulation of LAMP may indicate increased lysosomes, autophagosomes, or a lysosomal s…	LAMP1																						Pain	3
PRKCA	Protein kinase C-alpha	hsa04360	Axon guidance	Increased Shh signaling increases intracellular calcium, activating PRKCA, which phosphorylates/activates Integrin-linked Kinase (ILK). Increased ILK activity changes integrin activitiy, leading to axon repulsion in neurons. Upregulation of PRKCA could hyper-activate neuronal axon repulsion, decreasing connectivity in the brain, leading to neurological diseases.	PRKCA																						Hyperglycemia	2
ENAH	ENAH actin regulator	ko04360	Axon guidance	By interacting with actin, Abi1, and Zyxin, ENAH can be activated by extracellular Slit/Robo signaling or Eph-Ephrin signaling to cause axon repulsion in neurons. Upregulation of ENAH could hyper-activate neuronal repulsion, decreasing connectivity in the brain, leading to neurological diseases.	ENAH																						Insulin secretion	2
EPHA2	EPH ephrin receptor A2	bta04360	Axon guidance	EphA2 RTK on cell surface can bind Ephrin-A ligands, autoactivating the receptor's intracellular RTK enzyme, cascading signal pathways such as Ras-ERK, and Ephexin-Rho-ROCK, which cause axon repulsion in neurons. Upregulation of EPHA2 could hyperactivate neuronal axon repulsion, decreasing connectivity in the brain, leading to neurological diseases.	EPHA2																						Cell protein transport	1
ROCK2	Rho-associated coiled-coil containing protein kinase 2	ko04360	Axon guidance	Downstream of many extracellular-sensing mechanisms (ligands, integrins, etc), Rho-A activation activates ROCK, which depending on the context, can activate the cytoskeleton in neurons to extend or retract the axons. Most pathways activating ROCK end up with axon repulsion. Upregulation of ROCK2 could hyperactivate neuronal axon repulsion, decreasing connectivity in the brain, leading to neurolog…	ROCK2																						Protein misfolding	9
GNAS	Guanine nucleotide binding protein, alpha stimulating (G(s) G-protein)	ko04361	Axon regeneration	Downstream of 5HT (serotonin) receptor activation, increased Gs activity can increase axonal growth or regeneration. Upregulation of GNAS can increase g-protein signaling, increasing axon growth and connectivity.	GNAS																						Catecholamine neurotransmitter buildup	1
INPP5D	Inositol polyphosphate 5-phosphatase D	ko04662	B cell receptor signaling pathway	AKA SHIP-1, INPP5D removes phosphate groups from the plasma-membrane-derived inositol groups, negatively regulating PI3K-AKT signaling. In B-Cell signaling, during the absence of an antigen activating the Fc-gamma receptor IIB, a co-inhibitor is bound to Fc-gamma IIB, which activates INPP5D, which inhibits activation of AKT from PI3K. This stops NFkB activation, which prevents B-cell activation, …	INPP5D												B cells										Genomic stability	2
ABAT	4-aminobutyrate aminotransferase	hsa00410	beta-Alanine metabolism	Down-regulation of ABAT enzyme in beta-alanine metabolism decreases the conversion of fatty-acid derived malonate semialdehyde into beta-alanine (not the primary pathway for beta alanine production). Beta-Alanine is partly used to make Vitamin B5, which is used to make Co-A, but beta-Alanine's main function is being a rate-limiting component of Carnosine. Carnosine is not a protein-producing amin…	ABAT																						RNA fidelity	1
ALDH7A1	Aldehyde dehydrogenase 7, member a1	ko00410	beta-Alanine metabolism	In beta-Alanine anabolism, ALDH7A1 directly produces beta-Alanine downstream of catabolism of Arginine or Proline. See above for the importance of beta-Alanine explanation. Downregulation of ALDH7A1 would decrease Carnosine and VitB5 and would be bad in metabolically active tissues for the same reasons as above.	ALDH7A1																						Buildup of Histamine/5HT/Norepinephrine	1
GNAS	Guanine nulceotide binding protein G(s) alpha	ko04976	Bile secretion	In liver cholangiocytes add bicarbonate and water to bile (secreted by hepatocytes). Downstream of the Secretin ligand activating its membrane receptor to activate GPCR, the G(s) activates Adenylate Cyclase -> PKA -> CFTR, which releases chloride ions into bile, which are reuptaken & exchanged for secreted bicarbonate into bile by another pump protein. Upregulation of G(s) ultimately means more b…	GNAS																						Parkinson's affects	5
PGAM2	Phosphoglycerate mutase 2	hsa01230	Biosynthesis of amino acids	PGAM2 plays a key role in conversion of glycerate-3-P into phospho-enol-pyruvate, a key raw ingredient for synthesis of many amino acids. Upregulation of PGAM2 could be a result of an increased demand for pyruvate for energy and amino acid synthesis.	PGAM2																						Behavior: stress eating	1
BCAT2	Branched-chain amino acid transaminase 2	hsa01230	Biosynthesis of amino acids	BCAT2 is the final transaminase enzyme in the synthesis of branched chain amino acids Leucine, Isoleucine, and Valine from pyruvate and oxobutanoate. Upregulation of this enzyme could stem from an increased demand for amino acids due to disrupted protein metabolism.	BCAT2																						NAFLD	1
TALDO1	Transaldolase 1	hsa01230	Biosynthesis of amino acids	TALDO1 is a key enzyme in the pentose phosphate metabolic pathway, producing NADPH and Ribose, but in Amino acid production, TALDO1's same two substrates Sedoheptulost phosphate & Erythrose phosphate are substrates for many steps downstream that produce Histidine, and (Trp, Tyr, Phe), respectively. Downregulation of TALDO1 would mean decreased production of His, Trp, Tyr, Phe, but most likely its…	TALDO1
ENO3	Enolase 3	hsa01230	Biosynthesis of amino acids	ENO3 in amino acid synthesis is immediately downstream of PGAM2, in producing phospho-enol-pyruvate, which is the key raw ingredient for many amino acids. Downregulation of ENO3 decreases amino acid synthesis.	ENO3
CS	Citrate synthase	ko01230	Biosynthesis of amino acids	CS is responsible for turning oxaloacetate into citrate. Many steps downstream, citrate becomes Lys, Arg, Gln, Pro. Downregulation of CS would mean creation of less Lys, Arg, Gln, Pro (decreased amino acid synthesis).	CS
ACAA2	Acetyl CoA acyltransferase 2	ko01110	Biosynthesis of secondary metabolites	ACAA2 is responsible for using two acetyl-CoA molecules to transfer an acetyl group (CH3C=O), leaving the other just a CoA. The leftover secondary metabolite here is CoA, which is used in the citric acid cycle to oxidize fatty acids and pyruvate. Upregulation of ACAA2 could stem from a demand in availability of CoA for energy production.	ACAA2
ACLY	ATP citrate pro-S Lyase (synthase)	ko01110	Biosynthesis of secondary metabolites	This acyltransferase enzyme turns ADP, acetyl-CoA, phosphate, & oxaloacetate into ATP, citrate and CoA. Besides production of ATP, the other secondary metabolite made here is CoA. This is an imporant enzyme in the TCA cycle for energy production. Downregulation of ACLY would decrease TCA cycle productivity and CoA production.	ACLY
BLVRB	Biliverdin (flavin) reductase B	ko01110	Biosynthesis of secondary metabolites	BLVRB uses NADPH to catalyze breakdown of biliverdin (green component of bile) into bilirubin (yellow). BLVRB (and BLVRA) are in final step of heme breakdown where hemoglobin loses its Fe, leaving the rest of the complex (biliverdin) which converts to bilirubin (yellow). Downregulation of BLVRB would decrease production of biliverdin and bilirubin, which contribute to the functions of bile and in…	BLVRB
CS	Citrate Synthase	ko01110	Biosynthesis of secondary metabolites	CS is the rate limiting enzyme for the citric acid cycle. Its secondary metabolite is CoA. Downregulation of CS would seriously affect energy production via the citric acid cycle, but CoA would also be decreased, causing dysfunctional fatty acid and pyruvate metabolism.	CS
AGXT	Alanine/serine glyoxylate transaminase	ko01110	Biosynthesis of secondary metabolites	AGXT enzyme converts L-Alanine + glyoxalate into Pyruvate + Glycine. AGXT downregulation would hamper energy production from peptide catabolism.	AGXT
ALDH7A1	Aldehyde dehydrogenase 7, member a1	ko01110	Biosynthesis of secondary metabolites	ALDH7A1, an enzyme responsible for converting or detoxifying aldehydes (alcohols & fats) into carbodylic acids for disposal or use in the body for energy. The secondary metabolite most important is NADH for energy production. It is also involved in lysine catabolism and protection of tissues from oxidative & osmotic stress. Downregulation of ALDH7A1 would decrease NADH production and can lead to …	ALDH7A1
BTD	Biotinidase	ko00780	Biotin metabolism	Biotinidase, a biotin-recycling enzyme that cleaves biotin off of proteins by cleaving at the epsilon-lysine, also has biotinyl-transferase activity. Biotin is an essential nutrient (consumed, not manufactured), is water-soluble, carboxylase enzyme co-factor B-vitamin, critical for metabolism of glucose, fatty acids, & amino acids, histone modification, TF regulation, & participates in cell signa…	BTD
ABAT	4-aminobutyrate aminotransferase	hsa00650	Butanoate metabolism	In butanoate metabolism, ABAT enzyme acts as the interconversion enzyme between 4-amino-butanoate and succinate-semialdehyde. 4-amino-butanoate can be converted into L-glutamine. Succinate semialdehyde can be converted into Vitamin-B6 or into succinate, which downstream becomes pyruvate for energy production in the OxPhos pathways. So down-regulation of ABAT can lead to decreased L-glutamine prod…	ABAT
PRKCA	Protein kinase C-alpha	hsa04020	Calcium signaling pathway	Downstream of many, many signals, increased intracellular Ca+2 activates PLC, which turns phosphatidylinositol into DAG which activates PKC. Increased active PKC activates the ERK MAPK pathway, AKT pathway, actin dynamics, myosin dynamics, membrane dynamics, cytokinesis, contraction, and also P38 MAPK and NFkB inflammatory pathways. Increased PKC activates AC which increases cAMP which activates …	PRKCA
PDGFRB	Platelet-derived growth factor receptor beta	hsa04020	Calcium signaling pathway	Activation of PDGFRb receptor activates both the PIP2 -> PIP3 conversion at the PM, letting in Ca+2 from extracellular, and also direct activation of PLCg, which activates IP3 on the membranes of the ER. The increased intracellular Ca+2 from both sources activates many pathways, including cell motility, contraction, cytokinesis, proliferation, metabolism, inflammation, and many others.	PDGFRB
GNAS	guanine nucleotide binding protein, alpha-stimulating	ko04020	Calcium signaling pathway	The GPCR complex G(s) protein are activated by extracellular ligands, and activate Adenylate cyclase, increasing intracellular cAMP, which activates PKA, which opens calcium ion channels increasing intracellular Ca+2, activating many downstream pathways (see above).	GNAS
ROCK2	Rho-associated coiled-coil containing protein kinase-2	ko04024	cAMP signaling pathway	Downstream of direct Adenylate cyclase or calcium-mediated adenylate cyclase induction of cAMP, Rho GTPase is acted on by two competing mechanisms. cAMP activation of PKA inhibits Rho, but EPAC and RAP1 activate Rho. Activated Rho activates ROCK(2), which causes actin polymer stabilization, stress fiber formation via many targets. Increased ROCK2 expression makes the stress fiber and contractilit…	ROCK2																				Hepatocyte de-differentiation
AFDN	Afadin	hsa04024	cAMP signaling pathway	Downstream of Adenylate cyclase or calcium, increased cAMP activates EPAC which activates Rap. Rap can activate Rac (which can activate AFDN) and AFDN directly. Afadin, which acts like a Ras MAPK, links tight junction membrane proteins to cortical actin cytoskeleton. Activated Afadin tightens adherens & tight junctions, increasing cell stress, decreasing bile secretion.	AFDN																				Decreased bile processing
GNAS	Guanine nucleotide binding protein, alpha-stimulating	ko04024	cAMP signaling pathway	Upregulation of G(s) increases adenylate cyclase activation, and cAMP formation, and everything downstream of higher intracellular cAMP (PKA activation, intracellular Ca+2, etc.). In hepatocytes, increased PKA increases fatty acid beta-oxidation, increased lipolysis, increased ERK MAPK & AKT activity. Also increased cAMP activates EPAC -> Rap1, JNK, Ras, Rap1, all of which promote proliferation, …	GNAS
PGAM2	Phosphoglycerate mutase 2	hsa01200	Carbon metabolism	Phosphoglycerate mutase enzyme modulates the inter-conversion of glycerate-3P and glycerate-2P. This is within the pathway of breaking down glucose to pyruvate. Upregulation of PGAM2 may be due to increased cell demand for energy.	PGAM2
TALDO1	Transaldolase-1	hsa01200	Carbon metabolism	TALDO1 is a key enzyme in the pentose phosphate metabolic pathway, producing NADPH and Ribose, but in Carbon metabolism, TALDO1's four substrates Sedoheptulost phosphate & Erythrose phosphate, and fructose 6P & Glyceraldehyde 3P are key ingredients for ribose production (RNA) and pyruvate (energy via OxPhos). Downregulation of TALDO1 would mean decreased Ribose availability (for RNA synthesis) an…	TALDO1
ENO3	Enolase-3	hsa01200	Carbon metabolism	Enolase 3 in carbon metabolism is an enzyme inter-converting glycerate-2P to phosphoenolpyruvate. This step is just before production of pyruvate, which is needed for energy production in the oxidative phosphorylation pathways. Downregulation of Enolase-3 would result in decreased pyruvate production, and thus less energy production, although other enolase enzyme family members could fill in at t…	ENO3
CS	Citrate Synthase	ko01200	Carbon metabolism	In carbon metabolism, citrate synthase enzyme is responsible for the inter-conversion of Citrate and Oxaloacetate, and their conversion into Acetyl-CoA. Downregulation of CS leads to decreased Acetyl CoA production, which is a key molecule needed for fatty acid metabolism, oxidative phosphorylation, and amino acid production.	CS
AGXT	alanine--glyoxylate and serine--pyruvate aminotransferase	ko01200	Carbon metabolism	In carbon metabolism, AGXT is a key enzyme for converting serine or glyoxylate into glycine or hydroxypyruvate. Downregulation of AGXT in carbon metabolism would result in decreased metabolism of serine, and more importantly, metabolism of glyoxylate (product of multiple upstream processes of breaking down amino acids) for pyruvate and energy production.	AGXT
MYL4	Myosin light chain 4	ko04260	Cardiac muscle contraction	MYL4, also called ALC-1, is expressed in the fetal heart, but postnatal, it gets restricted to atrial expression, critical as a component of myosin in heart muscle contraction. In adults, it is also expressed by endothelial cells. In disease states, it gets upregulated in the heart. Its upregulation (seen in the liver) could be indicative of the protein's cardiac overexpression being detected in …	MYL4
COX6B1	Cytochrome C Oxidase subunit 6B1	hsa04260	Cardiac muscle contraction	COX6B1, within the mitochondrial inner membrane complex III of the electron transport chain, is responsible for pumping protons to the mitochondrial lumen, to be used by complex V for ATP synthesis, needed for cardiac muscle contraction. Downregulation of COXB1 could result in decreased mitochondrial energy production via OxPhos.	COX6B1
MAG	Myelin-associated glycoprotein	hsa04514	Cell adhesion molecules	MAG is a lectin-like immunoglobulin domain-containing type-I transmembrane protein that binds sialic acid and the NgR Reticulon receptor on neurons. MAG is expressed on Schwann glial cells, and is responsible for binding them to axons of neurons. MAG stabilizes Schwann cell quiescence, and also that of neurons via NgR activation (prevents axon regenration after injury). Upregulation of MAG, a mye…	MAG
PDGFRB	Platelet-derived Growth Factor Receptor B	hsa05230	Central carbon metabolism in cancer	In cancer carbon metabolism, PDGFRB (and all RTKs) activate the ERK-->Myc MAPK pathway, Myc transcribes GLUT transporters, amino acid transporters, and glycolysis enzymes (favoring glycolysis over OxPhos, i.e. Warburg effect). So upregulated PDGFRB switches carbon metabolism over to glycolysis, thus lower energy output.	PDGFRB
PGAM2	Phosphoglycerate mutase-2	hsa05230	Central carbon metabolism in cancer	In cancer carbon metabolism, PGAM2 is one of the genes downstream of RTK/ERK/Myc signaling. PGAM2 is one of the cytosolic enzymes in glycolysis, necessary for production of glycolytic ATP and conversion of glucose to pyruvate. Thus upregulation of PGAM2 may be indicative of increased energy demand due to mitochondrial disfunction or a Warburg effect swtich from OxPhos to glycolysis.	PGAM2
ROCK2	Rho-associated coiled-coil protein kinase-2	ko04022	cGMP-PKG signaling pathway	Downstream of GPCR receptors, G-protein (G_12/13) activates Rho, which activates ROCK, which stabilizes myosin chains, creating stress fibers in cell cytoskeletons. Nateuretic peptide ligands activating nateuretic peptide receptors, or insulin->AKT->eNOS-> NO or just NO activation of soluble guanylate cyclase creates cyclic-GMP (cGMP) which activates cGMP-dependent protein kinase (PKG), which inh…	ROCK2																				Hepatocyte de-differentiation
GSTA3	Glutathione-S-transferase A3	hsa05204	Chemical carcinogenesis	GST enzymes detoxify a huge range of bad molecules by attaching reduced glutathione onto them, either marking them for elimination and/or reducing them to prevent their oxidative damage. Upregulation of GST may stem from the increased need for detoxification caused by the altered metabolism.	GSTA3
ROCK2	Rho-associated coiled-coil protein kinase-2	ko04062	Chemokine signaling pathway	Cytokine or chemokine receptors signaling through G-proteins, some of them act through G(ai) -> Src -> ITK -> VAV -> Rho -> ROCK2, which cause cytoskeletal stress fibers, and in immune activation, this leads to de-differentiation, migration, expression of inflammatory cytokines, and increased ROS production.	ROCK2
VAPA	Vesicle-associated membrane protein-A	ko04979	Cholesterol metabolism	VAPA are intracellular, vesicle-bound membrane proteins that, together with oxysterol binding proteins (OSBPLs), traffic cholesterol vesicles, lipid vesicles, and lipoprotein vesicles to different compartments, including lysosome and/or plasma membrane for exocytosis. Downregulation of VAPA would lead to impaired transportation of cholesterol from lysosomes to ER for further processing and use in…	VAPA																				Decreased Lipid trafficking, decreased steroidogenesis, decreased cholesterol processing
LRP1	LDL receptor-related protein-1	ko04979	Cholesterol metabolism	LRP1 is also known as the APOE-receptor, CD91, and is an LDL receptor. In hepatocytes, LRP1 binds various lipoproteins (LDL, HDL, VLDL, chylomicrons, etc) that are bound by APOE, triggering endocytosis, where the lipids and cholesterol contained within are sent to either the lysosome or ER for processing. Downregulation of LRP1 decreases uptake of lipoproteins from circulation, decreased fat and …	LRP1																				decreased Lipid endcytosis, decreased cholestrol endocytosis
PRKCA	Protein kinase C alpha	hsa05231	Choline metabolism in cancer	PRKC-a, with respect to choline and cancer, is downstream of choline endocytosis. Choline is converted into phosphatidylcholine for use in the PM or further converted to DAG, which directly activates PRKC-a. Upregulated PRKC-a, in cancer, when activated, activates ERK MAPK, decreases stress fibers, and increases motility for metastasis.	PRKCA														Metastasis
DGKZ	Diacylglycerol kinase-zeta	hsa05231	Choline metabolism in cancer	Downstream of choline endocytosis, choline is converted into phosphatidylcholine, which can become incorporated into the PM, or into DAG. DAG can be phosphorylated by DGK family members to become phosphatidic acid (PA). PA can directly activate ion channels, Rac, Ras, and mTOR, resulting in increased actin turnover for motility and metastasis, ERK MAPK activation, and activated mTOR increases sur…	DGKZ														Metastasis
PDGFRB	Platelet-derived growth factor receptor B	hsa05231	Choline metabolism in cancer	Increased PDGFRB (or any RTK) increases cancer survival and metastasis. Downstream of RTKs, Ras and PI3K increase conversion of phosphatidylcholine (or DAG) to PA, which activates Rac, mTor, ion channels, thus further increasing motility for migration and metastasis, and survival and proliferation, which is bad in cancer.	PDGFRB														Metastasis
PRKCA	Protein Kinase C-alpha	hsa04725	Cholinergic synapse	In cholinergic neurons,upregulation of PKC signaling, activated by PIP2 -> DAG co-activates Ras->MAPK pathways, and with PKC directly, these two pathways increase neuronal survival, and synaptic plasticity, increasing cholinergic neural activity.	PRKCA																				increased Cholinergic signaling
ACLY	ATP citrate (pro-S) lyase	ko00020	Citrate cycle (TCA cycle)	ACLY enzyme inter-converts citrate and Acetyl-COA/oxaloacetate in the TCA cycle. ACLY downregulation would decrease mitochondrial energy production, as well as fatty acid metabolism and the production of the raw ingredients for several amino acids.	ACLY
CS	Citrate Synthase	ko00020	Citrate cycle (TCA cycle)	CS is responsible for synthesis of citrate in the TCA cycle. Downregulation of CS would decrease mitochondrial energy production, as well as fatty acid metabolism and the production of the raw ingredients for several amino acids.	CS
KLKB1	Kallikrein B1	ko04610	Complement and coagulation cascades	Kallikreins are enzymes activated from pro-kallikreins by Factor-XII in the intrinsic (internal tissue-damage/vessel damage) coagulation pathway. Activated kallikreins also activate more factor-XII to further promote hypercoagulopathy. Kallikreins also activate plasminogen, as well as kininogens, which activate the Bradykinin pathway, increasing inflammation, and vasodilation leading to hypotensi…	KLKB1																				Increased Coagulation
Mbl1	Mannose binding lectin protein A1	ko04610	Complement and coagulation cascades	Increased MBL1 in the complement cascade is an activator of complement cascade starting with Complement protein 2, leading to complement binding the cell membranes, degranulation of innate immune cells, cell lysis, and phagocytosis, killing the cell with increased MBL1.	Mbl1
GNAS	Guanine nucleotide binding protein, alpha stimulating (G(s) G-protein)	ko04927	Cortisol synthesis and secretion	G(s) proteins in cortisol synthesis are directly downstream of ACTH receptor in Adrenal Zona Fasiculata. G(s) activate Adenylate Cyclase -> cAMP -> PKA -> the transcription factor SP1, which directly increases expression of the enzymes that process cholesterol into cortisol in the ER and MCh, as enzymes responsible for Cortisol release to circulation. Increased G(s) leads to increased cortisol (s…	GNAS																				Increased cortisol (stress response), decreased cholesterol processing
CARD9	Caspace recruitment domain containing protein 9	ko04625	C-type lectin receptor signaling pathway	CARD9 in the C-type lectin receptor pathway is responsible for transmitting the signal within innate immune cells after activation by pathogens' surface lectins' of pattern recognition receptors (C-type lectin receptors). Downstream, NFkB, JNK, P38, PKB, and MDM2 lead to expression of inflammatory cytokines IL1b, IL2, IL6, IL12, IL23, IL27, TNFa, CCL17/22, which are important for T-Cell different…	CARD9
GNAS	Guanine nucleotide binding protein, alpha stimulating (G(s) G-protein)	ko04934	Cushing syndrome	In Cushings Syndrome (excess fat, osteoporosis, & metabolic problems due to high prolonged cortisol), G(s) acts in the pituitary to release excess ACTH downstream of CRH activation of CRH-Receptor, and in the adrenals downstream of ACTH acting on the melanocortin receptors -> G(s) to release cortisol into circulation. Excess G(s) in both of these acts downstream of the receptors to produce ACTH &…	GNAS																				fatigue
BCAT2	Branched chain amino acid transaminase 2	hsa00270	Cysteine and methionine metabolism	In Cysteine & Methionine metabolism, BCAT1/2 play roles far downstream of both of these amino acids' metabolism. They are responsible for transforming 2-oxobutanoate into L-2-aminobutanoate, which has an end product of ophthalmate. Upregulation of BCAT2 in Cys or Met metabolism may increase conversion of 2-oxobutanoate, decreasing the amount of it that can enter the propanoate metabolism cycle, b…	BCAT2
IL1RAP	Interleukin-1 receptor accessory protein	ko04060	Cytokine-cytokine receptor interaction	IL1RAP is required for activation of the receptors that bind family members of the IL1 cytokine family. Increased expression of IL1RAP increases sensitivity to IL1a/b, IL33, IL36, and thus increases inflammation.	IL1RAP
ITGA3	Integrin alpha 3	hsa05414	Dilated cardiomyopathy (DCM)	Integrin a3 specifically binds its partner Integrin beta-1. IntA3B1 binds laminin, thrombospondin, and the urokinase receptor uPAR. Upregulation of IntA3 increases binding of cells to the ECM, but by itself this does not induce dilated cardiomyopathy.	ITGA3
GNAS	Guanine nucleotide binding protein, alpha stimulating (G(s) G-protein)	ko05414	Dilated cardiomyopathy (DCM)	The G(s) protein is immediately downstream of the beta-adrenergic receptors (activated by epinephrine, norepi, and autoimmune antibodies) on cells like cardiac cells, increasing cAMP formation by AC which activates PKA, which floods cells with Ca+2. Intracellular Ca+2 increases myocardial contractility, leading to ventricular dilation and cardiac hypertrophy.	GNAS																				cardiac hypertrophy
PRKCA	Proetin Kinase C-alpha	hsa04728	Dopaminergic synapse	In dopaminergic neuronal signaling, upregulated PKC via increased sensitivity to DAG and Ca+2, increases sensitization of the post-synaptic cell to dopamine-1 receptor activation. PKC activates c-fos. C-Fos and c-Jun together form the transcription factor AP-1, which has many targets.	PRKCA																				Dopaminergic signaling
GNAS	Guanine nucleotide binding protein, alpha stimulating (G(s) G-protein)	ko04728	Dopaminergic synapse	G(s) acts directly downstream of dopamine receptor-5 (D5R) in post-synaptic cells. Upregulation of G(s) increases the sensitivity of the postsynaptic cell to Dopamine signaling, which activates AC, increasing cAMP, activating PKA, which activates the MAPK pathway that activates c-Fos, and CREB, which activates genes that lead to synaptic plasticity. Increased synaptic plasticity by itself is neit…	GNAS
COMT	Catechol-O-methytransferase	ko04728	Dopaminergic synapse	COMT is an intracellular enzyme responsible for deactivating dopamine. Either in the presynaptic cells or glial cells, the dopamine transferase channels uptake excess dopamine from the synaptic cleft and COMT inactivates it into homovanillate or 3-methoxytyramine. Downregulation of COMT means there will be excess dopamine in the cells, and therefore also in the synapse, increasing dopaminergic si…	COMT																				Dopaminergic signaling
GSTA3	Glutathione-S-transferase A3	hsa00982	Drug metabolism - cytochrome P450	In the Cytochrome P450 drug metabolism pathways, GST works downstream of the first-line cytochromes (CYP2B, CYP2C, CYP3A) by addtion of glutathione to the hydroxylated drug metabolism products (e.g. cyclophosphamide chemotherapeutic), which are then directly transported for excretion. Upregulation of GSTA3 increases drug metabolism. Upregulation of GSTA3 may be occurring due to buildup of toxic m…	GSTA3
Aox3	Aldehyde Oxidase 3	mmu00982	Drug metabolism - cytochrome P450	In the Cytochrome P450 drug metabolism pathways, AOX3 is a cytosolic enzyme that works downstream of the first-line cytochromes (CYP2C, CYP2D, CYP3A) by oxidizing any cytochrome metabolites that are aldehydes or heterocycles into carboxylic acids, which is a critical intermediate step for the metabolism of toxic products, including certain drugs (e.g. citalopram, an SSRI). Although there are seve…	Aox3
GSTA3	Glutathione-S-transferase A3	hsa00983	Drug metabolism - other enzymes	GSTA3, in drug metabolism other than Cytochromes of the liver (e.g. Isoniazid), works downstream of multiple enzymes, such as myeloperoxidase, carboxylesterase, and N-acetyltransferase, acting as the final ezyme that conjugates glutathione onto the metabolized drugs and toxins, tagging them for excretion. Upregulation of GSTA3 increases excretion rates of metabolized drugs. Upregulation of GSTA3 …	GSTA3
ITGA3	Integrin alpha 3	hsa04512	ECM-receptor interaction	Integrin alpha-3 specifically binds its beta partner Integrin-beta-1. Together they form a bi-directional transmembrane deterodimer set that binds various ECM components including Fibronectins, Laminins, Collagens, Thrombospondins, and other fibers outside of the cell. Upregulation of ITGA3 increases cells' binding to extracellular matrix components, but nothing specific about this binding can be…	ITGA3																				Increased cell adhesion
PRKCA	Protein Kinase C-alpha	hsa01521	EGFR tyrosine kinase inhibitor resistance	Downstream of RTK (e.g. EGFR)-activated Phospho-lipase-C derived DAG activation, PRKCa directly increases cell growth, proliferation, survival, motility, and angiogenesis. Upregulation of PRKCa increases the sensitivity in these pathways, even when RTK inhibitors are present, creating a type of resistance to the inhibitor drugs due to increased sensitization of the pathway.	PRKCA																				resistance to EGFR inhibitor drugs
PDGFRB	Platelet-derived growth factor receptor Beta	hsa01521	EGFR tyrosine kinase inhibitor resistance	Upregulation of PDGFRB undoes the activity of RTK inhibitors (e.g. EGFR inhibitors) by increasing the signaling to the same downstream pathway mediators, creating a type of resistance to the inhibitor drugs.	PDGFRB																				resistance to EGFR inhibitor drugs
PRKCA	Protein Kinase C-alpha	hsa04961	Endocrine and other factor-regulated calcium reabsorption	Downstream of Kallikrein -> Bradykinin Receptor -> G(q) -> PLC -> DAG -> PRKCa, Protein Kinase C alpha phosphorylates the TRPV5 ion channel and stabilizes it on the membrane, preventing its clathrin-mediated endocytosis. Hence upregulated PRKCA means more TRPV5 channels on the urinary lumen side of distal convoluted tubule epithelial cells to re-uptake more dissolved calcium from urine.	PRKCA																				increased Ca+2 resorption from urine
GNAS	Guanine nucleotide binding protein, alpha stimulating (G(s) G-protein)	ko04961	Endocrine and other factor-regulated calcium reabsorption	Downstream of Parathyroid hormone -> PTH receptor signaling, G(s) G-protein is activated, activating soluble adenylate cyclase -> cAMP -> Protein Kinase A, which has the same function as Protein Kinase C. PKA phosphorylates the TRPV5 calcium ion channel, stabilizing it, preventing its endocytosis by clathrin mediated endocytosis. Thus, upregulated GNAS increases TRPV5 on the lumenal side of dista…	GNAS																				increased Ca+2 resorption from urine
GNAS	Guanine nucleotide binding protein, alpha stimulating (G(s) G-protein)	ko01522	Endocrine resistance	In endocrine signaling, G(s) proteins are directly activated by G-protein coupled estrogen receptor (GPR30) found on the endoplasmic reticulum. Responsible for the fast-actions of steroidal estrogen hormones (specifically 17-OH beta estradiol), GPR30 -> G(s) -> AC -> cAMP -> PKA -|Raf-MAPK. Simultaneously, G(s) activates Src, which activates MMPs, which release ECM-bound growth factors such as EG…	GNAS
RAB11FIP5	RAB11 family-interacting protein 5	hsa04144	Endocytosis	In endocytosis, RAB11 GTPases are responsible for trafficking endocytosed vesicles (endosomes) from the PM to internal organelles. FIP5 binding to RAB11 designates these endosome vesicles to go from peri-nuclear Golgi or ER to recycling-complexes before going to the plasma membrane. These vesicles transport many, many membrane proteins (to & from). Upregulation of RAB11FIP5 increases intracellula…	RAB11FIP5
HGS	Hepatocyte growth factor-regulated tyrosine kinase substrate	hsa04144	Endocytosis	HGS is a membrane-bound ezyme linked to hepatocyte growth factor (HGF) RTK signaling, critical for endosome endocytosis, vesicular transport, and recycling of membrane-bound proteins and endocytosed cargo, especially those headed for lysosomal degradation. Upregulated HGS leads to increased degradation of endocytosed proteins, and likely stems from hepatic cellular stress, protein misfolding, and…	HGS
PRKCA	Protein Kinase C-alpha	hsa04012	ErbB signaling pathway	Downstream of ERB-B1 homodimer signaling, but activated by many ligands, including EGF, TGF-alpha, Amphiregulin, betacellulin, epiregulin, ERB-B1 activates PLC-gamma, producing DAG, and IP3 (leading to increased Ca+2 release from the ER), with both DAG & Ca+2 activating PKC-A. Upregulation of PKCA leads to hypersensitization, leading to hepatocyte proliferation, migration, and metabolic activity,…	PRKCA
GNAS	Guanine nucleotide binding protein, alpha stimulating (G(s) G-protein)	ko04915	Estrogen signaling pathway	In endocrine signaling, G(s) proteins are directly activated by G-protein coupled estrogen receptor (GPR30) found on the endoplasmic reticulum. Responsible for the fast-actions of steroidal estrogen hormones (specifically 17-OH beta estradiol), GPR30 -> G(s) -> AC -> cAMP -> PKA -|Raf-MAPK. Simultaneously, G(s) activates Src, which activates MMPs, which release ECM-bound growth factors such as EG…	GNAS
Krt10	Keratin-10, Type-I acidic Keratin	hsa04915	Estrogen signaling pathway	Downstream of Estrogen-Estrogen receptor signaling, Kertin 10 is a target gene that produces the intracellular intermediate type-I keratin filaments that make up the cytoskeleton. Overexpression of Keratin-10 can destroy epithelial cells via "epidermolytic hyperkeratosis"	Krt10																				epithelial hyperkeratosis
SLC27A1	Solute carrier family 27 A1	hsa04975	Fat digestion and absorption	SLC27A1, also known as Fatty Acid Transporter 4 (FATP4), are transmembrane transport proteins required for long-chain fatty acid uptake by cells that use fatty acids (e.g. liver cells). Upregulation of SLC27A1 increases uptake of fatty acids from circulation into hepatocytes, and this upregulation may be due to increased or dysregulated amounts of fatty acids or lipoproteins in circulation.	SLC27A1
MECR	mitochondrial trans-2-enoyl-CoA reductase	hsa00061	Fatty acid biosynthesis	MECR is the enzyme required for the last step of fatty acid synthesis from Acetyl-CoA. Critical for the final step of the production of almost every fatty acid, saturated and unsaturated, except octadecanoic acid, MECR is critical for fatty acid production via redox of NADPH -> NADP+. Downregulation of MECR decreases fatty acid synthesis, leading to cellular and systemic dyslipidosis.	MECR																				Decreased phospholipid synthesis
ACAA2	Acetyl-CoA Acyltransferase-2	ko00071	Fatty acid degradation	ACAA2 is one of the critical mitochondrial enzymes required for the the conversion of CoA into Acetyl-CoA or other fatty acid-CoAs in the steps required for fatty acid degradation, including production of Acetyl-CoA for entry into the citric acid cycle. Upregulation of ACAA2 increases fatty acid degradation, likely stemming from lipid dysregulation and increased circulating lipids and lipoprotein…	ACAA2
ECI2	Enoyl-CoA delta isomerase 2	hsa00071	Fatty acid degradation	ECI2 is a critical enzyme in cis-trans isomerization of unsaturated fatty acids, readying them for metabolization via beta-oxidization, in degradation of fatty acids pathways. Upregulation of ECI2 increases fatty acid degradation, likely stemming from lipid dysregulation, and increased circulating lipids and lipoproteins.	ECI2
ALDH7A1	Aldehyde dehydrogenase 7 A1	ko00071	Fatty acid degradation	In fatty acid degradation, ALDH7A1 is a critical enzyme responsible for conversion of various-sized aldehydes (prodused from various-sized primary alcohols) into fatty acids, which must be further catabolized into omega-hydroxy fatty acids, which are then bound to CoA to enter the fatty acid degradation pathway. Downregulation of ALDH7A1 leads to a buildup of aldehydes and alcohols in cells, lead…	ALDH7A1
ACAA2	Acetyl-CoA Acyltransferase 2	ko00062	Fatty acid elongation	ACAA2 is a critical enzyme in the first step of fatty acid elongation, transferring Acyl-CoA or Acetyl-CoA to various fatty acids, before they can be further processed to elongate their carbon chains, in the mitochondria. Upregulation of ACAA2 leads to increased fatty acid processing, elongation, and production. Increased ACAA2 likely stems from increased long-chain fatty acids, dyslipidosis, and…	ACAA2
MECR	Mitochondrial trans-2-enoyle-CoA reductase	hsa00062	Fatty acid elongation	MECR is the enzyme required for the last step of fatty acid synthesis from Acetyl-CoA. Critical for the final step of the production of almost every fatty acid, saturated and unsaturated, except octadecanoic acid, MECR is critical for fatty acid production via redox of NADPH -> NADP+. Downregulation of MECR decreases fatty acid synthesis, leading to cellular and systemic dyslipidosis.	MECR																				Decreased phospholipid synthesis
ACAA2	Acetyl-CoA Acyltransferase 2	ko01212	Fatty acid metabolism	ACAA2 is a critical enzyme in the first step of fatty acid elongation, transferring Acyl-CoA or Acetyl-CoA to various fatty acids, before they can be further processed to elongate their carbon chains, in the mitochondria. Upregulation of ACAA2 leads to increased fatty acid processing, elongation, and production. Increased ACAA2 likely stems from increased long-chain fatty acids, dyslipidosis, and…	ACAA2
MECR	Mitochondrial trans-2-enoyle-CoA reductase	hsa01212	Fatty acid metabolism	MECR, both cytosolic and mitochondrial, is the enzyme required for the last step of fatty acid synthesis/inter-conversion between fatty acid types. MECR is critical for using NADPH to reduce the fatty acids so they can be metabolized in subsequent steps, including transfer into the ER to be incorporated into membrane structures. Downregulation of MECR leads to decreased availability of various fa…	MECR																				Decreased phospholipid synthesis
PRKCA	Protein Kinase C-alpha	hsa04664	Fc epsilon RI signaling pathway	Fc-Epsilon receptor 1 binds IgE antibodies causing allergic responses. IgE binding Fc-Epsilon-R1 directly activates SYK (spleen-associated tyrosine kinase), which activates PLC-gamma. PLCg creates DAG and IP3 -> Ca+2. DAG & Ca+2 activate both degranulation of allergy immune cells, and activation of PKCA. Upregulation of PKCA hypersensitizes these cells to overactivation, leading to excess inflamm…	PRKCA
INPP5D	Inositol polyphosphate-5-phosphatase-D	ko04664	Fc epsilon RI signaling pathway	Also known as SHIP1, INPP5D is a phosphatase that cleaves (hydrolyzes) a phosphate group from phosphatidylinositol trisphosphate (PIP3), increasing the availability of PIP2, which is a substrate for PLCg, leading to the further-potentiated and increased chronic inflammatory condition mentioned above. Upregulation of INPP5D (SHIP1) thus increases chronic granular-cell mediated systemic inflammatio…	INPP5D
PRKCA	Protein Kinase C-alpha	hsa04666	Fc gamma R-mediated phagocytosis	In phagocytic immune cells, antigen-bound IgGs bind to Fc-gamma receptor complexes -> Src & SYC -> PIP3 -> PLCg (together w/ other activated pathways) -> DAG/Ca+2 -> PKC -> AA/NADPHOx -> phagocytosis & bacteria digestion. Upregulation of PKCA would increase innate immune cell ability to phagocytose things.	PRKCA
INPP5D	Inositol polyphosphate-5-phosphatase-D	ko04666	Fc gamma R-mediated phagocytosis	INPP5D (SHIP1) phosphatase activity cleaves PIP3 into PIP2. Phosphatase activity inhibits FcgRIIA-PI3K mediated phagocytosis = decreased innate immune function (immune dysfunction)	INPP5D
GSTA3	Glutathione-S-transferase A3	hsa05418	Fluid shear stress and atherosclerosis	Anti-atherogenesis. Anti-inflammation.	GSTA3																				Atherosclerosis
PRKCA	Protein Kinase C-alpha	hsa04510	Focal adhesion	Cell motility, cell proliferation, cell survival.	PRKCA
ROCK2	Rho-associated coiled-coil containing protein kinase 2	ko04510	Focal adhesion	Increased cell motility/migration	ROCK2
PDGFRB	Platelet-derived growth factor receptor Beta	hsa04510	Focal adhesion	Cell motility, cell prolifration, Cell survival.	PDGFRB
ITGA3	Integrin alpha 3	hsa04510	Focal adhesion	Increased cell adhesion	ITGA3																				Cell Adhesion
PCBD2	pterin-4 alpha-carbinolamine dehydratase 2	hsa00790	Folate biosynthesis	Increased metabolism of aromatic amino acids for production of neurotransmitters. Increased substrate for Nitric Oxide production (vasodilation).	PCBD2																				Decreased Blood pressure
ALR1	Aldo-keto reductase family 1 member B	hsa00790	Folate biosynthesis	Decreased metabolism of aromatic amino acids for production of neurotransmitters. Decreased production of substrate for Nitric Oxide synthesis.	ALR1																				Increased blood pressure
ALR1	Aldo-keto reductase family 1 member B	hsa00051	Fructose and mannose metabolism	Decreased glucose metabolism into fructose. Decreased Glycolysis. Decreased energy production.	ALR1
PRKCA	Protein Kinase C-alpha	hsa04727	GABAergic synapse	Increased GABA neuron hyper-polarization -> Decreased neuron firing = Decreased GABA signaling.	PRKCA																				Increased GABAergic signaling
ABAT	4-aminobutyrate aminotransferase	hsa04727	GABAergic synapse	Increased GABA neurotransmitter. Increased inhibitory neuronal signals. Decreased succinamide substrate for Mitochondrial energy production.	ABAT																				Increased GABAergic signaling
ALR1	Aldo-keto reductase family 1 member B	hsa00052	Galactose metabolism	Decreased Galactose catabolism. Decreased glycolysis. Decreased energy production.	ALR1
PRKCA	Protein Kinase C-alpha	hsa04540	Gap junction	Deacreased # of connexins & connexin permeability. Increased neuropathy, cardiomyopathy, skin diseases, deafness, cataracts, etc.	PRKCA																				Decreased cell-cell communication
PDGFRB	Platelet-derived growth factor receptor Beta	hsa04540	Gap junction	Deacreased # of connexins & connexin permeability. Increased neuropathy, cardiomyopathy, skin diseases, deafness, cataracts, etc.	PDGFRB																				Decreased cell-cell communication
GNAS	Guanine nucleotide binding protein, alpha stimulating (G(s) G-protein)	ko04540	Gap junction	Deacreased # of connexins & connexin permeability. Increased neuropathy, cardiomyopathy, skin diseases, deafness, cataracts, etc.	GNAS																				Decreased cell-cell communication
PRKCA	Protein Kinase C-alpha	hsa04971	Gastric acid secretion	Increased gastric acid secretion. Increased ulceration. Decreased mucosal immunity. Increased esophageal cancer. Diarrhea.	PRKCA																				decreased GI functions
GNAS	Guanine nucleotide binding protein, alpha stimulating (G(s) G-protein)	ko04971	Gastric acid secretion	Increased gastric acid secretion. Increased ulceration. Decreased mucosal immunity. Increased esophageal cancer. Diarrhea.	GNAS																				decreased GI functions
PRKCA	Protein Kinase C-alpha	hsa05214	Glioma	Increased cell migration, proliferation, growth, cancer progression.	PRKCA																				Worse glioma cancer
PDGFRB	Platelet-derived growth factor receptor Beta	hsa05214	Glioma	Increased cell migration, proliferation, growth, cancer progression. Increased angiogenesis to tumors.	PDGFRB																				Worse glioma cancer
PGAM2	Phosphoglycerate mutase 2	hsa04922	Glucagon signaling pathway	Increased pyruvate generation for oxidative phosphorylation & energy production.	PGAM2
GNAS	Guanine nucleotide binding protein, alpha stimulating (G(s) G-protein)	ko04922	Glucagon signaling pathway	Decreased glycogen synthesis, increased glycogenolysis for glycolysis & energy production.	GNAS																				Decrease in glycogen storage
PRKCA	Protein Kinase C-alpha	hsa04724	Glutamatergic synapse	Increased glutamatertic neuron signaling. Increased synapse plasticity. Increased excitable neuronal signals.	PRKCA																				Increased glutamatergic neuron signaling, increased neuron plasticity
GNAS	Guanine nucleotide binding protein, alpha stimulating (G(s) G-protein)	ko04724	Glutamatergic synapse	Increased glutamatertic neuron signaling. Increased synapse plasticity. Increased excitable neuronal signals.	GNAS																				Increased glutamatergic neuron signaling, increased neuron plasticity
GSTA3	Glutathione-S-transferase A3	hsa00480	Glutathione metabolism	Increased use (decreased availability) of GSH, increased removal of toxins via GSH.	GSTA3
LAP3	Leucine aminopeptidase 3	ko00480	Glutathione metabolism	Decreased conversion of GSH into Glycine & Cysteine. Decreased Gly & Cys amino acid availability.	LAP3
DGKZ	Diacylglycerol kinase-zeta	hsa00561	Glycerolipid metabolism	Increased Phosphatidic Acid, decreased DAG = decreased essential membrane lipid precursors (PC, PS, PE), hepatic inflammation	DGKZ																				Decreased phospholipid synthesis
ALDH7A1	Aldehyde dehydrogenase 7 A1	ko00561	Glycerolipid metabolism	Decreased entry of fats (glycerol) into the glycolysis pathway = decreased fat breakdown, decreased energy production from fat = fat accumulation, lipotoxicity	ALDH7A1
ALR1	Aldo-keto reductase family 1 member B	hsa00561	Glycerolipid metabolism	Decreased entry of fats (glycerol) into the glycolysis pathway = decreased fat breakdown, decreased energy production from fat = fat accumulation, lipotoxicity	ALR1
DGKZ	Diacylglycerol kinase-zeta	hsa00564	Glycerophospholipid metabolism	Increased Phosphatidic Acid, decreased DAG = decreased essential membrane lipid precursors (PC, PS, PE), hepatic inflammation. Decreased glycine, serine, threonine, increased PIP2/3.	DGKZ																				Decreased phospholipid synthesis
PGAM2	Phosphoglycerate mutase 2	hsa00260	Glycine, serine and threonine metabolism	Increased Lysine, Glycine, Serine, Threonine production	PGAM2
GNMT	Glycine-N-Methyltransferase	ko00260	Glycine, serine and threonine metabolism	Increased Glycine, decreased sarcosine & homocysteine	GNMT
AGXT	alanine--glyoxylate and serine--pyruvate aminotransferase	ko00260	Glycine, serine and threonine metabolism	Increased Serine, Increased Oxalate, liver peroxisome dysfunction, kidney hyperoxalemia/hypercalcemia (kidney stones)	AGXT																				Excess Oxalate = Liver & kidney toxicity (decreased detoxification)
ALDH7A1	Aldehyde dehydrogenase 7 A1	ko00260	Glycine, serine and threonine metabolism	Decreased use of choline for production of Glycine = choline buildup, decreased glycine production	ALDH7A1																				Excess choline
PGAM2	Phosphoglycerate mutase 2	hsa00010	Glycolysis / Gluconeogenesis	Increased glycolysis step 8, increased energy production.	PGAM2
ENO3	Enolase 3	hsa00010	Glycolysis / Gluconeogenesis	Decreased glycolysis step 9, decreased pyruvate production, decreased energy production from glycolysis or oxidative phosphorylation. Glycogen storage diseases.	ENO3
ALDH7A1	Aldehyde dehydrogenase 7 A1	ko00010	Glycolysis / Gluconeogenesis	Decreased detoxification of alcohol & acetaldehyde (toxicity), decreased acetate production for energy production in the citric acid cycle.	ALDH7A1			Decreased fat catabolism																	Worse Alcohol & aldehyde toxicity (decreased detoxification)
GNS	Glucosamine (N-acetyl)-6-sulfatase	ko00531	Glycosaminoglycan degradation	Increased degradation of heparan sulfate & keratan sulfate = decreased ECM GAG availability, decreased sulfur storage, Decreased intracellular structure maintenance	GNS
CS	Citrate Synthase	ko00630	Glyoxylate and dicarboxylate metabolism	Decreased citrate production in the citric acid cycle, decreased energy production.	CS			Decreased fat catabolism
AGXT	alanine--glyoxylate and serine--pyruvate aminotransferase	ko00630	Glyoxylate and dicarboxylate metabolism	Increased Serine, Increased Oxalate, decreased glycine. Liver peroxisome dysfunction, kidney hyperoxalemia/hypercalcemia (kidney stones)	AGXT																				Excess Oxalate = Liver & kidney toxicity (decreased detoxification)
PRKCA	Protein Kinase C-alpha	hsa04929	GnRH secretion	Increased GnRH secretion by hypothalamic neurons, disrupted cyclicity of FSH/LH release, disrupted gonadal steroidogenesis.	PRKCA																				Disrupted gonadal steroidogenesis
PRKCA	Protein Kinase C-alpha	hsa04912	GnRH signaling pathway	Increased expression & secretion of FSH/LH from Pituitary neurons, disrupted gonadal steroidogenesis	PRKCA																				Disrupted gonadal steroidogenesis
GNAS	Guanine nucleotide binding protein, alpha stimulating (G(s) G-protein)	ko04912	GnRH signaling pathway	Increased expression & secretion of FSH/LH from Pituitary neurons, disrupted gonadal steroidogenesis	GNAS																				Disrupted gonadal steroidogenesis
PRKCA	Protein Kinase C-alpha	hsa04935	Growth hormone synthesis, secretion and action	Increased growth hormone release from anterior pituitary somatotroph neurons, and increased trophic effects on recipient cells (adipose, liver, muscle, bone)	PRKCA
GNAS	Guanine nucleotide binding protein, alpha stimulating (G(s) G-protein)	ko04935	Growth hormone synthesis, secretion and action	Increased growth hormone synthesis & release in anterior pituitary somatotrophs.	GNAS
ITGA3	Integrin alpha 3	hsa04640	Hematopoietic cell lineage	Expressed by platelets after activation = idiopathic thrombosis, circulatory occlusion, clotting cascades, immune activation, inflammation	ITGA3																				Increased coagulation
PRKCA	Protein Kinase C-alpha	hsa05225	Hepatocellular carcinoma	Cancer cell proliferation, survival, growth	PRKCA														Worse Cancer
SMARCC1	SWI/SNF related matrix associated actin dependent regulator of chromatin subfamily c member 1	hsa05225	Hepatocellular carcinoma	Repair to damaged DNA, increased expression of tumor suppressor genes to prevent hepatic carcinogenesis	SMARCC1														Prevention of Cancer
GSTA3	Glutathione-S-transferase A3	hsa05225	Hepatocellular carcinoma	Targets damaged/oxidized proteins for removal, prevents carcinogenesis. Promotes suvival of cancer cells.	GSTA3														Prevents cancer, worsens cancer after onset
PRKCA	Protein Kinase C-alpha	hsa04066	HIF-1 signaling pathway	Increased HIF1a activity = erythropoiesis, angiogenesis, increased glycolysis, decreased anaerobic metabolism, inflammation, vascular barrier dysfunction	PRKCA
ENO3	Enolase 3	hsa04066	HIF-1 signaling pathway	Decreased glycolysis step 9, decreased pyruvate production, decreased energy production from glycolysis or oxidative phosphorylation. Glycogen storage diseases.	ENO3
ALDH7A1	Aldehyde dehydrogenase 7 A1	ko00340	Histidine metabolism	Decreased conversion of Histidine into aspartate, glutamate, & alanine	ALDH7A1
FTCD	Formimidoyltransferase cyclodeaminase	hsa00340	Histidine metabolism	Decreased glutamate cycling, decreased folate production, anemia, decreased muscle tone, fatigue	FTCD																				worse anemia
AMDHD1	Amidohydrolase domain containing 1	ko00340	Histidine metabolism	Hyperhistinidemia, hemochromatosis, decreased folate production, anemia, decreased muscle tone, fatigue	AMDHD1
PRKCA	Protein Kinase C-alpha	hsa05170	Human immunodeficiency virus 1 infection	Increased innate immune cell activation & migration, increased inflammation	PRKCA
PDGFRB	Platelet-derived growth factor receptor Beta	hsa05165	Human papillomavirus infection	Increased proliferation of HPV-infected cells	PDGFRB
ITGA3	Integrin alpha 3	hsa05165	Human papillomavirus infection	Increased Interferon expression, increased apoptosis response, decreased cell growth, in response to HPV infection	ITGA3
GNAS	Guanine nucleotide binding protein, alpha stimulating (G(s) G-protein)	ko05165	Human papillomavirus infection	Increased responsiveness to inflammatory cytokines (prostaglandins), increased apoptosis	GNAS
NDUFA8	NADH ubiquinone oxidoreductase subunit A8	ko05016	Huntington disease	Increased mitochondrial oxidative phosphorylation energy production. Is a target for inhibition by diseased Huntingtin protein	NDUFA8
NDUFB8	NADH ubiquinone oxidoreductase subunit B8	ko05016	Huntington disease	Increased mitochondrial oxidative phosphorylation energy production. Is a target for inhibition by diseased Huntingtin protein	NDUFB8
NDUFS1	NADH ubiquinone oxidoreductase core subunit S1	ko05016	Huntington disease	Decreased mitochondrial oxidative phosphorylation energy production. Is a target for inhibition by diseased Huntingtin protein.	NDUFS1
COX6B1	Cytochrome C Oxidase subunit 6B1	hsa05016	Huntington disease	Decreased mitochondrial oxidative phosphorylation energy production. Is a target for inhibition by diseased Huntingtin protein.	COX6B1
ITGA3	Integrin alpha 3	hsa05410	Hypertrophic cardiomyopathy (HCM)	Increased cell binding to the ECM, but by itself, not necessarily contributing to cardiomyopathy.	ITGA3
ELAVL1	Embryonic lethal abnormal vision (ELAV)-like RNA binding protein-1	ko04657	IL-17 signaling pathway	Decreased mRNA stability in cells targeted by IL17. Increased inflammatory cytokines, increased autoimmune responses.	ELAVL1																				Increased autoimmune
PRKCA	Protein Kinase C-alpha	hsa04750	Inflammatory mediator regulation of TRP channels	Increased pain hypersensitization in primary sensory neurons	PRKCA																				Increased pain
IL1RAP	Interleukin-1 receptor accessory protein	ko04750	Inflammatory mediator regulation of TRP channels	Increased pain hypersensitization in primary sensory neurons	IL1RAP																				Increased pain
GNAS	Guanine nucleotide binding protein, alpha stimulating (G(s) G-protein)	ko04750	Inflammatory mediator regulation of TRP channels	Increased pain hypersensitization in primary sensory neurons	GNAS																				Increased pain
PRKCA	Protein Kinase C-alpha	hsa05164	Influenza A	Increased influenza viral protein expression & virion export	PRKCA
INPP5D	Inositol polyphosphate-5-phosphatase-D	ko00562	Inositol phosphate metabolism	Decreased PIP3 b/c increased conversion to PIP2 = decreased Insulin signal transduction in hepatocytes, decreased insulin activity = hyperglycemia.	INPP5D																				Increased Hyperglycemia
SLC27A1	Solute carrier family 27 A1	hsa04931	Insulin resistance	Increased fat uptake. Increased NAFLD. Decreased Insulin receptor & IRS1 signaling. Increased insulin resistance.	SLC27A1
PRKCA	Protein Kinase C-alpha	hsa04911	Insulin secretion	Increased secretion of insulin secretory granules from beta cells	PRKCA																				Increased insulin secretion
GNAS	Guanine nucleotide binding protein, alpha stimulating (G(s) G-protein)	ko04911	Insulin secretion	Increased insulin production & secretion from beta cells	GNAS																				Increased insulin secretion
PDGFRB	Platelet-derived growth factor receptor Beta	hsa04630	Jak-STAT signaling pathway	Lipolysis, increased hepatic insulin sensitivity, Increased glucose metabolism	PDGFRB
Aox3	Aldehyde Oxidase 3	mmu04630	Jak-STAT signaling pathway	Decreased lipid metabolism, increased lipid accumulation, increased cytotoxicity downstream of CYP450 activity	Aox3
PRKCA	Protein Kinase C-alpha	hsa04670	Leukocyte transendothelial migration	Increased immune cell extravasation into liver tissues, increased inflammation	PRKCA
ROCK2	Rho-associated coiled-coil containing protein kinase 2	ko04670	Leukocyte transendothelial migration	Increased immune cell extravasation into liver tissues, increased inflammation	ROCK2
AFDN	Afadin	hsa04670	Leukocyte transendothelial migration	Increased immune cell extravasation into liver tissues, increased inflammation	AFDN
MSN	Moesin	ko04670	Leukocyte transendothelial migration	Decreased immune cell adhesion to endothelium, decreased immune cell extravasation, decreased parenchymal inflammation	MSN
ADIPOQ	Adiponectin, C1Q, and collagen domain containing	hsa04211	Longevity regulating pathway	Increased mitochondria, increased oxidative phosphorylation, decreased ROS, increased autophagy, decreased apoptosis, decreased inflammation	ADIPOQ
CRYAB	Crystallin alpha B	ko04213	Longevity regulating pathway - multiple species	Inhibit caspase-3 = inhibit apoptosis, inhibit protein aggregation/cytotoxicity, prolongs survival of cells under stress (HSP function).	CRYAB								Increased cell survival under stress
ALDH7A1	Aldehyde dehydrogenase 7 A1	ko00310	Lysine degradation	Decreased Lysine degradation into Carnitine = decreased fatty acid transport to mitochondria for catabolism, Decreased Lysine degradation into glutaryl-CoA for entry into citric acid cycle for energy production	ALDH7A1			Decreased fatty acid catabolism
SUMF1	Sulfatase modifying factor 1	ko04142	Lysosome	Increased activation of lysosomal enzymes (hydrolases, sulfatases, etc), increased lysosomal activty for cell detoxification	SUMF1
LAMP1	Lysosomal associated membrane protein 1	ko04142	Lysosome	Increased number and maturity of lysosomes for cell detoxification. Sign of cell stress as lysosomes fuse with PM = found in metastatic cancers. Also a marker on granular lymphocytes, may indicate immune cell infiltration of the liver.	LAMP1
GNS	Glucosamine (N-acetyl)-6-sulfatase	ko04142	Lysosome	Increased catabolism of haparan & keratan sulfates = decreased ECM GAG availability, decreased sulfur storage, Decreased intracellular structure maintenance	GNS
CTSS	Cathepsin-S	ko04142	Lysosome	Increased lysosomal protein degradation for antigen presentation on MHC-II. Increased ECM degradation (e.g. elastin). Pulmonary fibrinolysis. Abnormal inflammatory activation & autoimmune disease.	CTSS
PRKCA	Protein Kinase C-alpha	hsa04010	MAPK signaling pathway	Increased cell survival, growth, proliferation	PRKCA
EPHA2	EPH ephrin receptor A2	bta04010	MAPK signaling pathway	Increased cell survival, growth, proliferation. Promotes tumor suppressor genes to prevent cancer. Promotes atherosclerosis on endothelium by binding immune cells.	EPHA2																				Prevents cancer via tumor suppressor genes, promotes atherosclerosis
PDGFRB	Platelet-derived growth factor receptor Beta	hsa04010	MAPK signaling pathway	Increased cell survival, growth, proliferation	PDGFRB
IL1RAP	Interleukin-1 receptor accessory protein	ko04010	MAPK signaling pathway	Increased cell survival, production of inflammatory cytokines.	IL1RAP
HSPB1	Heat Shock Protein family B (small) member 1	ko04010	MAPK signaling pathway	Increased cell survival, prevent misfolded protein aggregation & toxicity, prevent apoptosis, increase NFkB inflammation	HSPB1											Prevents misfolded proteins
PRKCA	Protein Kinase C-alpha	hsa04916	Melanogenesis	Increased production of melanin (in melanocytes), by metabolism of tyrosine	PRKCA
GNAS	Guanine nucleotide binding protein, alpha stimulating (G(s) G-protein)	ko04916	Melanogenesis	Increased production of melanin (in melanocytes), by metabolism of tyrosine. Promotion of melanoma via excess MAPK signaling.	GNAS																				Worsens cancer
PDGFRB	Platelet-derived growth factor receptor Beta	hsa05218	Melanoma	Promotion of melanoma cancer cell survival, proliferation, metastasis. Promotion of angiogenesis to tumors.	PDGFRB																				Worsens cancer
BTD	Biotinidase	ko01100	Metabolic pathways	Increased cleavage of biotin from proteins intracellular & extracellular. Altered biotinylation of many target proteins including transcription factors. May be in response to biotin deficiency in the liver.	BTD																				Dysregulated protein transport
DGKZ	Diacylglycerol kinase-zeta	hsa01100	Metabolic pathways	Increased Phosphatidic Acid & decreased DAG = decreased essential membrane lipid precursors (PC, PS, PE), hepatic inflammation. Excess PA = increased Ras, Rac, mTOR = motility, metastasis, MAPK, survival, proliferation.	DGKZ																				Decreased phospholipid synthesis
NDUFA8	NADH ubiquinone oxidoreductase subunit A8	ko01100	Metabolic pathways	Increased mitochondrial oxidative phosphorylation energy production. Is a target for inhibition by Tau & diseased Huntingtin protein.	NDUFA8
ACAA2	Acetyl CoA acyltransferase 2	ko01100	Metabolic pathways	Increased fatty acid metabolism in the citric acid cycle, increased fatty acid elongation, increased fatty acid production.	ACAA2
INPP5D	Inositol polyphosphate-5-phosphatase-D	ko01100	Metabolic pathways	Decreased PIP3 b/c increased conversion to PIP2 = decreased Insulin signal transduction in hepatocytes, decreased insulin activity = hyperglycemia. Increased inflammation via PLCg in granulocytes.	INPP5D																				Increased Hyperglycemia
NDUFB8	NADH ubiquinone oxidoreductase subunit B8	ko01100	Metabolic pathways	Increased mitochondrial oxidative phosphorylation energy production. Is a target for inhibition by Tau & diseased Huntingtin protein.	NDUFB8
PGAM2	Phosphoglycerate mutase 2	hsa01100	Metabolic pathways	Increased glycolysis & pyruvate generation for oxidative phosphorylation & energy production. Increased Lysine, Glycine, Serine, Threonine production	PGAM2									Increased both glycolysis & OxPhos	Increased both glycolysis & OxPhos
BCAT2	branched chain acyl transfersase 2	hsa01100	Metabolic pathways	Increased production of Leucine, Isoleucine, Valine, & glucosinolate production.	BCAT2
GSTA3	Glutathione-S-transferase A3	hsa01100	Metabolic pathways	Decreased inflammation, decreased atherogenesis, decreased toxins, promotes survival, increased drug metabolism, decreased GSH availability.	GSTA3								Increased cell survival
GNS	Glucosamine (N-acetyl)-6-sulfatase	ko01100	Metabolic pathways	Increased catabolism of haparan & keratan sulfates = decreased ECM GAG availability, decreased sulfur storage, Decreased intracellular structure maintenance	GNS
PCBD2	pterin-4 alpha-carbinolamine dehydratase 2	hsa01100	Metabolic pathways	Increased metabolism of aromatic amino acids for production of neurotransmitters. Increased substrate for Nitric Oxide production (vasodilation).	PCBD2
TALDO1	Transaldolase 1	hsa01100	Metabolic pathways	Decreased (pentose phosphate pathway) = decreased NADPH production, decreased Ribose, decreased Histidine, Trp, Tyr, Phe. Decreased pyruvate production, decreased energy via OxPhos.	TALDO1
ACLY	ATP citrate pro-S Lyase (synthase)	ko01100	Metabolic pathways	Decreased TCA cycle & fatty acid breakdown, decreased energy production, decreased ATP, decreased citrate, decreased Coenzyme-A. Decreased amino acid synthesis.	ACLY			Decreased fat catabolism
BLVRB	Biliverdin (flavin) reductase B	ko01100	Metabolic pathways	Decreased production of biliverdin & bilirubin, decreased functional bile, decreased antioxidant functions of biliverdin/bilirubin.	BLVRB
NDUFS1	NADH ubiquinone oxidoreductase core subunit S1	ko01100	Metabolic pathways	Decreased mitochondrial oxidative phosphorylation energy production. Is a target for inhibition by Tau & diseased Huntingtin protein.	NDUFS1
COX6B1	Cytochrome C Oxidase subunit 6B1	hsa01100	Metabolic pathways	Decreased mitochondrial oxidative phosphorylation energy production. Is a target for inhibition by amyloid-beta, diseased Huntingtin protein.	COX6B1
ATIC	5-aminoimidazole-4-carboxamide ribonucleotide formyltransferase/IMP cyclohydrolase	hsa01100	Metabolic pathways	Decreased inosine, hypoxanthine, purines. Decreased DNA synthesis	ATIC
ENO3	Enolase 3	hsa01100	Metabolic pathways	Decreased glycolysis step 9, decreased pyruvate production, decreased energy production from glycolysis or oxidative phosphorylation. Decreased amino acid synthesis. Leads to glycogen storage diseases.	ENO3									Decreased glycolysis AND OxPhos	Decreased glycolysis AND OxPhos
HIBADH	3-Hydroxyisobutyrate dehydrogenase	ko01100	Metabolic pathways	Decreased catabolism of Leucine, Isoleucine, Valine for energy during metabolic stress. Decreased energy production, decreased amino acid degradation.	HIBADH
HSD3B7	Hydroxy-delta-5-steroid dehydrogenase, 3 beta- and steroid delta isomerase 7	ko01100	Metabolic pathways	Decreased cholesterol conversion to steroids, into primary bile acids, into secondary bile acids, into bile salts, into steroid hormones. Impaired digestion of fats, oils, and their absorption. Impaired cholesterol metabolism.	HSD3B7																				Decreased steroidogenesis & decreased cholesterol processing, decreased GI function, decreased bile processing
GNMT	Glycine-N-Methyltransferase	ko01100	Metabolic pathways	Increased Glycine, decreased sarcosine & homocysteine	GNMT
CS	Citrate Synthase	ko01100	Metabolic pathways	Decreased citrate production, decreased energy from the TCA cycle, impaired fatty acid catabolism in the TCA cycle, decreased Arg, Lys, Gln, Pro production, decreased Acetyl-CoA.	CS			Decreased fat catabolism
Aox3	Aldehyde Oxidase 3	mmu01100	Metabolic pathways	Decreased lipid metabolism, increased lipid accumulation, increased cytotoxicity downstream of CYP450 activity, including drug metabolism	Aox3
AGXT	alanine--glyoxylate and serine--pyruvate aminotransferase	ko01100	Metabolic pathways	Increased Serine, Increased Oxalate, decreased glycine. Liver peroxisome dysfunction, kidney hyperoxalemia/hypercalcemia (kidney stones)	AGXT		Serine up, Glycine down																		Hyperoxalemia = kidney stones (decreased detoxification)
ABAT	4-aminobutyrate aminotransferase	hsa01100	Metabolic pathways	Decreased succinamide for use in citric acid cycle, increased GABA neurotransmitter (more inhibitory neuronal signaling), decreased carnosine for muscle metabolism, increased lipoxidation, decreased lipid catabolism, impaired Acetyl-CoA production, impaired fatty acid storage, decreased L-Glutamine, decreased Vitamin B6, decreased pyruvate for energy production.	ABAT																				Increased GABAergic signaling
ALDH7A1	Aldehyde dehydrogenase 7 A1	ko01100	Metabolic pathways	Decreased GABA, decreased pyruvate, decreased carnosine for muscle metabolism, decreased VitB5/6, decreased fat (glycerol) into glycolysis, increased fat accumulation/lipotoxicity, decreased glycine from choline (choline buildup), alcohol & aldehyde buildup toxicity. Decreased Asp, Glu, Ala from His. Decreased carnitine from Lysinde = decreased fatty acid into mitochondria for catabolism. Decreas…	ALDH7A1			Decreased lipid catabolism						Both glycolysis & OxPhos decreased	Both glycolysis & OxPhos decreased
FTCD	Formimidoyltransferase cyclodeaminase	hsa01100	Metabolic pathways	Decreased folate production, decreased glutamate cycling, anemia, decreased muscle tone, fatigue	FTCD																				fatigue
MECR	Mitochondrial trans-2-enoyle-CoA reductase	hsa01100	Metabolic pathways	Decreased fatty acid elongation & synthesis, dyslipidosis. Dysfunction of membranous organelles.	MECR																				Decreased phospholipid synthesis
RPN2	Ribophorin II	hsa01100	Metabolic pathways	Decreased ribosome stability, decreased ribosome binding to ER for rough ER = decreased protein translation. Decreased N-glycosylation of Asparagine in Asn-X-Ser/Thr motifs on proteins during translation. Decreased repair of misfolded proteins. Impaired trafficking of proteins.	RPN2																				Increased misfolded proteins, decreased protein trafficking
ALR1	Aldo-keto reductase family 1 member B	hsa01100	Metabolic pathways	Decreased nitric oxide, decreased aromatic amino acids, decreased glucose into fructose for glycolysis & energy, Decreased Galactose catabolism, Decreased entry of glycerol (fats) into glycolysis, increased fat accumulation. Decreased reduction of aldehydes & ketones into alcohol = oxidative cell stress.	ALR1									Decreased glycolysis AND OxPhos	Decreased glycolysis AND OxPhos									Decreased breakdown of alcohols & aldehydes
COMT	Catechol-O-methytransferase	ko01100	Metabolic pathways	Decreased degradation of catecholamines (dopamine, epinephrine, norepinephrine). Decreased 2-methoxyEstrogen production = decreased insulin secretion, decreased glucose tolerance.	COMT																				Excess catecholamine neurotransmitters buildup within cells (not in synapses)
GANAB	Glucosidase II alpha subunit	ko01100	Metabolic pathways	Decreased proper protein folding & quality control in ER via glycosylation-deglycosylation. Decreased ER protein degradation. Polycystic liver disease.	GANAB																				Buildup misfolded proteins
AMDHD1	Amidohydrolase domain containing 1	ko01100	Metabolic pathways	Hyperhistinidemia, hemochromatosis, decreased folate production, anemia, decreased muscle tone, fatigue	AMDHD1		Histidine																		Increased fatigue
DDOST	Dolichyl-diphosphooligosaccharide-protein glycosyltransferase non-catalytic subunit	hsa01100	Metabolic pathways	Decreased N-glycosylation of newly translated proteins in the ER = improper folding, decreased protein quality. Decreased removal of AGEs (advanced glycation end products) from proteins in hyperglycemia = increased ROS, increased atherosclerosis.	DDOST																				Buildup misfolded proteins, increased atherosclerosis
LAP3	Leucine aminopeptidase 3	ko01100	Metabolic pathways	Decreased protein degradation. Decreased conversion of glutathione into glycine & cysteine. Decreased Arginine & proline availability	LAP3																				Buildup misfolded proteins
MTHFD1	Methylenetetrahydrofolate dehydrogenase, cyclohydrolase and formyltetrahydrofolate synthetase 1	ko01100	Metabolic pathways	Decreased production of NADH & NADPH, increased genome instability (decreased thymidilate synthase = less TTP produced from UTP, U gets into DNA). Decreased Methionine. Decreased Purine production.	MTHFD1																				decreased DNA/genome stability
GSTA3	Glutathione-S-transferase A3	hsa00980	Metabolism of xenobiotics by cytochrome P450	Increased drug metabolism & excretion, downstream of CYP450 metabolism	GSTA3
ATOX1	Antioxidant 1 copper chaperone	hsa04978	Mineral absorption	Increased copper absorption via gut epithelium cells. Must be balanced with copper excretion to maintain redox, or else GSH balance will be off.	ATOX1
PABPC1	Poly-A binding protein cytoplasmic 1	ko03015	mRNA surveillance pathway	Decreased mRNA polyadenylation, decreased mRNA translation into proteins, decreased degradation of improper mRNAs and mRNAs that require degradation. Decreased expression of all proteins.	PABPC1																				Decreased mRNA fidelity
PRKCA	Protein Kinase C-alpha	hsa04150	mTOR signaling pathway	Increased turnover of actin polymerization = increased cell motility, decreased homeostasis.	PRKCA
PRKCA	Protein Kinase C-alpha	hsa04650	Natural killer cell mediated cytotoxicity	Increased NK cell degranulation, increased tissue death, increased inflammation	PRKCA
RNF31	Ring-finger protein 31	ko04217	Necroptosis	Increased ubiquitination of TNFa-mediated signaling cascade proteins for apoptosis = decreased apoptosis, decreased necroptosis. Increased cell survival.	RNF31								Decreased apoptosis, increased survivial
RPN2	Ribophorin II	hsa00510	N-Glycan biosynthesis	Decreased ribosome stability, decreased ribosome binding to ER for rough ER = decreased protein translation. Decreased N-glycosylation of Asparagine in Asn-X-Ser/Thr motifs on proteins during translation. Decreased repair of misfolded proteins. Impaired trafficking of proteins.	RPN2																				Buildup misfolded proteins, impaired protein trafficking
GANAB	Glucosidase II alpha subunit	ko00510	N-Glycan biosynthesis	Decreased proper protein folding & quality control in ER via glycosylation-deglycosylation. Decreased ER protein degradation. Polycystic liver disease.	GANAB																				Buildup misfolded proteins, impaired protein trafficking
DDOST	Dolichyl-diphosphooligosaccharide-protein glycosyltransferase non-catalytic subunit	hsa00510	N-Glycan biosynthesis	Decreased N-glycosylation of newly translated proteins in the ER = improper folding, decreased protein quality. Decreased removal of AGEs (advanced glycation end products) from proteins in hyperglycemia = increased ROS, increased atherosclerosis.	DDOST																				Buildup misfolded proteins
Aox3	Aldehyde Oxidase 3	mmu00760	Nicotinate and nicotinamide metabolism	Decreased catabolism of nicotinamide= excess nicotinamide = decreased betaine methyl group availability, buildup of histamine, buildup of serotonin, buildup of homocysteine, buildup of epinephrine/norepinephrine, increased ROS. Insulin resistance. Type-2 Diabetes epigenetic marker changes.	Aox3																				Buildup of histamine, serotonin, epinephrine
RNF31	Ring-finger protein 31	ko04621	NOD-like receptor signaling pathway	Increased sensitivity to NOD receptor signaling (intracellular bacterial peptidoglycans pattern recognition receptors) = increased inflammatory cytokine expression.	RNF31
CARD9	Caspase recruitment domain family member 9	ko04621	NOD-like receptor signaling pathway	Decreased sensitivity to NOD receptor signaling (intracellular bacterial peptidoglycans pattern recognition receptors) = decreased inflammatory cytokine expression. Decreased ability to respond to bacteria via immune signaling.	CARD9
ADIPOQ	Adiponectin, C1Q, and collagen domain containing	hsa04932	Non-alcoholic fatty liver disease (NAFLD)	Decreased hepatic inflammation. Decreased hepatic fibrosis. Decreased insulin resistance. Increased fatty acid oxidation. Increased PPARa signal = increased fatty acid beta-oxidation via mitochondria & peroxisomes.	ADIPOQ
NDUFA8	NADH ubiquinone oxidoreductase subunit A8	ko04932	Non-alcoholic fatty liver disease (NAFLD)	Increased energy production via OxPhos, increased ROS generation in metabolic dysfunction (increased NAFLD progression if abnormal).	NDUFA8
NDUFB8	NADH ubiquinone oxidoreductase subunit B8	ko04932	Non-alcoholic fatty liver disease (NAFLD)	Increased energy production via OxPhos, increased ROS generation in metabolic dysfunction (increased NAFLD progression if abnormal).	NDUFB8
NDUFS1	NADH ubiquinone oxidoreductase core subunit S1	ko04932	Non-alcoholic fatty liver disease (NAFLD)	Decreased energy production via OxPhos. Decreased ROS generation in metabolic dysfunctional livers (decreased NAFLD progression if metabolism is already abnormal).	NDUFS1
COX6B1	Cytochrome C Oxidase subunit 6B1	hsa04932	Non-alcoholic fatty liver disease (NAFLD)	Decreased energy production via OxPhos. Decreased ROS generation in metabolic dysfunctional livers (decreased NAFLD progression if metabolism is already abnormal).	COX6B1
ATIC	5-aminoimidazole-4-carboxamide ribonucleotide formyltransferase/IMP cyclohydrolase	hsa00670	One carbon pool by folate	Decreased purine nucleic acids, decreased thymidine, increased glycine, increased serine, decreased methionine. Increased homocysteine. Impaired DNA repair. Impaired protein production.	ATIC		Increased glycine, decreased serine																		decreased DNA/genomic stability
FTCD	Formimidoyltransferase cyclodeaminase	hsa00670	One carbon pool by folate	Impaired folate cycling & carbon donation. Decreased glutamate cycling. Decreased muscle tone, increased anemia & fatigue.	FTCD																				increased fatigue, anemia
MTHFD1	Methylenetetrahydrofolate dehydrogenase, cyclohydrolase and formyltetrahydrofolate synthetase 1	ko00670	One carbon pool by folate	Impaired folate cycling & carbon donation. Decreased glutamate cycling. Decreased muscle tone, increased anemia & fatigue.	MTHFD1																				increased fatigue, anemia
POGLUT1	Protein O-glucosyltransferase 1	hsa00514	Other types of O-glycan biosynthesis	O-linked glucose-ylation of proteins in the ER.	POGLUT1
GNAS	Guanine nucleotide binding protein, alpha stimulating (G(s) G-protein)	ko04913	Ovarian steroidogenesis	Increased ovarian steroid biosynthesis	GNAS																				Increased steroid synthesis in ovary
NDUFA8	NADH ubiquinone oxidoreductase subunit A8	ko00190	Oxidative phosphorylation	Increased oxidative phosphorylation	NDUFA8
NDUFB8	NADH ubiquinone oxidoreductase subunit B8	ko00190	Oxidative phosphorylation	Increased oxidative phosphorylation	NDUFB8
NDUFS1	NADH ubiquinone oxidoreductase core subunit S1	ko00190	Oxidative phosphorylation	Decreased oxidative phosphorylation	NDUFS1
COX6B1	Cytochrome C Oxidase subunit 6B1	hsa00190	Oxidative phosphorylation	Decreased oxidative phosphorylation	COX6B1
PRKCA	Protein Kinase C-alpha	hsa04921	Oxytocin signaling pathway	Downstream of oxytocin signaling = decreased adiposity. Increased insulin sensitivity. Circulating oxytocin is lowered in metabolic disorders, therefore decreased insulin sensitivity.	PRKCA																Decreased insulin sensitivity IF oxytocin is decreased
ROCK2	Rho-associated coiled-coil containing protein kinase 2	ko04921	Oxytocin signaling pathway	Cell contraction, decreased migration.	ROCK2
GNAS	Guanine nucleotide binding protein, alpha stimulating (G(s) G-protein)	ko04921	Oxytocin signaling pathway	Suppression of breast cancer cell proliferation	GNAS														Decreased cancer
PRKCA	Protein Kinase C-alpha	hsa04972	Pancreatic secretion	Increased release of pancreatic digestive enzymes	PRKCA																				increased GI function
GNAS	Guanine nucleotide binding protein, alpha stimulating (G(s) G-protein)	ko04972	Pancreatic secretion	Increased digestion & absorption of fats, proteins & carbohydrates.	GNAS																				Increased GI function
BCAT2	branched chain acyl transfersase 2	hsa00770	Pantothenate and CoA biosynthesis	Increased valine production downstream of glycolysis	BCAT2
PRKCA	Protein Kinase C-alpha	hsa04928	Parathyroid hormone synthesis, secretion and action	Increased kindey Ca+2 resporption in response to PTH	PRKCA																				Increased Ca+2 resorption in kidney, removal of Ca+2 from bone (osteoporosis)
GNAS	Guanine nucleotide binding protein, alpha stimulating (G(s) G-protein)	ko04928	Parathyroid hormone synthesis, secretion and action	Increased kindey Ca+2 resporption in response to PTH, and increased Ca+2 resorption from bone in response to PTH	GNAS																				Increased Ca+2 resorption in kidney, removal of Ca+2 from bone (osteoporosis)
NDUFA8	NADH ubiquinone oxidoreductase subunit A8	ko05012	Parkinson disease	Increased NDUFA8 resists dopamine-induced neuronal cell death in Parkinsons	NDUFA8																				resistance to Parkinsons symptoms (improved Parkinsons)
NDUFB8	NADH ubiquinone oxidoreductase subunit B8	ko05012	Parkinson disease	Increased NDUFB8 resists dopamine-induced neuronal cell death in Parkinsons	NDUFB8																				resistance to Parkinsons (improved Parkinsons)
GNAS	Guanine nucleotide binding protein, alpha stimulating (G(s) G-protein)	ko05012	Parkinson disease	Worsening Parkinson's symptoms via stimulation via interneurons	GNAS																				Worse Parkinson's symptoms
NDUFS1	NADH ubiquinone oxidoreductase core subunit S1	ko05012	Parkinson disease	Increased neuronal cell apoptosis in response to excess synaptic dopamine	NDUFS1																				Increased Parkinsons' induced neuron death (worse Parkinsons)
COX6B1	Cytochrome C Oxidase subunit 6B1	hsa05012	Parkinson disease	Increased neuronal cell apoptosis in response to excess synaptic dopamine	COX6B1																				Increased Parkinsons' induced neuron death (worse Parkinsons)
PRKCA	Protein Kinase C-alpha	hsa05200	Pathways in cancer	Promote cancer cell growth & survival	PRKCA														Worse Cancer
ROCK2	Rho-associated coiled-coil containing protein kinase 2	ko05200	Pathways in cancer	Promote cancer cell metastasis	ROCK2														Worse Cancer
KLK3	Kallikrein-related peptidase 3	hsa05200	Pathways in cancer	Promote cancer cell growth & survival in response to sex hormones	KLK3														Worse cancer
PDGFRB	Platelet-derived growth factor receptor Beta	hsa05200	Pathways in cancer	Promote cancer cell growth & survival & angiogenesis	PDGFRB														Worse Cancer
ITGA3	Integrin alpha 3	hsa05200	Pathways in cancer	Promote cancer cell focal adhesions that promote survival & growth	ITGA3														Worse Cancer
GSTA3	Glutathione-S-transferase A3	hsa05200	Pathways in cancer	Provide antioxidants to cancer cells to survive	GSTA3														Worse Cancer
GNAS	Guanine nucleotide binding protein, alpha stimulating (G(s) G-protein)	ko05200	Pathways in cancer	Promote cancer cell growth, survival, and metastasis	GNAS														Worse Cancer
ALR1	Aldo-keto reductase family 1 member B	hsa00040	Pentose and glucuronate interconversions	Decreased creation of Ribose & erythrose = decreased nucleic acid & amino acid sugar backbones created	ALR1
TALDO1	Transaldolase 1	hsa00030	Pentose phosphate pathway	Suppressed pentose phosphate pathway function = decreased ribose production. Excess erythritol, arabitol, ribitol lead to liver cirrhosis, liver toxicity	TALDO1																			Buildup toxic metabolites = liver tox
ECI2	Enoyl-CoA delta isomerase 2	hsa04146	Peroxisome		ECI2
NUDT7	Nudix hydrolase 7	ko04146	Peroxisome	Increased fatty acid catabolism. Degradation of toxins produced from malformed nucleotides. Synthesis of new nucleotides	NUDT7			Decreased fat catabolism
AGXT	alanine--glyoxylate and serine--pyruvate aminotransferase	ko04146	Peroxisome	Impaired glyoxylate degradation. Increased hyperoxalurea = kidney stones. Impaired amino acid degradation for energy.	AGXT																				Oxalate/gluoxylate = Kidney stones (decreased detoxification)
HGS	Hepatocyte growth factor-regulated tyrosine kinase substrate	hsa04145	Phagosome	Increased targeting of endosomes/phagosomes toward lysosomal fate. Abnormal degradation of endocytosed/membranous proteins.	HGS
LAMP1	Lysosomal associated membrane protein 1	ko04145	Phagosome	Increased lysosome function	LAMP1
Mbl1	Mannose binding lectin protein A1	ko04145	Phagosome	Increased binding oligosaccharides or lipids on pathogens, activation of complement.	Mbl1
CTSS	Cathepsin-S	ko04145	Phagosome	Increased lysosomal protein degradation for antigen presentation on MHC-II. Increased ECM degradation (e.g. elastin). Pulmonary fibrinolysis. Abnormal inflammatory activation & autoimmune disease.	CTSS
SEC22B	SEC22 homolog B vesicle trafficking protein	hsa04145	Phagosome	Decreased phagosome/endosome trafficking to ER/Gogli, shunted to lysosome for degradation. Abnormal degradation of endocytosed proteins.	SEC22B
PRKCA	Protein Kinase C-alpha	hsa04070	Phosphatidylinositol signaling system	Increased activation of PKC downstream of DAG and Ca+2	PRKCA
DGKZ	Diacylglycerol kinase-zeta	hsa04070	Phosphatidylinositol signaling system	Increased formation of Phosphatidic acid from DAG	DGKZ
INPP5D	Inositol polyphosphate-5-phosphatase-D	ko04070	Phosphatidylinositol signaling system	Increased phosphatase removal of P making PIP3 into PIP2, decreased PI3K activity, decreased mitogenic activity.	INPP5D
PRKCA	Protein Kinase C-alpha	hsa04072	Phospholipase D signaling pathway	Increased PLD cascade = increased mTOR, MAPK, sphingolipid = fat catabolism, survival, proliferation, growth.	PRKCA
DGKZ	Diacylglycerol kinase-zeta	hsa04072	Phospholipase D signaling pathway	Conversion of DAG to PA = decreased fat catabolism, increased proliferation & survivial	DGKZ
PDGFRB	Platelet-derived growth factor receptor Beta	hsa04072	Phospholipase D signaling pathway	Increased PLD cascade = increased mTOR, MAPK, sphingolipid = fat catabolism, survival, proliferation, growth.	PDGFRB
GNAS	Guanine nucleotide binding protein, alpha stimulating (G(s) G-protein)	ko04072	Phospholipase D signaling pathway	Increased PLD cascade = increased mTOR, MAPK, sphingolipid = fat catabolism, survival, proliferation, growth.	GNAS
PRKCA	Protein Kinase C-alpha	hsa04151	PI3K-Akt signaling pathway	Increased glucose uptake & vesicle transport	PRKCA
EPHA2	EPH ephrin receptor A2	bta04151	PI3K-Akt signaling pathway	Increased RTK increases PI3K = growth, proliferation, survival, glycolysis, protein synthesis, amino acid synthesis, inflammation, survival	EPHA2
PDGFRB	Platelet-derived growth factor receptor Beta	hsa04151	PI3K-Akt signaling pathway	Increased RTK increases PI3K = growth, proliferation, survival, glycolysis, protein synthesis, amino acid synthesis, inflammation, survival	PDGFRB
ITGA3	Integrin alpha 3	hsa04151	PI3K-Akt signaling pathway	Increased Integrin signaling to FAK increases PI3K signals promoting survival, growth, synthesis, inflammation, glycolysis	ITGA3
ROCK2	Rho-associated coiled-coil containing protein kinase 2	ko04611	Platelet activation	Increased activation of platelet coagulation cascade	ROCK2																				increased coagulation
GNAS	Guanine nucleotide binding protein, alpha stimulating (G(s) G-protein)	ko04611	Platelet activation	Increased activation of platelet coagulation cascade	GNAS																				increased coagulation
GSTA3	Glutathione-S-transferase A3	hsa01524	Platinum drug resistance	Increased efflux of platinum drugs = resistance, worse cancer	GSTA3														Worse cancer
BLVRB	Biliverdin (flavin) reductase B	ko00860	Porphyrin and chlorophyll metabolism	Decreased conversion of Biliverdin to bilirubin. Decreased production of bile. Decreased antioxidant functions of bilirubin	BLVRB
SLC27A1	Solute carrier family 27 A1	hsa03320	PPAR signaling pathway	Increased fatty acid transporter = increased PPAR signaling = fat transport, catabolism, bile synthesis, ketone synthesis.	SLC27A1
ADIPOQ	Adiponectin, C1Q, and collagen domain containing	hsa03320	PPAR signaling pathway	Downstream of PPARg, adiponectin promotes fat cell differentiation.	ADIPOQ
HSD3B7	Hydroxy-delta-5-steroid dehydrogenase, 3 beta- and steroid delta isomerase 7	ko00120	Primary bile acid biosynthesis	Decreased conversion of cholesterol into steroids, decreased conversion of bile into hormones, decreased digestion & absorption of lipids, decreased cholesterol metabolism	HSD3B7																				Decreased steroid genesis, decreased lipid absorption (GI function)
ABAT	4-aminobutyrate aminotransferase	hsa00640	Propanoate metabolism	Decreased Alanine production, decreased acroyl-CoA, decreased Coenzyme-A production via pantothenate pathway, decreased energy production, decreased fat anabolism.	ABAT				Decreased fat anabolism
KLK3	Kallikrein-related peptidase 3	hsa05215	Prostate cancer	Promotes cancer cell survival downstream of sex steroid signaling	KLK3														worse cancer
PDGFRB	Platelet-derived growth factor receptor Beta	hsa05215	Prostate cancer	Promotes cancer cell survival, proliferation, migration.	PDGFRB														worse cancer
PSME1	Proteasome activator subunit 1 (immunoproteasome 11S alpha)	ko03050	Proteasome	Decreased creation of immunoproteasome = decreased MHC-I antigen presentation, decreased inflammation, decreased immune activation	PSME1
CRYAB	Crystallin alpha B	ko04141	Protein processing in endoplasmic reticulum	Increased ER-associated protein degradation of misfolded proteins by shuffling to proteasome	CRYAB
VCP	Valosin containing protein	ko04141	Protein processing in endoplasmic reticulum	Functioning as an ER-located ubiquitin ligase and ATPase, it breaks apart proteins destined for degradation and sends them to the 26S proteasome.	VCP																				Prevents buildup of misfolded proteins
HYOU1	Hypoxia upregulated 1	ko04141	Protein processing in endoplasmic reticulum	Promotes ER protein folding & cell survival = downregulation = increased protein toxicity, inflammation, apoptosis	HYOU1
RPN2	Ribophorin II	hsa04141	Protein processing in endoplasmic reticulum	Decreased Asn glycosylation in ER, impaired protein trafficking in ER, increased misfolded proteins, decreased rough ER translation of mRNA	RPN2
GANAB	Glucosidase II alpha subunit	ko04141	Protein processing in endoplasmic reticulum	Decreased protein folding fidelity, decreased proper ER protein glycosylation-deglycosylation, decreased protein degradation, polycystic liver disease	GANAB																				Impaired protein folding
DDOST	Dolichyl-diphosphooligosaccharide-protein glycosyltransferase non-catalytic subunit	hsa04141	Protein processing in endoplasmic reticulum	Decreased N-glycosylation of newly translated proteins in the ER = improper folding, decreased protein quality. Decreased removal of AGEs (advanced glycation end products) from proteins in hyperglycemia = increased ROS, increased atherosclerosis.	DDOST																				buildup of misfolded proteins
PRKCA	Protein Kinase C-alpha	hsa05205	Proteoglycans in cancer	Increased proliferation and survival in cancer	PRKCA														worse cancer
ROCK2	Rho-associated coiled-coil containing protein kinase 2	ko05205	Proteoglycans in cancer	Increased cancer cell migration, invasion	ROCK2														worse cancer
MSN	Moesin	ko05205	Proteoglycans in cancer	Decreased cancer cell migration, invasion	MSN																				Decreased cancer, metastasis
ATIC	5-aminoimidazole-4-carboxamide ribonucleotide formyltransferase/IMP cyclohydrolase	hsa00230	Purine metabolism	Decreased histidine catabolism, decreased guanine & adenine anabolism	ATIC
ALDH7A1	Aldehyde dehydrogenase 7 A1	ko00620	Pyruvate metabolism	Decreased conversion of alcohol/aldehyde-derived acetaldehyde into acetate, decreased pyruvate.	ALDH7A1
PRKCA	Protein Kinase C-alpha	hsa04015	Rap1 signaling pathway	Increased cell adhesion, migration, survival, proliferation	PRKCA
ENAH	ENAH actin regulator	ko04015	Rap1 signaling pathway	Increased filamentous actin formation, adhesion, migration	ENAH
EPHA2	EPH ephrin receptor A2	bta04015	Rap1 signaling pathway	Increased Rap1 signaling, cell adhesion, migration, proliferation, survival	EPHA2
PDGFRB	Platelet-derived growth factor receptor Beta	hsa04015	Rap1 signaling pathway	Increased Rap1 signaling, cell adhesion, migration, proliferation, survival	PDGFRB
AFDN	Afadin	hsa04015	Rap1 signaling pathway	Increased formation of adherens junctions, increased cell polarity, decreased migration	AFDN																				Increased cell-cell communication
GNAS	Guanine nucleotide binding protein, alpha stimulating (G(s) G-protein)	ko04015	Rap1 signaling pathway	Increased Rap1 signaling, cell adhesion, migration, proliferation, survival	GNAS
PRKCA	Protein Kinase C-alpha	hsa04014	Ras signaling pathway	Increased migration, increased survival	PRKCA
EPHA2	EPH ephrin receptor A2	bta04014	Ras signaling pathway	RTK-mediated Ras-Raf-MAPK growth, migration, survival	EPHA2
PDGFRB	Platelet-derived growth factor receptor Beta	hsa04014	Ras signaling pathway	RTK-mediated Ras-Raf-MAPK growth, migration, survival	PDGFRB
AFDN	Afadin	hsa04014	Ras signaling pathway	Increased formation of adherens junctions, increased cell polarity, decreased migration	AFDN																				Increased cell-cell communication
ENAH	ENAH actin regulator	ko04810	Regulation of actin cytoskeleton	Increased filamentous actin formation, adhesion, migration	ENAH
MYH9	Myosin heavy chain 9A	hsa04810	Regulation of actin cytoskeleton	Increased focal adhesions & stress fibers, increased cell contractility, decreased migration	MYH9
ROCK2	Rho-associated coiled-coil containing protein kinase 2	ko04810	Regulation of actin cytoskeleton	Increased actin stabilization, focal adhesion formation, stress fiber formation, cell contraction, decreased migration	ROCK2
PDGFRB	Platelet-derived growth factor receptor Beta	hsa04810	Regulation of actin cytoskeleton	Increased actin cycling, lamellapodia/filopodia formation, increased migration	PDGFRB
ITGA3	Integrin alpha 3	hsa04810	Regulation of actin cytoskeleton	Increased activation of Rac, inhibition of Rho = Increased actin cycling, filopodia formation, increased migration	ITGA3
MSN	Moesin	ko04810	Regulation of actin cytoskeleton	Decreased focal adhesion formation, increased migration	MSN
GNAS	Guanine nucleotide binding protein, alpha stimulating (G(s) G-protein)	ko04923	Regulation of lipolysis in adipocytes	G(s) increases during fasting = increased lipolysis for energy production	GNAS
PRKCA	Protein Kinase C-alpha	hsa04926	Relaxin signaling pathway	Increased inflammation, increased stress response, increased stress-eating	PRKCA																				Increased behavioral calorie consumption
GNAS	Guanine nucleotide binding protein, alpha stimulating (G(s) G-protein)	ko04926	Relaxin signaling pathway	Increased angiogenesis, follicle maturation, kidney function, decreased inflammation	GNAS
Aox3	Aldehyde Oxidase 3	mmu00830	Retinol metabolism	Decreased liver production of retinoic acid. Increased hepatic fibrosis. Hepatic steatosis. Fatty liver. Decreased fat catabolism. NAFLD.	Aox3																				increased hepatic fibrosis, NAFLD
BLVRB	Biliverdin (flavin) reductase B	ko00740	Riboflavin metabolism	Increased riboflavin. Increased carbohydrate catabolism. Increased Porphyrin biosynthesis. Increased FAD/FADH2 production for energy production in Krebs cycle.	BLVRB
FAU	FAU ubiquitin like and ribosomal protein S30 fusion	hsa03010	Ribosome	Increased cytoplasmic ribosome function, increased translation = increased protein synthesis.	FAU
Rps3a1	Ribosomal protein S3A1	mmu03010	Ribosome	Decreased cytplasmic ribosome function. Decreased translation & protein production.	Rps3a1
REXO2	RNA exonuclease 2	mmu03008	Ribosome biogenesis in eukaryotes	Decreased maturation of 60S ribosome subunit. Decreased protein production.	REXO2
NOP56	NOP56 ribonucleoprotein	ko03008	Ribosome biogenesis in eukaryotes	Decreased initial maturation of snoRNA complex to 90S pre-ribosome. Decreased 40S ribosomal subunit.	NOP56
PABPC1	Poly-A binding protein cytoplasmic 1	ko03018	RNA degradation	Decreased mRNA polyadenylation, decreased mRNA translation into proteins, decreased degradation of improper mRNAs and mRNAs that require degradation. Decreased expression of all proteins.	PABPC1
EIF5	Eukaryotic translation initiation factor 5	ko03013	RNA transport	Increased elongation of translating proteins. Increased protein synthesis.	EIF5
EIF5B	Eukaryotic translation initiation factor 5B	ko03013	RNA transport	Decreased positioning of N-Met at the head of newly-translating proteins in ribosome. Decreased protein synthesis.	EIF5B
PABPC1	Poly-A binding protein cytoplasmic 1	ko03013	RNA transport	Decreased mRNA polyadenylation, decreased mRNA translation into proteins, decreased degradation of improper mRNAs and mRNAs that require degradation. Decreased expression of all proteins.	PABPC1
PRKCA	Protein Kinase C-alpha	hsa04970	Salivary secretion	Increased exocytosis of salivary vesicles. Increased digestion and absorption of nutrients.	PRKCA
GNAS	Guanine nucleotide binding protein, alpha stimulating (G(s) G-protein)	ko04970	Salivary secretion	Increased exocytosis of salivary vesicles. Increased digestion and absorption of nutrients.	GNAS
PRKCA	Protein Kinase C-alpha	hsa04726	Serotonergic synapse	Inhibition of caspaces = neuroprotection. Increased serotonergic signaling.	PRKCA
GNAS	Guanine nucleotide binding protein, alpha stimulating (G(s) G-protein)	ko04726	Serotonergic synapse	Increased serotonergic neuron signaling	GNAS
Cyp2d9 (includes others)	Cyp2d9 (includes others)	ko04726	Serotonergic synapse	Increased serotonergic neuron signaling	Cyp2d9 (includes others)
ITGA3	Integrin alpha 3	hsa05222	Small cell lung cancer	Increased cancer cell proliferation & survival	ITGA3														worse cancer
SEC22B	SEC22 homolog B vesicle trafficking protein	hsa04130	SNARE interactions in vesicular transport	Decreased ER to Golgi protein trafficking. Decreased protein maturation. Decreased protein synthesis. Decreased lipid transport & metabolism	SEC22B				Decreased fat anabolism
PRKCA	Protein Kinase C-alpha	hsa04071	Sphingolipid signaling pathway	Increased survival, proliferation, migration	PRKCA
ROCK2	Rho-associated coiled-coil containing protein kinase 2	ko04071	Sphingolipid signaling pathway	Decreased migration	ROCK2
PRKCA	Protein Kinase C-alpha	hsa05017	Spinocerebellar ataxia	Increased glutamatergic neuronal signaling. Increased cytosolic calcium instability. Increased neuronal atrophy.	PRKCA
NOP56	NOP56 ribonucleoprotein	ko05017	Spinocerebellar ataxia	Decreased ribosome biogenesis. Decreased protein translation. Increased neuronal atrophy.	NOP56
HNRNPC	Heterogeneous nuclear ribonuclear protein C	ko03040	Spliceosome	Increased maturation of mRNAs, splicing exons together after excising introns. Increased translation.	HNRNPC
TRA2B	Transformer 2 beta homolog	hsa03040	Spliceosome	Increased maturation of mRNAs, splicing exons together after excising introns. Increased translation.	TRA2B
PUF60	Poly(U) binding splicing factor 60	ko03040	Spliceosome	Decreased maturation of mRNAs. Decreased translation	PUF60
Snrpg	Small nuclear ribonucleoprotein polypeptide G	hsa03040	Spliceosome	Decreased maturation of mRNAs. Decreased translation	Snrpg
SNRPB	Small nuclear ribonucleoprotein polypeptide B and B1	ko03040	Spliceosome	Decreased maturation of mRNAs. Decreased translation	SNRPB
Sts	Steroid sulfatase	ko00140	Steroid hormone biosynthesis	Increased production of cholesterol, estrogens, and androgens.	Sts																				Increased cholesterol processing and sex hormones
Cyp2d9 (includes others)	Cyp2d9 (includes others)	ko00140	Steroid hormone biosynthesis	Decreased conversion of andosterone to testosterone	Cyp2d9 (includes others)																				Decreased testosterone
COMT	Catechol-O-methytransferase	ko00140	Steroid hormone biosynthesis	Decreased conjugation of estrogens to glucoronides and sulfates for excretion.	COMT																				Increased estrogens
SNRPB	Small nuclear ribonucleoprotein polypeptide B and B1	ko05322	Systemic lupus erythematosus	Decreased ability to serve as an autoantigen, decreased induction/severity of lupus	SNRPB
IL1RAP	Interleukin-1 receptor accessory protein	ko04659	Th17 cell differentiation	Increased Th17 differentiation. Increased immune activation. Increased inflammation.	IL1RAP
NDUFA8	NADH ubiquinone oxidoreductase subunit A8	ko04714	Thermogenesis	Increased OxPhos, coupled to UCP1 increases thermogenesis	NDUFA8
SMARCC1	SWI/SNF related matrix associated actin dependent regulator of chromatin subfamily c member 1	hsa04714	Thermogenesis	Coupled with PPARg, increases expression of UCP1 for increased thermogenesis in mitochondria. Increased mitochondiral genesis.	SMARCC1
NDUFB8	NADH ubiquinone oxidoreductase subunit B8	ko04714	Thermogenesis	Increased OxPhos, coupled to UCP1 increases thermogenesis	NDUFB8
GNAS	Guanine nucleotide binding protein, alpha stimulating (G(s) G-protein)	ko04714	Thermogenesis	Increased activation of PGC1a and expression of UCP1, increased thermogenesis and mitochondrial genesis.	GNAS
NDUFS1	NADH ubiquinone oxidoreductase core subunit S1	ko04714	Thermogenesis	Decreased OxPhos decreases proton gradient for thermogenesis	NDUFS1
COX6B1	Cytochrome C Oxidase subunit 6B1	hsa04714	Thermogenesis	Decreased OxPhos decreases proton gradient for thermogenesis	COX6B1
PRKCA	Protein Kinase C-alpha	hsa04919	Thyroid hormone signaling pathway	Increased thyroid hormone internalization = increased glycolysis, increased proliferation, growth, survival.	PRKCA
PRKCA	Protein Kinase C-alpha	hsa04918	Thyroid hormone synthesis	Increased thyroid hormone maturation.	PRKCA
GNAS	Guanine nucleotide binding protein, alpha stimulating (G(s) G-protein)	ko04918	Thyroid hormone synthesis	Increased production of thyroglobulin, precursor to thyroid hormone.	GNAS
ASGR1	Asialoglycoprotein receptor 1	ko04918	Thyroid hormone synthesis	Decreased transport of thyroglobulin for maturation. Decreased thyroid hormone production.	ASGR1
MYH9	Myosin heavy chain 9A	hsa04530	Tight junction	Increased tight junction formation, increased focal adhesions, increased cell polarity, decreased migration	MYH9
ROCK2	Rho-associated coiled-coil containing protein kinase 2	ko04530	Tight junction	Increased tight junction formation, increased focal adhesions, increased cell polarity, decreased migration	ROCK2
AFDN	Afadin	hsa04530	Tight junction	Increased tight junction formation, increased focal adhesions, increased cell polarity, decreased migration	AFDN
MSN	Moesin	ko04530	Tight junction	Decreased tight junction assembly. Increased cell motility & migration.	MSN
HPGD	15-hydroxyprostaglandin dehydrogenase	ko05202	Transcriptional misregulation in cancer	Increased inhibition of COX2 oncogene, increased inhibition of cancer transformation. Increased resistance to cancer.	HPGD														resistance to cancer
Aox3	Aldehyde Oxidase 3	mmu00380	Tryptophan metabolism	Decreased conversion of serotonin to removable metabolites. Increased serotonin. Increased Tryptophan.	Aox3
ALDH7A1	Aldehyde dehydrogenase 7 A1	ko00380	Tryptophan metabolism	Decreased conversion of serotonin to removable metabolites. Increased serotonin. Increased Tryptophan.	ALDH7A1
ADIPOQ	Adiponectin, C1Q, and collagen domain containing	hsa04930	Type II diabetes mellitus	Increased glucose uptake, increased insulin sensitivity, increased fat catabolism,	ADIPOQ
Aox3	Aldehyde Oxidase 3	mmu00350	Tyrosine metabolism	Decreased tyrosine conversion for production of pyruvate, maleate, or fumarate, for butanoate, citric acid cycle, or OxPhos for energy production.	Aox3			Decreased fat catabolism
COMT	Catechol-O-methytransferase	ko00350	Tyrosine metabolism	Decreased catabolism of dopamine, epinephrine, norepinephrine	COMT
BCAT2	branched chain acyl transfersase 2	hsa00290	Valine, leucine and isoleucine biosynthesis	Increased leucine, isoleucine, valine synthesis	BCAT2
ACAA2	Acetyl CoA acyltransferase 2	ko00280	Valine, leucine and isoleucine degradation	Increased degradation of isoleucine. Increased production of Acetyl-CoA.	ACAA2
BCAT2	branched chain acyl transfersase 2	hsa00280	Valine, leucine and isoleucine degradation	Decreased degradation of Leucine, Isoleucine, Valine	BCAT2
HIBADH	3-Hydroxyisobutyrate dehydrogenase	ko00280	Valine, leucine and isoleucine degradation	Decreased valine degradation	HIBADH
Aox3	Aldehyde Oxidase 3	mmu00280	Valine, leucine and isoleucine degradation	Decreased valine degradation	Aox3
ABAT	4-aminobutyrate aminotransferase	hsa00280	Valine, leucine and isoleucine degradation	Decreased valine degradation	ABAT
ALDH7A1	Aldehyde dehydrogenase 7 A1	ko00280	Valine, leucine and isoleucine degradation	Decreased valine degradation	ALDH7A1
RPN2	Ribophorin II	hsa00513	Various types of N-glycan biosynthesis	Decreased N-glycosylation of Asn residues in ER, decreased protein trafficking properly, increased inflammation, decreased protein production.	RPN2
DDOST	Dolichyl-diphosphooligosaccharide-protein glycosyltransferase non-catalytic subunit	hsa00513	Various types of N-glycan biosynthesis	Decreased N-glycosylation of Asn residues in ER, decreased protein trafficking properly, increased inflammation, decreased protein production.	DDOST
PRKCA	Protein Kinase C-alpha	hsa04270	Vascular smooth muscle contraction	Increased vascular smooth muscle contraction, increased blood pressure, increased atherosclerosis	PRKCA																				increased BP & atherosclerosis
ROCK2	Rho-associated coiled-coil containing protein kinase 2	ko04270	Vascular smooth muscle contraction	Increased vascular smooth muscle contraction, increased blood pressure, increased atherosclerosis	ROCK2																				increased BP & atherosclerosis
GNAS	Guanine nucleotide binding protein, alpha stimulating (G(s) G-protein)	ko04270	Vascular smooth muscle contraction	Decreased vascular smooth muscle contraction, decreased blood pressure, decreased atherosclerosis	GNAS																				decreased BP & atherosclerosis
GNAS	Guanine nucleotide binding protein, alpha stimulating (G(s) G-protein)	ko04962	Vasopressin-regulated water reabsorption	Increased aquaporin expression, increased water re-absorption from urine. Increased blood pressure.	GNAS																				Increased BP
PRKCA	Protein Kinase C-alpha	hsa04370	VEGF signaling pathway	Increased endothelial cell proliferatio, migration. Increased angiogenesis.	PRKCA																				Increased angiogenesis
HSPB1	Heat Shock Protein family B (small) member 1	ko04370	VEGF signaling pathway	Increased endothelial migration. Increased angiogenesis.	HSPB1																				Increased angiogenesis
Aox3	Aldehyde Oxidase 3	mmu00750	Vitamin B6 metabolism	Decreased conversion of pyridoxine (B6) toward succinate for butanoate metabolism (decreased energy production, decreased fatty acid catabolism).	Aox3			Decreased fatty acid catabolism
BTD	Biotinidase	ko04977	Vitamin digestion and absorption	Increased biotin to bind vitamins & nutrients in intestinal lumen. Increased nutrition uptake.	BTD
TCN2	Transcobalamin 2	hsa04977	Vitamin digestion and absorption	Increased uptake of vitamin B12 from intestinal lumen. Increased DNA synthesis, increased fatty acid anabolism, increased amino acid anabolism, increased erythrocyte generation, increased myelin formation.	TCN2
PRKCA	Protein Kinase C-alpha	hsa04310	Wnt signaling pathway	Increased NFAT target genes, hepatic inflammation, increased fat anabolism, insulin resistance, hepatocyte trophism.	PRKCA														liver cell growth into cancer
ROCK2	Rho-associated coiled-coil containing protein kinase 2	ko04310	Wnt signaling pathway	Decreased cell migration, increased polarity formation.	ROCK2
					up	41	32	27	24	47	46	55	49	36	16	13	25	34	21	7	6	11	10	8
					down	62	37	9	2	18	6	23	6	7	9	37	11	10	5	13	9	0	3	7

## Sheet: OLAN pathway analysis
Gene	Protein product of gene	Pathway	Pathway	Effects	Gene	Energy production	Amino Acid production	Lipid catabolism	Lipid anabolism	Inflammation / inflammatory cytokine production	Proliferation	Migration/motility	Survival	Glycolysis	TCA/OxPhos/ETC	Protein production	Immune System	Oxidation glycation ROS aging	Cancer	Nucleic acid synthesis	Intracellular response to micorbes: infection severity	Bile processing	Blood pressure	Cytoskeletal dynamics / intracellular transport	GI function	Cholesterol processing	Phospholipid production	Glycogen	Fibrosis / cirrhosis	Other		Other		up	down
ATP2B4	ATPase plasma membrane Ca+2 transporting 1	hsa04261	Adrenergic signaling in cardiomyocytes	Increased Ca+2 removal, increased repolarization, decreased cardiac contractility	ATP2B4																									Intracellular Ca+2 export Cardiac Contractility		A.L.S. severity	3	1	2
GNAI1	G-protein subunit alpha i1 [G(i)]	hsa04261	Adrenergic signaling in cardiomyocytes	Decreased inhibitory GPCR signal, increased stimulatory. Increased cardiac contractility.	GNAI1																									Cardiac contractility		Addiction Behavior	3		3
GNAI1	G-protein subunit alpha i1 [G(i)]	hsa05034	Alcoholism	Decreased inhibition of acute alcohol intake = increased stopping acute alcohol use: decreased chronic abuse = decreased alcoholism in brain	GNAI1																									Addiction behavior: alcoholism		Alzheimers severity	2	1	1
ATP2B4	ATPase plasma membrane Ca+2 transporting 1	hsa04925	Aldosterone synthesis and secretion	Increased Ca+2 removal in adrenal gland, decreased aldosterone synthesis, decreased sodium resorption in kidney, decreased blood pressure	ATP2B4																									Intracellular Ca+2 export Na+-resportion Nephron		angiogenesis	1	1	1
CYCS	Somatic Cytochrome C	hsa05010	Alzheimer disease	Normally Alzheimer's CYCS out of mitochondria would increase apoptosis. Decreased CYCS = decreased apoptosis = decreased Alzheimer's	CYCS																									Alzheimer's severity		Atherosclerosis	2	1	1
COX6B1	Cytochrome C oxidase subunit 6B1	hsa05010	Alzheimer disease	Decreased ATP production = increased ROS = worsened Alzheimer's disease	COX6B1																									Alzheimer's severity		Autoimmune	1	1
ELAVL1	Embryonic lethal abnormal vision (ELAV)-like RNA binding protein-1	ko04152	AMPK signaling pathway	Decreased proliferation	ELAVL1																											Blood physiology imbalance	4	2	2
NUP98	Nucleoporin 98 and 96 precursor	hsa05014	Amyotrophic lateral sclerosis	Normally, defects in nuclear pore complexes would impair mRNA export for translation, worsening ALS. Upregulation of NUP98 would decrease ALS severity.	NUP98																									ALS severity RNA transport		Ca+2 resorption into blood (from urine or bone)	3	3
CYCS	Somatic Cytochrome C	hsa05014	Amyotrophic lateral sclerosis	Normally in ALS CYCS out of mitochondria would increase apoptosis. Decreased CYCS = decreased apoptosis = decreased ALS	CYCS																									A.L.S. severity		cardiac contractility	3	1	2
COX6B1	Cytochrome C oxidase subunit 6B1	hsa05014	Amyotrophic lateral sclerosis	Decreased ATP production = increased ROS = worsened ALS disease	COX6B1																									A.L.S. severity		Cardiac Hypertrophy	1		1
ATIC	5-aminoimidazole-4-carboxamide ribonucleotide formyltransferase/IMP cyclohydrolase	hsa01523	Antifolate resistance	Decreased purine/DNA synthesis	ATIC																											Cell nucleus function	1		1
GNAI1	G-protein subunit alpha i1 [G(i)]	hsa04371	Apelin signaling pathway	Decreased inhibition of lipolysis, increased free fatty acids in circulation from WAT	GNAI1																											Cell-Cell intramembrane communication	2		2
CYCS	Somatic Cytochrome C	hsa04210	Apoptosis	Decreased apoptosis	CYCS																											Cholinergic neurobiology	1	1
CFL1	Cofilin 1	hsa04360	Axon guidance	Increased neuronal axon movement, increased axon's growth cone movement away from a repellant signal	CFL1																									Neuronal plasticity		Circadian rhythm disruption	1	1
GNAI1	G-protein subunit alpha i1 [G(i)]	hsa04360	Axon guidance	Increased axon growth cone movement toward an attraction signal (via CXCR4/CXCL12)	GNAI1																									Neuronal plasticity		coagulation	3	2	1
INPP5D	Inositol polyphosphate 5-phosphatase D	ko04662	B cell receptor signaling pathway	Increased B-cell apoptosis upon activation of B-cell receptor. Decreased inflammation. Decreased autoimmune. Decreased immune activation.	INPP5D																									Autoimmune		complement	3	3
SEPT2	Septin 2	ko05100	Bacterial invasion of epithelial cells	Decreased actin stress fiber formation. Decreased endocytotic vacuole formation. Decreased bacterial intracellular invasion (lysteria).	SEPT2																Less severe infection											Cortisol/stress	3	3
AQP1	Aquaporin 1	ko04976	Bile secretion	Decreased addition of water to bile in bile duct. Decreased bile secretion. Decreased fat & ADEK vitamin absorption. Buildup of cholesterol & toxins.	AQP1																											DNA/RNA stability/fidelity	5	2	3
ENO3	Enolase 3	hsa01230	Biosynthesis of amino acids	Decreased glycolysis. Decreased pyruvate for OxPhos. Decreased Leucine, Valine, Isoleucine, Alanine, Lysine, Asn, Asp, Glu, Arg, Pro	ENO3																											Dopaminergic neurobiology	1		1
G6PD	Glucose 6 phosphate dehydrogenase	ko01110	Biosynthesis of secondary metabolites	Increased production of Pyruvate, increased production of purine/pyrimidine nucleotides, increased Histidine.	G6PD																											Drug/toxin breakdown	7	2	5
AGPAT3	1-Acylglycerol-3-phosphate O-acyltransferase-3	ko01110	Biosynthesis of secondary metabolites	Increased fat catabolism, increased phospholipid production: PC, PE, PS, PI, Cardiolipin, Acetaldehyde, Acetylcholine	AGPAT3																											GABA-ergic neurobiology	2	2
PNP	Purine nucleoside phosphorylase	ko01110	Biosynthesis of secondary metabolites	Decreased synthesis of Adenine/Guanine, deoxy-Adenine/Guanine nucleotides. Decreased DNA production. Decreased Glycine synthesis.	PNP																											Germ cell maturation in gonadal tissues	2		2
ATP2B4	ATPase plasma membrane Ca+2 transporting 1	hsa04020	Calcium signaling pathway	Decreased Ca+2 = Decreased bile production & secretion. Decreased apoptosis. Increased glycolysis, decreased glycogen synthesis. Decreased proliferation.	ATP2B4																									Intracellular Ca+2 export		Glutamatergic neurobiology	1	1
TNNC2	Troponin C2 fast skeletal type	ko04020	Calcium signaling pathway	Increased cell contraction, decreased cell polarity. Impaired bile/canaliculi homeostasis. Decreased nutrition homeostasis (decreased energy), decreased detoxification functions (increased toxicity).	TNNC2																									Decreased detoxification		Glutathione	3	2	1
P2RX4	Purinergic receptor P2X 4	ko04020	Calcium signaling pathway	Decreased Ca+2 = Decreased bile production & secretion. Decreased apoptosis. Increased glycolysis, decreased glycogen synthesis. Decreased proliferation.	P2RX4																									Intracellular Ca+2 export		Growth Hormone production/secretion	1	1
ATP2B4	ATPase plasma membrane Ca+2 transporting 1	hsa04024	cAMP signaling pathway	Decreased Ca+2 = decreased cAMP signaling = Decreased bile production & secretion. Decreased apoptosis. Increased glycolysis, decreased glycogen synthesis. Decreased proliferation & migration	ATP2B4																									Intracellular Ca+2 export		Huntington's Disease severity	2	1	1
GNAI1	G-protein subunit alpha i1 [G(i)]	hsa04024	cAMP signaling pathway	Decreased G(i) = increased AC = increased cAMP = Increased growth, survival, proliferation, increased bile production, decreased apoptosis, increased lipid catabolism, increased inflammatory cytokine production	GNAI1																											Hyperglycemia	7	7
AMY2B	Amylase alpha 2B	hsa04973	Carbohydrate digestion and absorption	Decreased initiation of the digestion of carbohydrates. Decreased glucose production. Decreased energy production. Decreased production of short-chain fatty acids from fiber (increased glycemia, increased inflammation, increased ROS, decreased lipid catabolism, increased serum cholesterol)	AMY2B																									Hyperglycemia		Insulin sensitivity	2	1	1
G6PD	Glucose 6 phosphate dehydrogenase	ko01200	Carbon metabolism	Increased pyruvate, increased energy production, increased nucleic acid production, increased amino acid production.	G6PD																											Intracellular Ca+2 export	10	8	2
ENO3	Enolase 3	hsa01200	Carbon metabolism	Decreased glycolysis. Decreased pyruvate for OxPhos. Decreased amino acid synthesis. Decreased acetyl-CoA for OxPhos, decreased energy production. Decreased glucose catabolism. Decreased fat catabolism.	ENO3																											Lysosome function	3	2	1
COX6B1	Cytochrome C oxidase subunit 6B1	hsa04260	Cardiac muscle contraction	Decreased mitochondrial membrane potential generation = decreased Ca+2 cycling = decreased cardiac contractility.	COX6B1																									Decreased mitochondrial membrane potential, decreased cardiac contractility		Melanogenesis	1		1
CNTN1	Contactin 1	ko04514	Cell adhesion molecule	Impaired neuron-neuron communication, impaired neuron-myelin/myelination of peripheral neurons innervating liver. Increased inflammation. Decreased immune activation. Increased cortisol & ROS.	CNTN1																									Increased cortisol & stress, decreased neuron cell-cell communication, decreased myelination		Mitochondrial membrane potential	5		5
G6PD	Glucose 6 phosphate dehydrogenase	ko05230	Central carbon metabolism in cancer	Increased energy & carbon availability in cancer. Worse cancer after onset.	G6PD														Worse cancer													Myelination	3	2	1
ATP2B4	ATPase plasma membrane Ca+2 transporting 1	hsa04022	cGMP-PKG signaling pathway	Activated by PKG to remove Ca+2 from cytoplasm. Decreased Ca+2 = Decreased bile production & secretion. Decreased apoptosis. Increased glycolysis, decreased glycogen synthesis. Decreased proliferation, increased inflammation.	ATP2B4																									Intracellular Ca+2 export		Na+/H2O exchange in nephrons	4	1	3
GNAI1	G-protein subunit alpha i1 [G(i)]	hsa04022	cGMP-PKG signaling pathway	Decreased G(i) = decreased iNOS = decreased NO = decreased cGMP = decreased PKG activation = decreased Ca+2 efflux from cells = increased intracellular Ca+2 = Increased growth, survival, proliferation, increased bile production, decreased apoptosis, increased lipid catabolism, increased inflammatory cytokine production	GNAI1																									Decreased NO, decreased Ca+2 efflux		NAFLD	6	2	4
ACE	Angiotensin I converting enzyme	ko05142	Chagas disease	Decreased ACE = Decreased ACE = decreased inhibition of the receptors trypanosome cruzii used to enter cells via lysosomes = worse infection. Less ACE mediated inhibition of kininogen = decreased blood pressure, increased inflammation, increased coagulation	ACE																More severe infection									coagulation		Neuronal plasticity	4	3	1
CMT4F (PRX)	Periaxin	H00264	Charcot-Marie-Tooth disease	Increased Schwann cell & endothelial cell binding to ECM & stability. Cytoskeletal stability increased. Myelination increaed.	CMT4F (PRX)																									Myelination increased		NOS/[NO]/vasorelaxation	3	1	2
DYNC1H1	Dynein cytoplasmic 1 heavy chain 1	H00264	Charcot-Marie-Tooth disease	Increased microtubule function, retrograde vesicle motility. Inreased myelination.	DYNC1H1																									Myelination increased		osteoporosis	1	1
GNAI1	G-protein subunit alpha i1 [G(i)]	hsa04062	Chemokine signaling pathway	Decreased immune cell migration, increased NO production, increased granulocyte degranulation, increased inflammation.	GNAI1																									Increased NO		Parasympathetic neurobiology	1	1
NPC2	NPC intracellular cholesterol transporter 2	hsa04979	Cholesterol metabolism	Increased transport of cholesterol endosome to mitochondria for various uses, or to ER for processing fats, terpenoids, bile, steroids. Increased lipid processing (both build & breakdown), increased steroid synthesis, increased bile production (increased nutrition, increased energy production). Increased lysosome function.	NPC2																									steroid synthesis increased, lysosomal function increased		Parkinson's severity	3	2	1
VAPA	VAMP associated protein A	hsa04979	Cholesterol metabolism	Decreased endosome, vesicle motility, decreased cholesterol processing. Decreased steroid synthesis. Decreased bile production (decreased energy production), decreased lysosome function.	VAPA																									steroid synthesis increased, lysosomal function increased		Prion disease severity	2	2
GNAI1	G-protein subunit alpha i1 [G(i)]	hsa04725	Cholinergic synapse	Increased cholinergic signaling (acetylcholine), increased parasympathetic signaling to liver, increased glycogen synthesis, decreased gluconeogenesis, decreased sympathetic stimulation to liver.	GNAI1																									Cholinergic signaling, increased parasympathetic signaling, decreased sympathetic signaling		Retinal health	1		1
GNAI1	G-protein subunit alpha i1 [G(i)]	hsa04713	Circadian entrainment	(brain's suprachiasmatic nucleus) Delayed onset of night portion of circadian rhythm for induction of sleep. Delayed onset of morning wake portion of circadian rhythm. Effects on liver: Impaired carbohydrate, protein, lipid metabolism, impaired detoxification, impaired bile synthesis, imparied plasma protein production.	GNAI1																									Disrupted circadian rhythm, decreased blood physiology homeostasis, decreased liver detoxicifation functions		RNA transport	2	2
CTC1	CST telomere replication complex component 1	H02251	Coats plus syndrome	Increased degradation of telomeres. Decreased DNA replication for cell proliferation. Decreased cell proliferation.	CTC1																									Genomic stability		Senescence	6	6
GNAI1	G-protein subunit alpha i1 [G(i)]	hsa05030	Cocaine addiction	G(i) potentiates cocaine's acute reward system via Dopamine signaling. Decreased G(i) decreases the reward, delaying addiction, but no effects after onset of addiction.	GNAI1																									Behavior: decreased cocaine addiction		Seroterngic neurobiology	1	1
CYCS	Somatic Cytochrome C	hsa05210	Colorectal cancer	Decreased apoptosis. Worsened cancer after onset.	CYCS														worse cancer													Spinocerebellar ataxia severity (neuronal tissue)	1
PNP	Purine nucleoside phosphorylase	H00093	Combined immunodeficiency	Decreased conversion of deoxyUTP, deoxyGTP, deoxyATP to uracil, guanine, adening leads to excess dNTPs = highly cytotoxic to T-cells, B-cells, NK cells = immune cell death. Decreased immune function (combined immunodeficiency)	PNP																											Steroid production	3	2	1
Mbl1	Mannose binding lectin (protein A) 1	mmu04610	Complement and coagulation cascades	Increased activation of the complement cascade, increased immune cell degranulation (inflammation), increased innate immune activation	Mbl1																									complement		Sympathetic neurobiology	1		1
GNAI1	G-protein subunit alpha i1 [G(i)]	hsa04934	Cushing syndrome	Cushing Syndrome is specifically due to pituitary tumor. In pituitary, G(i) inhibits AC, decreasing ACTH synthesis. In adrenals G(i) decreases AC, decreasing cortisol synthesis. Decreased G(i) increases cortisol, increases visceral lipid anabolism/storage, increases osteoporosis, hyperglycemia, hypertension.	GNAI1																									increased hyperglycemia & osteoporosis, increased cortisol
MTAP	Methylthioadenosine phosphorylase	ko00270	Cysteine and methionine metabolism	Decreased salvage of methionine (amino acid), decreased salvage of adenine (nucleic acid)	MTAP
COX6B1	Cytochrome C oxidase subunit 6B1	H01368	Cytochrome c oxidase (COX) deficiency	Decreased mitochondrial respiratory chain (complex IV) activity = decreased energy production, decreased OxPhos, decreased Mitochondrial membrane potential homeostasis.	COX6B1																									Decreased mitochondrial membrane potential homeostasis
ACE	Angiotensin I converting enzyme	H01456	Diabetic nephropathy	ACE worsens diabetic nephropathy. Therefore decreased ACE decreases the worsening of diabetic nephropathy. Decreased hypertension. Increased insulin sensitivity (via increased bradykinin).	ACE																									increased insulin sensitivity
ACE	Angiotensin I converting enzyme	H01457	Diabetic retinopathy	ACE worsens diabetic retinopathy. Therefore, decreased ACE decreases worsening of diabetic retinopathy. Decreased hypertension. Decreased VEGF = decreased idiopathic retinal angiogenesis leading to retinal detachment.	ACE																									angiogenesis
TMPO	Thymopoietin	H00294	Dilated cardiomyopathy	TMPO maintains nuclear architecture. Decreased TMPO could disrupt the morphology and functions of nuceli in all cells, but it is unknown how.	TMPO																									Decreased nuclear homeostasis
GNAI1	G-protein subunit alpha i1 [G(i)]	hsa04728	Dopaminergic synapse	G(i) potentiates dopamine signaling. Decreased G(i) would decrease dopamine signaling, especially synaptic plasticity.	GNAI1																									Decreased dopaminergic signaling, decreased neuronal plasticity
ATP2B4	ATPase plasma membrane Ca+2 transporting 1	hsa04961	Endocrine and other factor-regulated calcium reabsorption	Hormones (VitD, E2, PTH) induce expression of ATP2B4, which increases calcium transport out of cells, decrease intracellular calcium (increased calcium resorption from urine to blood in nephron)	ATP2B4																									Increased Ca+2 export out of cells, Increased Ca+2 resorption from urine into back into body
RAB31	Rab31 member Ras oncogene family	hsa04144	Endocytosis	Rab31 GTPase provides energy for transport of endosomes/vesicles from Gogli or ER to recycle back to the PM.	RAB31
CYCS	Somatic Cytochrome C	hsa05169	Epstein-Barr virus infection	CYCS would induce apoptosis, but in Epstein Barr infection, viral small RNAs inhibit activation of CYCS for apoptosis. Decreased CYCS would even worsen EBV infection	CYCS																More severe infection
GNAI1	G-protein subunit alpha i1 [G(i)]	hsa04915	Estrogen signaling pathway	In GABA-ergic neurons, estrogen signaling increases GABA signaling by decreasing hyperpolarization period. G(i) opposes this. Down-regulation of G(i) reverses this opposition, increasing GABA signaling mediated by estrogen.	GNAI1																									increased GABAergic signaling
INPP5D	Inositol polyphosphate 5-phosphatase D	ko04664	Fc epsilon RI signaling pathway	In allergy immune cells, antigen-bound IgEs, binding FcR-Epsilon increase degranulation and inflammatory cytokine production via PLCg. INPP5D inhibits these by reversing PIP3 to PIP2 upstream of PLCg. Decreased inflammation, decreased immune activation.	INPP5D
INPP5D	Inositol polyphosphate 5-phosphatase D	ko04666	Fc gamma R-mediated phagocytosis	Decreased innate immune phagocytes phagocytosis via PIP3 -> PIP2 upstream of PLCg & AKT. Decreased immune activation.	INPP5D
CFL1	Cofilin 1	hsa04666	Fc gamma R-mediated phagocytosis	Increased innate immune cell phagocytosis. Increased innate immune function.	CFL1
GNAI1	G-protein subunit alpha i1 [G(i)]	hsa04727	GABAergic synapse	Decreased decrease of GABAergic synapse firing = increased GABA-ergic synapse firing.	GNAI1																									increased GABA-ergic signaling
GLB1	beta-galactosidase	hsa00052	Galactose metabolism	Increased production of galactose (e.g. from lactose). Increased nucleic acid, amino acid synthesis, increased glucose synthesis for glycolysis & OxPhos = increased energy production.	GLB1
GLB1	beta-galactosidase	H00426	Gangliosidosis	Decreases severity of GM1-type gangliosidosis (cleavage of galactose off of ganglioside glycosphingolipids, recessive genetic disease)	GLB1
GNAI1	G-protein subunit alpha i1 [G(i)]	hsa04540	Gap junction	G(i) would normally increase inter-cellular gap-junction communication & molecule transport by inhibiting ERK1/2 & PKA mediated inhibition of the communication. Decreased G(i) = decreased gap junction molecular flow & communication. In hepatocytes, decreased gap junction communication = decreased hepatic function & homeostasis = decreased detoxification, decreased bile, decreased albumin, increas…	GNAI1																									Decreased detoxification, decreased blood homeostasis, decreased insulin sensitivity, decreased cell-cell communication, increased NAFLD
GNAI1	G-protein subunit alpha i1 [G(i)]	hsa04971	Gastric acid secretion	G(i) would normally decrease gastric acid secretion by inhibiting AC. Decreased G(i) = increased gastric acid secretion.	GNAI1
G6PD	Glucose 6 phosphate dehydrogenase	H01375	Glucose 6-phosphate dehydrogenase deficiency	G6PDH deficiency would normally manifest with increased anemia, RBC oxidative stress, infections, metabolic disorders, and intolerance of fava beans. We have increased G6PD, not deficiency	G6PD
GNAI1	G-protein subunit alpha i1 [G(i)]	hsa04724	Glutamatergic synapse	Normally G(i) would decrease Glutamate secretion and response in pre- and post-synaptic cells. Decreased G(i) means increased glutamatergic signaling.	GNAI1																									increased glutamatergic signaling
G6PD	Glucose 6 phosphate dehydrogenase	ko00480	Glutathione metabolism	G6PDH is critical for NADP -> NADPH, so NADPH can reduce GSSG into GSH, replenishing the glutathione availability in the liver. Decreased oxidative stress. Decreased inflammation. Increased removal of drug toxins/toxins.	G6PD																									Increased drug/toxin removal, increased glutathione
AGPAT3	1-Acylglycerol-3-phosphate O-acyltransferase-3	ko00561	Glycerolipid metabolism	AGPAT3 converts mono-acyl glycerols to di-acyl-glycerols. The next step is addition of another acyl group to glycerol to form a triglyceride, the storage form of fat. Increased fat anabolism.	AGPAT3
AGPAT3	1-Acylglycerol-3-phosphate O-acyltransferase-3	ko00564	Glycerophospholipid metabolism	AGPAT3 converts mono-acyl phospho-glycerol to di-acyl phosphoglycerol, which can have the phosphates cleaved off to become diacylglycerol to a triglyceride, or to become phosphatidylcholine, phosphatidylethanolamine, or the membrane anchor (GPI) glycerophosphoinositol (increased lipid anabolism)	AGPAT3
ENO3	Enolase 3	H00069	Glycogen storage disease	Deficiency in enolase decreases efficiency of glycolysis, decreasing efficient production of glycogen for storage.	ENO3
ENO3	Enolase 3	H01953	Glycogen storage disease type XIII	Deficiency in enolase decreases efficiency of glycolysis, decreasing efficient production of glycogen for storage.	ENO3
ENO3	Enolase 3	hsa00010	Glycolysis / Gluconeogenesis	Deficiency in enolase decreases efficiency of glycolysis, decreasing efficient production of glycogen for storage. Decreased energy production from glycolysis or OxPhos. Decreased pyruvate production for nucleic acid, amino acid, and lipid synthesis.	ENO3
GLB1	beta-galactosidase	H00422	Glycoproteinoses	Glycoproteinoses occur when there is a deficiency in a carbohydrate cleaving enzyme. In this case we have an upregulation.	GLB1
GLB1	beta-galactosidase	hsa00531	Glycosaminoglycan degradation	Increased degradation of keratan sulfate (KS) from proteoglycans. Normal liver contains very little KS. Fibrotic liver contains aggrecan and fibromodulin PGs, which contain KS. In fibrotic liver, cleavage of KS by beta-gal would decrease parenchymal basement membranes and bile canaliculi epithelium, affecting bile production & secretion.	GLB1
GLB1	beta-galactosidase	hsa00604	Glycosphingolipid biosynthesis - ganglio series	Increased production of glycosphingolipids.	GLB1
GLB1	beta-galactosidase	H00281	GM1 gangliosidosis	Gangliosidosis, a lysosomal disorder, is caused by beta-galactosidase deficiency. In this case we have an upregulation	GLB1
GNAI1	G-protein subunit alpha i1 [G(i)]	hsa04935	Growth hormone synthesis, secretion and action	Increased GH synthesis and release from somatotroph neurons of the anterior pituitary.	GNAI1																									Increased growth hormone production
CYCS	Somatic Cytochrome C	hsa05161	Hepatitis B	HBx protein of the HepB virus induces CYCS release from mitochondria, causing apoptosis and inflammation. Decreased CYCS would decrease the apoptosis & inflammation associated with HepB infection.	CYCS																Less severe HepB infection
CYCS	Somatic Cytochrome C	hsa05160	Hepatitis C	HepC proteins CORE & NS3 induce CYCS release from mitochondria, causing apoptosis and inflammation, leading to steatosis & carcinoma. Decreased CYCS would decrease apoptosis & inflammation associated with HepC infection.	CYCS																Less severe HepC infection
CYCS	Somatic Cytochrome C	hsa05168	Herpes simplex virus 1 infection	HSV1 proteins US3 & ICP6 inhibit mitochondrial release of CYCS, preventing its induction of apoptosis. Decreased CYCS would further decrease apoptosis, helping the virulence mechanism of HSV1.	CYCS																Worsened HSV1 infection
ENO3	Enolase 3	hsa04066	HIF-1 signaling pathway	Downstream of HIF1a transcription factor activity, ENO3 expression increases in a cell to assist with energy production via anaerobic metabolism (glycolysis). Downregulation of ENO3 would decrease glycolysis & energy production as needed by HIF1a signaling.	ENO3
CYCS	Somatic Cytochrome C	hsa05163	Human cytomegalovirus infection	CMV proteins UL36 & UL37 inhibit mitochondrial release of CYCS, preventing its induction of apoptosis. Decreased CYCS would further decrease apoptosis, helping the virulence mechanism of CMV.	CYCS																Worsened CMV infection
GNAI1	G-protein subunit alpha i1 [G(i)]	hsa05163	Human cytomegalovirus infection	G(i) would normally inhibit PKA-induced induction of CREB, which transcribes viral genes. Decreased G(i) = increased transcription of hCMV genes = worse CMV infection	GNAI1																Worsened CMV infection
CFL1	Cofilin 1	hsa05170	Human immunodeficiency virus 1 infection	Increased migration & activation of HIV-infected immune cells (Tc, Dc, MPh) via increased actin cycling = increased spread of HIV = worsened HIV infection	CFL1																Worsened HIV infection
CYCS	Somatic Cytochrome C	hsa05170	Human immunodeficiency virus 1 infection	HIV proteins NEF & VPR inhibit mitochondrial release of CYCS, preventing its induction of apoptosis. Decreased CYCS would further decrease apoptosis, helping HIV avoid the death of its infected cell.	CYCS																Worsened HIV infection
GNAI1	G-protein subunit alpha i1 [G(i)]	hsa05170	Human immunodeficiency virus 1 infection	G(i) would normally activate PI3K pathway in HIV infected cells to increase growth, migration, & survival to avoid cell death. Decreased G(i) would make HIV-infected cells a little bit more susceptible to immune recognition & apoptosis.	GNAI1																Decreased HIV infection
CYCS	Somatic Cytochrome C	hsa05016	Huntington disease	CYCS would induce apoptosis in HD, but decreased CYCS would decrease apoptosis = less severe Huntington's Disease	CYCS																									Less severe Huntington's
COX6B1	Cytochrome C oxidase subunit 6B1	hsa05016	Huntington disease	Mitochondrial energy production is already low and faulty in HD. Decreased COX6B1 would further exacerbate the mitochondrial energy production problems of HD, leading to faster/worse HD.	COX6B1																									More severe Huntington's, decreased mitochondrial membrane potential
ACE	Angiotensin I converting enzyme	ko05410	Hypertrophic cardiomyopathy	Increased ACE activity increases vascular tone and blood pressure, increases cardiac hypertrophy. Decreased ACE = decreased BP, decreased cardiac hypertrophy.	ACE																									Cardiac hypertrophy
ELAVL1	Embryonic lethal abnormal vision (ELAV)-like RNA binding protein-1	ko04657	IL-17 signaling pathway	Immune cells targeted by IL17 increase production of inflammatory cytokines. Decreased ELAVL1 means the mRNA transcripts of these cytokines are not as stable = decreased inflammation/inflammatory cytokine production. Decreased immune function.	ELAVL1																									Decreased RNA stability
NUP98	Nucleoporin 98 and 96 precursor	hsa05164	Influenza A	Influenza-A virus gene product NS1 inhibits normal cellular mRNAs from traveling through NUP98 to be translated. Increased NUP98 helps overcome Influenza's inhibition of normal cell mRNA transport out of nucleus. Less severe influenza	NUP98																Less severe influenza
CYCS	Somatic Cytochrome C	hsa05164	Influenza A	Influenza A's protein PB1-F2 inhibits mitochondrial release of CYCS, preventing its induction of apoptosis. Decreased CYCS would further decrease apoptosis, helping Influenza A avoid the death of its infected cell.	CYCS																Worse influenza
INPP5D	Inositol polyphosphate 5-phosphatase D	ko00562	Inositol phosphate metabolism	INPP5D converts the active PIP3 form to PIP2, allowing its recycling for use by PI3Ks for signaling. Decreased active PIP3 = decreased AKT & PI3K anabolic signals (decreased proliferation, migration, survival).	INPP5D
CYCS	Somatic Cytochrome C	hsa05167	Kaposi sarcoma-associated herpesvirus infection	Kaposi's Sarcoma Herpes Virus (KSHV) gene product vBCL2 inhibits mitochondrial release of CYCS, preventing its induction of apoptosis. Decreased CYCS would further decrease apoptosis, helping KSHV avoid the death of its infected cell.	CYCS																Worse KSHV infection
CYCS	Somatic Cytochrome C	hsa05134	Legionellosis	Upon legionella infection, multiple genes inhibit the infected cell's apoptosis, caused by CYCS. Downregulation of CYCS decreases the apoptosis even more, worsening Legionellosis disease	CYCS																Worse Legionella infection
GNAI1	G-protein subunit alpha i1 [G(i)]	hsa04670	Leukocyte transendothelial migration	Leukocyte binding to activated endothelial cells triggers G(i) activation downstream of CXCRs. This leads to integrin mediated binding to endothelial CAMs, leading to leukocyte extravasation. Decreased G(i) decreases binding of leukocytes to activated ECs, decreasing extravasation. Decreased immune function.	GNAI1
HNRNPD	Heterogeneous nuclear ribonucleoprotein D	H00593	Limb-girdle muscular dystrophy	HNRNPD mutations alter its ability to regulate mRNA transport and degradation in the nucleus, leading to familial limb-girdleMD. HNRNPD concentration also regulates (inverse correlation) of LDL-receptors in liver. More LDLR decreases circulating LDL cholesterol. So downregulation of HNRNPD increases LDLR and decreases circulating LDL & cholesterol = decreased lipids, decreased atherosclerosis.	HNRNPD																									Decreased atherosclerosis
LIMS1	LIM zinc-finger domain containing 1	H00593	Limb-girdle muscular dystrophy	LIMS1 regulates cell shape, migration, and quiescence via association with focal adhesions. Its mutation leads to a form of limb-girdleMD. It is not expressed in liver, so its down-regulation does not yet have hypothetical phenotypes.	LIMS1
TRIM32	Tripartite motif containing 32	H00593	Limb-girdle muscular dystrophy	TRIM32's Ubiquitin Ligase activity regulates skeletal muscle proteins that lead to limb-girdle muscular dystrophy. TRIM32 expression in the liver is very low. TRIM32 also negative regulates P53, so down-regulation of TRIM32 may increase P53 to decrease chances of oncogenesis = decreased cancer.	TRIM32														Decreased chances of cancer
GNAI1	G-protein subunit alpha i1 [G(i)]	hsa04730	Long-term depression	In cerebellum, glutamate signaling leads to long-term neruonal depression, which is the basis of learning. G(i) would normally decrease the pathway cascade for this depression. Decreased G(i) means more depression and better learning.	GNAI1
PLOD3	Procollagen-lysine, 2-oxoglutarate, 5-dioxegenase 3	ko00310	Lysine degradation	PLOD3 only acts on lysine already incorporated into proteins, and thus does not impact lysine degradation. Increase in PLOD3 leads to increased hydroxylation, glycosylation, and polymerization of collagen-motif containing proteins, leading to fibrosis & cancer.	PLOD3														Increased chances of cancer
NPC2	NPC intracellular cholesterol transporter 2	hsa04142	Lysosome	Increased efflux of cholesterol from hepatic stellate cells, decreased fat accumulation in liver, increased cholesterol & bile secretion into fecal matter, decreased liver fibrosis, increased autophagy.	NPC2																									Decreased NAFLD
CD68	Lysosomal/endosomal-associated membrane glycoprotein 4	hsa04142	Lysosome	Increased CD68, a lysosomal/endosomal transmembrane glycoprotein on immune phagocytes = acts as a scavenger receptor to decrease cell debris, but increase macrophage/innate immune activation & inflammation	CD68																									Lysosome function
GLB1	beta-galactosidase	hsa04142	Lysosome	Increased GLB1 in liver indicates increased lysosomal function. Lysosomal GLB1 is a marker of increased senscent, non-functional cells that contribute to aging & inflammation.	GLB1																									Lysosome function, senescence
PLOD3	Procollagen-lysine, 2-oxoglutarate, 5-dioxegenase 3	H01192	Lysyl hydroxylase 3 deficiency	LH3 deficiency is caused by a deficiency of PLOD3. Overexpression of PLOD3 can increase liver fibrosis, leading to cirrhosis, then cancer.	PLOD3
CYCS	Somatic Cytochrome C	hsa05162	Measles	After infection with measles virus (MV), T-cell recognition of the infected cell activates mitochondrial ejection of CYCS to cytoplasm, which induces apoptosis. None of the MV proteins inhibit this pathway. Decreased CYCS decreases immune-mediated MV-infected cell apoptosis, worsening measles virulence.	CYCS																Worse measles infection
GNAI1	G-protein subunit alpha i1 [G(i)]	hsa04916	Melanogenesis	Downstream of endothelin-1 receptor activation, G(i) normally promotes PLCg-mediated activation of tyrosine -> melanin within melanosomes in skin melanocytes. Decreased G(i) decreases melanogenesis.	GNAI1																									Decreased melanogenesis
GLB1	beta-galactosidase	hsa01100	Metabolic pathways	In KEGG, beta galactosidase is in the metabolic pathways under glycan synthesis & galactose metabolism, but not directly affecting energy metabolism or biosynthesis. However, lysosomal beta-gal (senescence-associated GLB1) is a marker of aging & senescent cells, contributing to oxidative stress and inflammatory cytokine release, and immune activation.	GLB1																									Senescence
MTHFD1L	Methylenetetrahydrofolate dehydrogenase (NADP+ dependent) 1 like	ko01100	Metabolic pathways	Increased MTHFD1L converts tetrahydrofolate (THF) to formyl-THF in the folic acid recycling for "one carbon pool". All of the different forms of folate in this cycle contribute to things: methionine synthesis, homocysteine removal, dTMP/dUMP synthesis, DNA methylation, purine synthesis.	MTHFD1L
INPP5D	Inositol polyphosphate 5-phosphatase D	ko01100	Metabolic pathways	INPP5D converts the active PIP3 form to PIP2, allowing its recycling for use by PI3Ks for signaling. Decreased active PIP3 = decreased AKT anabolic signals (proliferation, migration, survival).	INPP5D
G6PD	Glucose 6 phosphate dehydrogenase	ko01100	Metabolic pathways	In KEGG, G6PDH comes up in 3 metabolism pathways: carbon metabolism, pentose phosphate, & glutathione. Increased G6PDH = increased NADPH, increased reduced glutathione (decreased ROS, increased drug removal), increased pyruvate (energy, glycolysis, OxPhos), Histidine production, nucleic acid production.	G6PD																									Increased glutathione, increased drug detoxification
PLOD3	Procollagen-lysine, 2-oxoglutarate, 5-dioxegenase 3	ko01100	Metabolic pathways	PLOD3 participates in metabolism mainly via O-linked glycan biosynthesis, but its upregulation leads to liver fibrosis, cirrhosis, and cancer.	PLOD3
AGPAT3	1-Acylglycerol-3-phosphate O-acyltransferase-3	ko01100	Metabolic pathways	AGPAT3 participates mainly in glycerolipid & glycerophospholipid metabolisms. Increased AGPAT3 = increased phospholipid production, triglyceride production (fat anabolism), & increased GPI anchor synthesis.	AGPAT3
SGPL1	Sphingosine-1-phosphate lyase 1	ko01100	Metabolic pathways	Increased SGPL1 = increased sphingosine-P to phosphoethanolamine = increased production of phospholipids: glycerophospholipid & sphingomyelin = increased production of prostaglandins & leukotrienes (inflammation), increased lipid raft formation (PI3K/AKT anabolic pathways), increased apoptosis via sphingomyelin to ceramide hydrolysis.	SGPL1								Increased PI3K/AKT survival, Increased Apoptosis from ceramide
AK2	Adenylate kinase 2	hsa01100	Metabolic pathways	The primary function of AK2 is the conversion of AMP/dAMP to ADP/dADP, to become ATP or dATP for RNA/DNA synthesis. A secondary function is production of Thymidine-triphosphate, which has a specific enzyme to convert it back to Thymidine-diphosphate for use in the brain as an inducer of glucose catabolism for energy. Decreased AK2 = decreased RNA/DNA synthesis & brain energy production from gluco…	AK2
PNP	Purine nucleoside phosphorylase	ko01100	Metabolic pathways	Decreased nucleotide synthesis. Decreased glycine. Immune cell death (dNTP hypertoxicity), decreased immune function.	PNP
ENO3	Enolase 3	hsa01100	Metabolic pathways	Decreased energy production. Decreased glycolysis. Decreased pyruvate for OxPhos. Decreased acetyl-CoA for OxPhos. Decreased amino acid synthesis. Decreased glycogen storage. Decreased lipid anabolism.	ENO3
COX6B1	Cytochrome C oxidase subunit 6B1	hsa01100	Metabolic pathways	Decreased energy production. Decreased mitochondrial complex-IV respiratory chain (decreased OxPhos). Increased ROS & oxidative stress. Decreased Mitochondrial membrane potential	COX6B1																									Mitochondrial membrane potential altered
MTAP	Methylthioadenosine phosphorylase	ko01100	Metabolic pathways	Decreased salvage of methionine (amino acid), decreased salvage of adenine (nucleic acid)	MTAP
ATIC	5-aminoimidazole-4-carboxamide ribonucleotide formyltransferase/IMP cyclohydrolase	hsa01100	Metabolic pathways	Decreased purine/DNA synthesis	ATIC
AMY2B	Amylase alpha 2B	hsa01100	Metabolic pathways	Decreased initiation of the digestion of carbohydrates. Decreased glucose production. Decreased energy production. Decreased production of short-chain fatty acids from fiber (increased hyperglycemia, increased inflammation, increased ROS, decreased lipid catabolism, increased serum cholesterol)	AMY2B																									Hyperglycemia
Hmga2	High mobility group AT-hook 2	ko05206	MicroRNAs in cancer	HMGA2 is normally only expressed during embryogenesis. Its expression in adult cells often correlates with cancer. It is repressed by miR Let-7 in adulthood. HMGA2 promotes mesenchymal stem cells to become adipocytes. HMGA2 overexpression can increase adiposity & promote cancer development.	Hmga2
ATP2B4	ATPase plasma membrane Ca+2 transporting 1	hsa04978	Mineral absorption	Increased expression by VitD. Activated by PKG. Reabsorbs Ca+2 into the blood from urine.	ATP2B4																									Increased Ca+2 resorption from urine
GNAI1	G-protein subunit alpha i1 [G(i)]	hsa05032	Morphine addiction	In VTA of brain, increased G(i) expression in GABA-ergic pre-synaptic cleft cells due to exposure of morphine de-regulates the inhibitory mechanisms of GABA vesicle release into cleft and leads to adaptation to chronic morphine. Decreased G(i) would decrease or slow this adaptation (addiction) to morphine.	GNAI1																									Decreased addiction to Morphine
RNPS1	RNA binding protein with serine rich domain 1	ko03015	mRNA surveillance pathway	RNPS1 regulates mRNA splicing, decay, export, and chaperoning. Increased RNPS1 transcripts found in hepatic steatosis & even higher in NAFLD. Decreased RNPS1 might indicate lower steatosis and/or NAFLD, but it also decreases all mRNA transcripts' stability & fidelity. Decreased protein production.	RNPS1																									Decreased NAFLD, decreased mRNA fidelity
GLB1	beta-galactosidase	H00421	Mucopolysaccharidosis	Mucopolysaccharidosis is caused by decreased levels of enzymes that degrade glycosaminoglycans. Here, beta galactosidase is increased, not decreased, presumably decreasing chances of mucopolysaccharidosis.	GLB1
ENO3	Enolase 3	H01762	Muscle glycogen storage disease	Impaired glycolysis causes increased glycogen storage, decreased glycogenolysis = increased muscle glycogen storage disease, decreased energy production.	ENO3
SGPL1	Sphingosine-1-phosphate lyase 1	H01657	Nephrotic syndrome	Nephrotic syndrome is caused by deficiency of SGPL1, leading to buildup of the bioactive Sphingosine-1-P. Here we have overexpression of SGPL1, which might decrease levels of S1P, decreasing proliferation, decreasing migration.	SGPL1
P2RX4	Purinergic receptor P2X 4	ko04080	Neuroactive ligand-receptor interaction	Decreased P2RX4 on neurons decreases their sensitivity to ATP, decreasing the influx of Ca+2 into that neuron.	P2RX4
PNP	Purine nucleoside phosphorylase	ko00760	Nicotinate and nicotinamide metabolism	Decreased production of nicotinate & nicotinamide = decreased NAD+/NADH+, decreased energy production, increased oxidative stress, decreased pyruvate production for OxPhos, decreased amino acid production, decreased GSH, decreased drug detox,	PNP																									decreased glutathione, decreased drug detox
NPC2	NPC intracellular cholesterol transporter 2	H00136	Niemann-Pick disease type C	Niemann Pick disease is caused by dysfunctional (decrease) NPC2. Here we have increased NPC2. Increased NPC2 increases cholesterol processing, bile processing, lipid processing, and steroid processing.	NPC2																									increased steroid synthesis
CYCS	Somatic Cytochrome C	hsa04932	Non-alcoholic fatty liver disease	Excess fatty acids stress the mitochondrion with ROS and caspase activity, releasing CYCS to the cytoplasm to induce apoptosis. Decreased CYCS decreases apoptosis. However, before moving to cytosol, CYCS is also one of the mitochondrial enzymes that processes fats for energy, and its downregulation increases ROS generation, and decreases lipid catabolism.	CYCS																									Decreased NAFLD
COX6B1	Cytochrome C oxidase subunit 6B1	hsa04932	Non-alcoholic fatty liver disease	Decreased Cox6B1 = decreased fatty acid processing, worsening NAFLD. Increased ROS. Decreased lipid catabolism. Increased apoptosis/fibrosis.	COX6B1																									Increased NAFLD
MTHFD1L	Methylenetetrahydrofolate dehydrogenase (NADP+ dependent) 1 like	ko00670	One carbon pool by folate	Increased MTHFD1L converts tetrahydrofolate (THF) to formyl-THF in the folic acid recycling for "one carbon pool". All of the different forms of folate in this cycle contribute to things: methionine synthesis, homocysteine removal, dTMP/dUMP synthesis, DNA methylation, purine synthesis.	MTHFD1L
ATIC	5-aminoimidazole-4-carboxamide ribonucleotide formyltransferase/IMP cyclohydrolase	hsa00670	One carbon pool by folate	Decreased ATIC means decreased formation of Formyl-THF, decreased folate cycle = decreased amino acids, increased inflammation, decreased nucleotide synthesis	ATIC
GLB1	beta-galactosidase	hsa00511	Other glycan degradation	Increased GLB1 increases degradation of Sphingosine-1-P to ceramide = increased apoptosis, increased senescence, increased inflammatory cytokine release.	GLB1																									increased senescence
G6PD	Glucose 6 phosphate dehydrogenase	H00101	Other phagocyte defects	Increased G6PD acitivity is found in activated liver innate immune cells (Kupffer cells, stellate macrophages) that are actively phagocytosing debris & mibrobes in the liver sinusoids. Increased immune activity. Increased inflammation.	G6PD
PLOD3	Procollagen-lysine, 2-oxoglutarate, 5-dioxegenase 3	ko00514	Other types of O-glycan biosynthesis	Increased hydroxylation of lysine residues of collagen motif-containing proteins allows for the addition of O-linked galactose types of glycans to be added (proteoglycan). Linkages of these proteoglycans in the liver lead to fibrosis, cirrhosis, then cancer.	PLOD3
COX6B1	Cytochrome C oxidase subunit 6B1	hsa00190	Oxidative phosphorylation	Decreased energy production. Decreased OxPhos. Increased ROS & oxidative stress.	COX6B1
GNAI1	G-protein subunit alpha i1 [G(i)]	hsa04921	Oxytocin signaling pathway	Normally G(i) would be partially activated by Oxytocin receptor to inhibit AC/PKA. Decreased G(i) = decreased negative feedback to inhibit Oxytocin receptor expression, decreased breast cancer cell proliferation, and increased inhibition of PLC's functions by PKA = decreased cardiomyocyte proliferation, decreased trophism of myometrium, decreased glucose uptake by skeletal muscle (hyperglycemia),…	GNAI1																									Increased hyperglycemia, increased atherosclerosis
CYCS	Somatic Cytochrome C	hsa04115	p53 signaling pathway	If cell/DNA damage is beyond repair, P53 signaling induces mitochondrial CYCS to become cytosolic and induce apoptosis. Decreased CYCS = decreased P53-induced apoptosis = increased cancer, increased inflammatory cytokine release, increased senescence & oxidative stress, decreased tissue function.	CYCS																									Increased senescence
ATP2B4	ATPase plasma membrane Ca+2 transporting 1	hsa04972	Pancreatic secretion	Increased expression of ATP2B4 would increase Ca+2 efflux out of pancreatic acinar cells toward the basolateral interstitium. Decreased intracelllular Ca+2 = decreased synthesis, degranulation, & flow of pancreatic enzymes. Decreased digestion, decreased nutritional uptake, decreased energy production, decreased lipid production, decreased protein production, decreased carbohydrate production (gl…	ATP2B4																									Increased Ca+2 efflux.
AMY2B	Amylase alpha 2B	hsa04972	Pancreatic secretion	Decreased initiation of the digestion of carbohydrates. Decreased glucose production. Decreased energy production. Decreased production of short-chain fatty acids from fiber (increased glycemia, increased inflammation, increased ROS, decreased lipid catab	AMY2B																									Hyperglycemia
GNAI1	G-protein subunit alpha i1 [G(i)]	hsa04928	Parathyroid hormone synthesis, secretion and action	In parathyroid tissue, decreased G(i) = increased cAMP= increased PTH production & release. At target tissues, via PTH receptor signal, decreased G(i) = decreased kidney & bone cell ECM-bound RTK signal = decreased bone growth (osteoporosis), decreased kidney cell growth, despite increased Ca+ resorption & availability	GNAI1																									Increased osteoporosis, increased Ca+2 resorption from Urine.
CYCS	Somatic Cytochrome C	hsa05012	Parkinson disease	In PD, a variety of stresses induce dopaminergic neuron mitochondrial release of CYCS, increasing apoptosis. Decreased CYCS would decrease the rate of apoptosis in PD.	CYCS																									Decreased Parkinsons severity
COX6B1	Cytochrome C oxidase subunit 6B1	hsa05012	Parkinson disease	In PD, a variety of stresses induce dopaminergic neuron mitochondrial dysfunction, decreasing energy production. Decreased COX6B1 would worsen the dysfunction, decrease energy production further, and worsen PD.	COX6B1																									Increased Parkinsons severity
GNAI1	G-protein subunit alpha i1 [G(i)]	hsa05012	Parkinson disease	In PD, death of dopaminergic neurons decreases available dopamine in synapses to spiny projection motor neurons. Dopamine receptors on these spiny neurons normally activate G(i) to inhibit AC/cAMP/PKA, decreasing the spontaneous motor activity of the spiny neurons. PD causes decreased dopamine, so G(i) is already low, causing PD tremors. Even further decreased G(i) would exacerbate the PD tremors.	GNAI1																									Increased Parkinsons severity
VPS13C	vacuolar protein sorting 13 homolog C	H01600	Parkinsonian syndrome	Parkinsonian syndrome is caused by a mutation that makes VPS13C non-functional. Here we have over-expression of VPS13C. It is involved in trafficking proteins between the Golgi network and other cell compartments.	VPS13C
NCL	Nucleolin	ko05130	Pathogenic Escherichia coli infection	NCL is part of the complex that allows pathogenic Ecoli to signal to inhibit inflammatory responses, and also to build the "pedestal" for bacterial cell invasion. Decreased NCL would allow increased inflammatory response to bacterial contact, and prevent bacterial cell invasion bypreventing pedestal formation.	NCL																Less severe E-coli infection
CYCS	Somatic Cytochrome C	hsa05130	Pathogenic Escherichia coli infection	Pathogenic Ecoli infect cells with their proteins that inhibit apoptosis, including inhibition of release of CYCS from mitochondria. Decreased CYCS would decrease apoptosis even further, worsening the infection.	CYCS																Worse E coli infection
CYCS	Somatic Cytochrome C	hsa05200	Pathways in cancer	Oncogenes that suppress apoptosis in cancer already include mechanisms that prevent CYCS translocation to the cytoplasm to initiate apoptosis. Decreased expression of CYCS would further inhibit apoptosis, worsening cancer.	CYCS														worse cancer
GNAI1	G-protein subunit alpha i1 [G(i)]	hsa05200	Pathways in cancer	In many cancers, downstream of various GPCRs, G(i) would inhibit PKA, and induce ROCK. This would inhibit migration and metastasis. Decreased G(i) causes increased cancer cell migration, metastasis, and worsens cancer.	GNAI1														worse cancer
G6PD	Glucose 6 phosphate dehydrogenase	ko00030	Pentose phosphate pathway	Increased NADPH, Increased nucleotides, Increased Histidine, Increased glyceraldehyde-3P, decreased ROS/oxidative stress	G6PD
DECR2	2,4-dienoyl-CoA reductase 2	ko04146	Peroxisome	Decreased beta-oxidation of fatty acyl-CoA. Decreased fat catabolism.	DECR2
CFL1	Cofilin 1	hsa05133	Pertussis	During Bortedella Pertussis bacterial infection, bacterial protein ACT activates cofilin activity to rearrange the cytoskeleton, preventing phagosomes from destroying the bacteria. Increased cofilin aids the pathogenesis of the bacteria by increasing cytoskeletal rearrangement more.	CFL1																Worse pertussis infection
GNAI1	G-protein subunit alpha i1 [G(i)]	hsa05133	Pertussis	During Bortedella Pertussis bacterial infection, bacterial protein Ptxa inhibits G(i) from signaling from TLRs to increase inflammatory cytokine release for immune recruitment for apoptosis. Decreased G(i) further helps suppress this immune response activation, worsening the infection.	GNAI1																Worse pertussis infection
Mbl1	Mannose binding lectin (protein A) 1	mmu04145	Phagosome	Increased Mbl1 increases recognition & binding of mannose on surfaces of pathogens, increasing their desctruction by phagocytosis. Increased innate immune function.	Mbl1
DYNC1H1	Dynein cytoplasmic 1 heavy chain 1	hsa04145	Phagosome	Increased dynein increases microtubule-mediated phagocytosis of pathogens (cytoskeletal dynamics). Increased innate immune function.	DYNC1H1
INPP5D	Inositol polyphosphate 5-phosphatase D	ko04070	Phosphatidylinositol signaling system	INPP5D converts the active PIP3 form to PIP2, allowing its recycling for use by PI3Ks for signaling. Decreased active PIP3 = decreased AKT anabolic signals (proliferation, migration, surivival).	INPP5D
PIP4P2	Phosphatidylinositol-4,5-bisphosphate 4-phosphatase 2	hsa04070	Phosphatidylinositol signaling system	Increased PIP4P2 = increased conversion of PIP2 to PIP1, decreasing the signaling capabilities of PIP2. = Decreased macrophage phagocytosis, decreased PLC activity to form DAG/IP3, decreased RTK, decreased proliferation, migration, mitogenic signals.	PIP4P2
AGPAT3	1-Acylglycerol-3-phosphate O-acyltransferase-3	ko04072	Phospholipase D signaling pathway	Increased AGPAT3 = increased production of Phosphatidic acid (PA), which is also produced by PLD signaling pathway. Increased PA = increased phospholipids, increased fat anabolism, increased survival (via mTOR), increased mitogenic proliferation/migration (via Raf), increased migration (via DAG & S1P)	AGPAT3
GNAI1	G-protein subunit alpha i1 [G(i)]	hsa04611	Platelet activation	Normally G(i) would partially inhibit activation of platelet for coagulation & complement cascade activation. Decreased G(i) = increased platelet activation/thrombosis/coagulation, increased complement activation, increased immune cell activation, increased ROS/oxidative stress.	GNAI1																									Increased complement activity, increased platelet activity & coagulation
CYCS	Somatic Cytochrome C	hsa01524	Platinum drug resistance	Platinum drugs cause cancer cell death by apoptosis. Cancer resistance to platinum drugs decreases apoptosis. Decreased CYCS = even more decreased apoptosis, worsening cancer resistance to platinum drugs.	CYCS														worse cancer
TOP2B	DNA topoisomerase II beta	hsa01524	Platinum drug resistance	TOP2B increases resistance to platinum drugs by repairing the DNA damage that the drug does, helping cancer survive the drug. Decreased TOP2B decreases resistance to platinum drugs by allowing damaged DNA to accumulate, leading to cancer cell apoptosis. Outside of platinum drug resistance, decreased TOP2B also decreases all normal cells' survival, proliferation, protein production.	TOP2B														less drug resistance = less bad cancer
CYCS	Somatic Cytochrome C	hsa05020	Prion disease	In prion disease, misfolded prion proteins increase a large number of cell stressors (oxidative, complement, ubiquitin, lysosome, proteasome, ER stress, etc) that induce CYCS release from mitochondria for apoptosis. Decreased CYCS = decreased apoptosis, but worsened disease because the misfolded prions have longer to convert other prion proteins into the pathogenic form.	CYCS																									Worsened prion disease
COX6B1	Cytochrome C oxidase subunit 6B1	hsa05020	Prion disease	In prion disease, misfolded prion proteins increase a large number of cell stressors (oxidative, complement, ubiquitin, lysosome, proteasome, ER stress, etc), that decrease mitochondrial function, adding further stress to the cells. Decreased COX6B1 from within the mitochondria exacerbates this stress, worsening prion disease with decreased energy production, and increased oxidative stress.	COX6B1																									Worsened prion disease
GNAI1	G-protein subunit alpha i1 [G(i)]	hsa04914	Progesterone-mediated oocyte maturation	Progesterone works through a KEGG-unidentified GPCR to activate G(i) to inhibit AC/cAMP/PKA. PKA inhibits the expression of the genes required to initiate meiosis-1. Decreased G(i) means more activity of PKA, and decreased expression of genes for meiosis-1 to occur, thus decreased oocyte maturation.	GNAI1																									Decreased germ cell maturation
SRP19	Signal recognition particle 19	hsa03060	Protein export	Increased ribosome-located binding & targeting of proteins destined for the plasma membrane transportation and for secretion (e.g. pancreas). Increased protein transport.	SRP19
LUM	Lumican	ko05205	Proteoglycans in cancer	In bone cancer cells, increased Lumican proteoglycan (which contains keratan sulfate GAG) binds collagen ECM, inhibits TGFβ-induced cancer cell arrest. However, it does inhibit MDM2, releasing its inhibition on P53. Lumican also activates FasL to induce apoptosis, together with P53, decreasing the severity of the cancer.	LUM						Increased proliferation from inhibition of TGFβ, decreased proliferation due to P53 inhibition.								Less bad cancer
AQP1	Aquaporin 1	ko04964	Proximal tubule bicarbonate reclamation	In nephron proximal tubules AQP1 imports water and CO2 into the tubule cells from urine. The CO2 is converted to carbonic acid by carbonic anhydrase, thus reclaiming the bicarbonate. Decreased AQP1 = decreased reclamation of the CO2 for reclamation of bicarbonate, altering blood pH physiology. AQP1 decrease also decreases water re-uptake and with it sodium reuptake, causing hyponatrimia.	AQP1																									Decreased blood physiology balance, decreased nephron water/CO2 reclamation.
AK2	Adenylate kinase 2	hsa00230	Purine metabolism	AK2 converts AMP/dAMP to ADP/dADP, to become ATP or dATP for RNA/DNA synthesis. Decreased AK2 decreases nucleotide synthesis.	AK2
PNP	Purine nucleoside phosphorylase	ko00230	Purine metabolism	Decreased synthesis of Adenine/Guanine, deoxy-Adenine/Guanine nucleotides. Decreased DNA production.	PNP
ATIC	5-aminoimidazole-4-carboxamide ribonucleotide formyltransferase/IMP cyclohydrolase	hsa00230	Purine metabolism	ATIC initiates the conversion steps of histidine to Adenine. Decreased ATIC = decreased Adenine nucleotide synthesis for DNA.	ATIC
PNP	Purine nucleoside phosphorylase	ko00240	Pyrimidine metabolism	Decreased conversion of deoxyUTP to Uracil nulceotide, decreased RNA synthesis.	PNP
GNAI1	G-protein subunit alpha i1 [G(i)]	hsa04015	Rap1 signaling pathway	Various GCPRs signal through G(i) to activate Rap1-GTPase activating proteins, initiating RAP1 cycling. Decreased G(i) = decreased Rap1 = decreased cell adhesion, migration, polarity, proliferation.	GNAI1
CFL1	Cofilin 1	hsa04810	Regulation of actin cytoskeleton	Increased cofilin-1 = increased actin cytoskeleton polymerization cycling = increased migration & loss of cell structure.	CFL1
GNAI1	G-protein subunit alpha i1 [G(i)]	hsa04923	Regulation of lipolysis in adipocytes	In WAT, normally after feeding, G(i) inhibits cAMP/PKA. Decreased G(i) = more like fasted WAT = increased PKA = lipolysis, increased FFA/glycerol into circulation.	GNAI1
GNAI1	G-protein subunit alpha i1 [G(i)]	hsa04926	Relaxin signaling pathway	In relaxin signaling, G(i) normally inhibits membrane AC -> cAMP. Decreased G(i) = increased AC = decreased germ cell maturation, increased cortisol response to stress, decreased apetite, decreased colon motility, increased inflammation, fibrosis (liver, lung, heart), angiogenesis.	GNAI1																									Decreased germ cell maturation, increased cortisol release, increased angiogenesis
ACE	Angiotensin I converting enzyme	H00575	Renal tubular dysgenesis	Renal tubular dysgenesis is a recessive genetic disease that causes disformation of proximal renal tubules during embryogenesis. Our ACE1 protein is decreased in adults and does not cause RTD.	ACE
ACE	Angiotensin I converting enzyme	ko04924	Renin secretion	ACE converts Ang1 to Ang2, which activates Angiotensin receptor, which acts via G(q) -> PLC -> Ca+2/IP3 -> PDE to inhibit cAMP (becomes AMP), inhibiting PKA to induce expression of Renin. So decreased ACE = increased Renin expression & secretion = increased angiotensin 1, but not angiotensin 2. So blood pressure is not decreased, and also resorption of water is decreased.	ACE																									Decreased nephron water resorption
AQP1	Aquaporin 1	ko04924	Renin secretion	Decreased AQP1 on glomerular cells = decreased water movement from blood into glomerulus for filtration. Decreased kidney function. Decreased water-electrolyte balance for blood physiology. Decreased excretion of metabolic wastes. Decreased sensation of blood pressure for regulation of Renin release = decreased blood pressure.	AQP1																									Increased buildup of toxins, decreased balance in blood physiology
GNAI1	G-protein subunit alpha i1 [G(i)]	hsa04924	Renin secretion	Decreased G(i) = decreased inhibition of PKA activation = increased Renin production & secretion. Increased Renin = increased blood pressure	GNAI1
ACE	Angiotensin I converting enzyme	ko04614	Renin-angiotensin system	Decreased ACE = decreased degradation of bradykinin = decreased vasoconstriction, decreased angiotensin 2 = no increase in BP, decreased aldosterone release, decreased blood pressure	ACE
AK2	Adenylate kinase 2	H01128	Reticular dysgenesis	Reticular dysgenesis (RD) is a perinatal-lethal congenital severe-combined immunodeficiency. Our downregulated AK2 is not RD.	AK2
Rpl34 (includes others)	Mitochondrial ribosomal protein L34	hsa03010	Ribosome	Increased RPL34 = mitochondrial ribosomal component = increased translation of mitochondrial electron transport chain proteins = increased energy production, increased OxPhos	Rpl34 (includes others)
RPS4Y1	Ribosomal protein S4 Y-linked 1	hsa03010	Ribosome	Increased cytoplasmic 40S ribosome component RPS4Y1 = increased protein translation.	RPS4Y1
RPS15	Ribosomal protein S15	ko03010	Ribosome	Increased cytoplasmic 40S ribosome component RPS15 = increased protein translation	RPS15
FAU	FAU ubiquitin like and ribosomal protein S30 fusion	hsa03010	Ribosome	Increased cytoplasmic 30S ribosome component FAU = increased protein translation	FAU
RPL8	Ribosomal protein L8	ko03010	Ribosome	Increased cytoplasmic 60S ribosome component RPL8 = increased protein translation	RPL8
NUP98	Nucleoporin 98 and 96 precursor	hsa03013	RNA transport	Increased NUP98 = increased translocation of mRNAs from nucleus to ribosomes for translation = increased protein synthesis.	NUP98																									Increased mRNA transport
RNPS1	RNA binding protein with serine rich domain 1	ko03013	RNA transport	RNPS1 regulates mRNA splicing, decay, export, and chaperoning. Increased RNPS1 transcripts found in hepatic steatosis & even higher in NAFLD. Decreased RNPS1 might indicate lower steatosis and/or NAFLD, but it also decreases all mRNA transcripts' stability & fidelity = decreased protein production.	RNPS1																									Decreased RNA fidelity, Decreased NAFLD
ATP2B4	ATPase plasma membrane Ca+2 transporting 1	hsa04970	Salivary secretion	Increased ATP2B4 = increased removal of Ca+2 from salivary acinar cells to basolateral interstitium = decreased cytoplasmic Ca+2 = decreased docking / fusion of enzyme secretory granule to release salivary enzymes into lumen = decreased digestion, decreased energy production, decreased protein production	ATP2B4																									Increase intracellular Ca+2 efflux
AMY2B	Amylase alpha 2B	hsa04970	Salivary secretion	Decreased AMY2B amylase = decreased initiation of carbohydrate digestion = Decreased glucose breakdown. Decreased energy production. Decreased production of short-chain fatty acids from fiber (increased glycemia, increased inflammation, increased ROS, decreased lipid catabolism, increased serum cholesterol)	AMY2B
GNAI1	G-protein subunit alpha i1 [G(i)]	hsa04726	Serotonergic synapse	In serotonergic synapse, post-synaptic neuron, G(i) induces PLC, inhibits PKA. Decreased G(i) = increased post-synaptic signaling, increased synaptic plasticity, increased ion channel expression.	GNAI1																									Increased neuron plasticity, increased serotonergic signaling
CYCS	Somatic Cytochrome C	hsa05222	Small cell lung cancer	Small cell lung cancer already decouples CYCS activation of caspases for apoptosis, so cancer was already bad. Decreased CYCS = even less apoptotic signal = worse cancer.	CYCS														Worse cancer
GLB1	beta-galactosidase	hsa00600	Sphingolipid metabolism	Increased GLB1 = increased cleaving off of galactose to make ceramide from lactosylceramide (increased ceramide = increased apoptosis, senescence, inflammatory cytokine release). Increased Sphingolipid synthesis. Increased sphingolipid signaling = survival, proliferation, migration.	GLB1								Decreased survival from ceramide, increased survival from sphingolipid signaling																	Increased senescence
SGPL1	Sphingosine-1-phosphate lyase 1	ko00600	Sphingolipid metabolism	Increased SGPL1 = increased conversion of Sphingosine-P to Phosphoethanolamine = increased sphingomyelin, glycerophospholipids, prostaglandins, leukotrienes, inflammation, lipid rafts (mitogen signaling = proliferation, migration, survival).	SGPL1
GNAI1	G-protein subunit alpha i1 [G(i)]	hsa04071	Sphingolipid signaling pathway	Sphingosine-1-P receptors activate G(i) to increase Ras & PI3K/NOS. Decreased G(i) = decreased survival, decreased proliferation, decreased vasodilation (decreased NO), decreased cardioprotection	GNAI1
GLB1	beta-galactosidase	H00423	Sphingolipidosis	Sphingolipidosis is a congenital disorder with decreased GLB1 function. Here, GLB1 is increased, and it is not congenital.	GLB1
DYNC1H1	Dynein cytoplasmic 1 heavy chain 1	H00455	Spinal muscular atrophy	Spinal muscular atrophy (SMALED1) is caused by a mutation with dysfunctional DYNCH1. Here we had increased expression of wild-type DYNCH1.	DYNC1H1
CYCS	Somatic Cytochrome C	hsa05017	Spinocerebellar ataxia	In spinocerebellar ataxia, various genetic mutations increase cell stress in cerebellar purkinje fiber neurons, causing ion imbalance, long-term firing depression, and CYCS translocation from mitochondria to cytoplasm = apoptosis. Decreased CYCS = decreased apoptosis = less severe diseaase?	CYCS
HNRNPC	Heterogeneous nuclear ribonucleoprotein C	ko03040	Spliceosome	Increased mRNA processing, splicing, and transportation to ribosomes for translation. Increased protein production.	HNRNPC																									Increased RNA fidelity
AMY2B	Amylase alpha 2B	hsa00500	Starch and sucrose metabolism	Decreased AMY2B amylase = decreased initiation of carbohydrate digestion = Decreased glucose breakdown. Decreased energy production. Decreased production of short-chain fatty acids from fiber (increased glycemia, increased inflammation, increased ROS, decreased lipid catabolism, increased serum cholesterol)	AMY2B																									increased hyperglycemia
AK2	Adenylate kinase 2	H00092	T-B-Severe combined immunodeficiency	In T-B SCID, dysregulated AK2 production of nucleotides left insufficient ADP for production of ATP via OxPhos. Lack of ATP = T-cells, B-cells, NK cells = immune cell death. Decreased immune function (severe combined immunodeficiency). Decreased AK2, in general also decreases purine nucleotide production	AK2
FMOD	Fibromodulin	ko04350	TGF-beta signaling pathway	Fibromodulin binds/inhibits TGFb1 from binding its receptors. Increased FMOD = increased proliferation, decreased fibrosis, decreased ECM, decreased immunosuppression, decreased apoptosis (increased survival, migration).	FMOD
COX6B1	Cytochrome C oxidase subunit 6B1	hsa04714	Thermogenesis	In BAT mitochondria decoupled with UCP1 for thermogenesis, an active proton gradient is still required to provide the energy. Decreased COX6B1 = decreased complex IV proton gradient formation, decreased thermogenesis.	COX6B1																									Decreased mitochondrial membrane potential
AK2	Adenylate kinase 2	hsa00730	Thiamine metabolism	Decreased AK2 = decreased production of Thiamine triphosphate, which has a specific enzyme to convert it back to Thiamine diphosphate for use in the brain as an inducer of glucose catabolism for energy. Decreased AK2 = decreased thiamine-3P may have long-term thiamine stability implications.	AK2
CYCS	Somatic Cytochrome C	H00978	Thrombocytopenia	Genetic thrombocytopenia (THC4) due to CYCS mutations = megakaryocytes undergoing apoptosis due to decreased OxPhos, not CYCS transport to the cytoplasm. Decreased overall CYCS may mimic this phenotype with dysfunctional platelets (decreased immune function) & decreased clotting.	CYCS																									decreased coagulation
Hmga2	High mobility group AT-hook 2	ko05202	Transcriptional misregulation in cancer	HMGA2 is normally only expressed during embryogenesis. Its expression in adult cells often correlates with cancer. It is repressed by miR Let-7 in adulthood. HMGA2 promotes mesenchymal stem cells to become adipocytes. HMGA2 overexpression can increase adiposity (lipid anabolism) & promote cancer development.	Hmga2														Increased promotion of cancer
TRIM32	Tripartite motif containing 32	ko04120	Ubiquitin mediated proteolysis	TRIM32's Ubiquitin Ligase activity regulates many proteins. TRIM32 expression in the liver is very low. TRIM32 also negative regulates P53, so down-regulation of TRIM32 may increase P53 to decrease chances of oncogenesis but also increase senescence.	TRIM32														Decreased chances of cancer											Increased senescence
Hmga2	High mobility group AT-hook 2	H01640	Uterine leiomyoma	HMGA2 is normally only expressed during embryogenesis. Its expression in adult cells often correlates with cancer. It is repressed by miR Let-7 in adulthood. HMGA2 promotes mesenchymal stem cells to become adipocytes. HMGA2 overexpression can increase adiposity (lipid anabolism) & promote cancer development.	Hmga2														Increased promotion of cancer
DYNC1H1	Dynein cytoplasmic 1 heavy chain 1	hsa04962	Vasopressin-regulated water reabsorption	Increased DYNC1H1 = increased transport of AQP vesicles to urinary lumen side of collecting duct cells. Increased AQP = increased water resorption in response to AVP = Hypertension	DYNC1H1																									Increased nephron water transport
CYCS	Somatic Cytochrome C	hsa05416	Viral myocarditis	Group-B Coxsackievirus infection of cardiomyocytes activates early caspases, which increase CYCS induction of apoptosis. Decreased CYCS = decreased cardiomyocyte apoptosis/ decreased viral myocarditis.	CYCS																Decreased severity of Coxsackie viral myocarditis
					up	7	7	5	12	23	8	6	21	6	4	7	10	17	13	7	14	5	7	13	5	5	7	2	9
					down	27	10	10	5	9	15	9	14	10	9	6	13	3	5	15	7	10	7	5	17	5	2	9	1
