# Supplementary material for: Understanding Mechanisms Underlying Non-Alcoholic Fatty Liver Disease (NAFLD) in Mental Illness: Risperidone and Olanzapine Alter the Hepatic Proteomic Signature in Mice
Source: Int J Mol Sci. 2020 Dec 8;21(24):9362. doi: 10.3390/ijms21249362 (PMC7763698; doi:10.3390/ijms21249362)
Supplement: Supplementary file 1 [file ijms-21-09362-s001.zip › ijms-1004946-supplementary/Revised manuscript and supplemental data file/S4_Predicted_functions_counts_categories.xlsx]

## Sheet: RIS & OLAN predicted functions 
SHARED PREDICTED FUNCTIONS											NOT SHARED PREDICTED FUNCTIONS
RISPERIDONE	Up	Down	Total		OLANZAPINE	Up	Down	Total			RISPERIDONE	Up	Down	Total		OLANZAPINE	Up	Down	Total
Energy production	41	62	103		Energy production	7	27	34			Mitochondria genesis	11		11		Intracellular response to micorbes: infection severity	14	7	21
Migration/motility	55	21	76		Migration/motility	6	9	15			Protein misfolding	9	1	10		Intracellular Ca+2 export	8	2	10
Amino Acid production	32	37	69		Amino Acid production	7	10	17			Fatigue	5		5		Senescence	6		6
Inflammation / inflammatory cytokine production	47	18	65		Inflammation / inflammatory cytokine production	23	9	32			Anemia	4		4		Mitochondrial membrane potential		5	5
Survival	49	6	55		Survival	21	14	35			drug resistance	4		4		Blood physiology imbalance	2	2	4
Proliferation	46	6	52		Proliferation	8	15	23			Oxalate liver/kidney toxicity	4		4		Na+/H2O exchange in nephrons	1	3	4
Protein production	13	37	50		Protein production	7	6	13			Pain	3		3		A.L.S. severity	1	2	3
Oxidation glycation ROS aging	34	10	44		Oxidation glycation ROS aging	17	3	20			Hepatocyte de-differentiation	2		2		Addiction Behavior		3	3
Glycolysis	36	7	43		Glycolysis	6	10	16			Insulin secretion	2		2		cardiac contractility	1	2	3
Lipid catabolism	27	9	36		Lipid catabolism	5	10	15			Alcohol/aldehyde toxicity	1		1		complement	3		3
Immune System	25	11	36		Immune System	10	13	23			Behavior: stress eating	1		1		Glutathione	2	1	3
Cancer	25	7	32		Cancer	13	5	18			Buildup of Histamine/5HT/Norepinephrine	1		1		Myelination	2	1	3
Lipid anabolism	24	2	26		Lipid anabolism	12	5	17			Catecholamine neurotransmitter intracellular buildup	1		1		NOS/[NO]/vasorelaxation	1	2	3
TCA/OxPhos/ETC	16	9	25		TCA/OxPhos/ETC	4	9	13			Choline buildup/excess	1		1		Alzheimers severity	1	1	2
Nucleic acid synthesis	7	13	20		Nucleic acid synthesis	7	15	22			epithelial keratosis	1		1		Germ cell maturation in gonadal tissues		2	2
Insulin sensitivity	6	9	15		Insulin sensitivity	1	1	2								Huntington's Disease severity	1	1	2
Drug / toxin breakdown	8	7	15		Drug/toxin breakdown	2	5	7								Prion disease severity	2		2
Lysosome function	10	3	13		Lysosome function	2	1	3								RNA transport	2		2
Steroidogenesis	3	5	8		Steroid production	2	1	3								Cell nucleus function		1	1
Cytoskeletal dynamics / intracellular transport		7	7		Cytoskeletal dynamics / intracellular transport	13	5	18								Circadian rhythm disruption	1		1
Phospholipid synthesis		7	7		Phospholipid production	7	2	9								Growth Hormone production/secretion	1		1
Blood pressure	4	2	6		Blood pressure	7	7	14								Melanogenesis		1	1
GI function/ nutrition absorption	2	4	6		GI function	5	17	22								Parasympathetic neurobiology	1		1
atherosclerosis	4	2	6		Atherosclerosis	1	1	2								Retinal health		1	1
Cholesterol processing	1	4	5		Cholesterol processing	5	5	10								Seroterngic neurobiology	1		1
cell-cell communication	2	3	5		Cell-Cell intramembrane communication		2	2								Sympathetic neurobiology		1	1
Parkinson's severity	3	2	5		Parkinson's severity	2	1	3								Spinocerebellar ataxia severity (neuronal tissue)			0
Coagulation	4		4		coagulation	2	1	3
DNA/RNA Stability/fidelity		4	4		DNA/RNA stability/fidelity	2	3	5
Autoimmune	3		3		Autoimmune	1		1
GABAergic neuro	1	2	3		GABA-ergic neurobiology	2		2
Osteoporosis	2	1	3		osteoporosis	1		1
Bile processing		2	2		Bile processing	5	10	15
Angiogenesis	2		2		angiogenesis	1	1	2
Ca+2 resorption into blood (from urine)	2		2		Ca+2 resorption into blood (from urine)	3		3
dopaminergic neuro	2		2		Dopaminergic neurobiology		1	1
Glutamatergic neuro	2		2		Glutamatergic neurobiology	1		1
Hyperglycemia	2		2		Hyperglycemia	7		7
Neuronal plasticity	2		2		Neuronal plasticity	3	1	4
Glycogen		1	1		Glycogen	2	9	11
fibrosis	1		1		Fibrosis / cirrhosis	9	1	10
cardiac hypertrophy	1		1		Cardiac Hypertrophy		1	1
Cholinergic neuro	1		1		Cholinergic neurobiology	1		1
Cortisol	1		1		Cortisol/stress	3		3
NAFLD	1		1		NAFLD	2	4	6
SHARED PREDICTED FUNCTIONS
RISPERIDONE	Up	Down	Total	differential up/down	OLANZAPINE	Up	Down	Total
Survival	49	6	55		Survival	21	14	35
Energy production	41	62	103		Energy production	7	27	34
Inflammation / inflammatory cytokine production	47	18	65		Inflammation / inflammatory cytokine production	23	9	32
Proliferation	46	6	52		Proliferation	8	15	23
Immune System	25	11	36		Immune System	10	13	23
Nucleic acid synthesis	7	13	20		Nucleic acid synthesis	7	15	22
GI function/ nutrition absorption	2	4	6		GI function	5	17	22
Oxidation glycation ROS aging	34	10	44		Oxidation glycation ROS aging	17	3	20
Cancer	25	7	32		Cancer	13	5	18
Cytoskeletal dynamics / intracellular transport		7	7		Cytoskeletal dynamics / intracellular transport	13	5	18
Amino Acid production	32	37	69		Amino Acid production	7	10	17
Lipid anabolism	24	2	26		Lipid anabolism	12	5	17
Glycolysis	36	7	43		Glycolysis	6	10	16
Migration/motility	55	21	76		Migration/motility	6	9	15
Lipid catabolism	27	9	36		Lipid catabolism	5	10	15
Bile processing		2	2		Bile processing	5	10	15
Blood pressure	4	2	6		Blood pressure	7	7	14
Protein production	13	37	50		Protein production	7	6	13
TCA/OxPhos/ETC	16	9	25		TCA/OxPhos/ETC	4	9	13
Glycogen		1	1		Glycogen	2	9	11
Cholesterol processing	1	4	5		Cholesterol processing	5	5	10
fibrosis	1		1		Fibrosis / cirrhosis	9	1	10
Phospholipid synthesis		7	7		Phospholipid production	7	2	9
Drug / toxin breakdown	8	7	15		Drug/toxin breakdown	2	5	7
Hyperglycemia	2		2		Hyperglycemia	7		7
NAFLD	1		1		NAFLD	2	4	6
DNA/RNA Stability/fidelity		4	4		DNA/RNA stability/fidelity	2	3	5
Neuronal plasticity	2		2		Neuronal plasticity	3	1	4
Lysosome function	10	3	13		Lysosome function	2	1	3
Steroidogenesis	3	5	8		Steroid production	2	1	3
Parkinson's severity	3	2	5		Parkinson's severity	2	1	3
Coagulation	4		4		coagulation	2	1	3
Ca+2 resorption into blood (from urine)	2		2		Ca+2 resorption into blood (from urine)	3		3
Cortisol	1		1		Cortisol/stress	3		3
Insulin sensitivity	6	9	15		Insulin sensitivity	1	1	2
atherosclerosis	4	2	6		Atherosclerosis	1	1	2
cell-cell communication	2	3	5		Cell-Cell intramembrane communication		2	2
GABAergic neuro	1	2	3		GABA-ergic neurobiology	2		2
Angiogenesis	2		2		angiogenesis	1	1	2
Autoimmune	3		3		Autoimmune	1		1
Osteoporosis	2	1	3		osteoporosis	1		1
dopaminergic neuro	2		2		Dopaminergic neurobiology		1	1
Glutamatergic neuro	2		2		Glutamatergic neurobiology	1		1
cardiac hypertrophy	1		1		Cardiac Hypertrophy		1	1
Cholinergic neuro	1		1		Cholinergic neurobiology	1		1
SHARED PREDICTED FUNCTIONS
RISPERIDONE	Up	Down	Total	differential up/down	OLANZAPINE	Up	Down	Total			RISPERIDONE	Up	Down	Total		OLANZAPINE	Up	Down	Total
Migration/motility	55	21	76		Migration/motility	6	9	15			Migration/motility	55	21	76		Inflammation / inflammatory cytokine production	23	9	32
Survival	49	6	55		Survival	21	14	35			Survival	49	6	55		Survival	21	14	35
Inflammation / inflammatory cytokine production	47	18	65		Inflammation / inflammatory cytokine production	23	9	32			Inflammation / inflammatory cytokine production	47	18	65		Oxidation glycation ROS aging	17	3	20
Proliferation	46	6	52		Proliferation	8	15	23			Proliferation	46	6	52		Cancer	13	5	18
Energy production	41	62	103		Energy production	7	27	34			Energy production	41	62	103		Cytoskeletal dynamics / intracellular transport	13	5	18
Glycolysis	36	7	43		Glycolysis	6	10	16			Glycolysis	36	7	43		Lipid anabolism	12	5	17
Oxidation glycation ROS aging	34	10	44		Oxidation glycation ROS aging	17	3	20			Oxidation glycation ROS aging	34	10	44		Immune System	10	13	23
Amino Acid production	32	37	69		Amino Acid production	7	10	17			Amino Acid production	32	37	69		Fibrosis / cirrhosis	9	1	10
Lipid catabolism	27	9	36		Lipid catabolism	5	10	15			Lipid catabolism	27	9	36		Proliferation	8	15	23
Immune System	25	11	36		Immune System	10	13	23			Immune System	25	11	36		Energy production	7	27	34
Cancer	25	7	32		Cancer	13	5	18			Cancer	25	7	32		Nucleic acid synthesis	7	15	22
Lipid anabolism	24	2	26		Lipid anabolism	12	5	17			Lipid anabolism	24	2	26		Amino Acid production	7	10	17
TCA/OxPhos/ETC	16	9	25		TCA/OxPhos/ETC	4	9	13			TCA/OxPhos/ETC	16	9	25		Blood pressure	7	7	14
Protein production	13	37	50		Protein production	7	6	13			Protein production	13	37	50		Protein production	7	6	13
Lysosome function	10	3	13		Lysosome function	2	1	3			Lysosome function	10	3	13		Phospholipid production	7	2	9
Drug / toxin breakdown	8	7	15		Drug/toxin breakdown	2	5	7			Drug / toxin breakdown	8	7	15		Hyperglycemia	7		7
Nucleic acid synthesis	7	13	20		Nucleic acid synthesis	7	15	22			Nucleic acid synthesis	7	13	20		Glycolysis	6	10	16
Insulin sensitivity	6	9	15		Insulin sensitivity	1	1	2			Insulin sensitivity	6	9	15		Migration/motility	6	9	15
Blood pressure	4	2	6		Blood pressure	7	7	14			Blood pressure	4	2	6		GI function	5	17	22
Coagulation	4		4		coagulation	2	1	3			Coagulation	4		4		Lipid catabolism	5	10	15
atherosclerosis	4	2	6		Atherosclerosis	1	1	2			atherosclerosis	4	2	6		Bile processing	5	10	15
Steroidogenesis	3	5	8		Steroid production	2	1	3			Steroidogenesis	3	5	8		Cholesterol processing	5	5	10
Parkinson's severity	3	2	5		Parkinson's severity	2	1	3			Parkinson's severity	3	2	5		TCA/OxPhos/ETC	4	9	13
Autoimmune	3		3		Autoimmune	1		1			Autoimmune	3		3		Neuronal plasticity	3	1	4
GI function/ nutrition absorption	2	4	6		GI function	5	17	22			GI function/ nutrition absorption	2	4	6		Ca+2 resorption into blood (from urine)	3		3
Hyperglycemia	2		2		Hyperglycemia	7		7			Hyperglycemia	2		2		Cortisol/stress	3		3
Neuronal plasticity	2		2		Neuronal plasticity	3	1	4			Neuronal plasticity	2		2		Glycogen	2	9	11
Ca+2 resorption into blood (from urine)	2		2		Ca+2 resorption into blood (from urine)	3		3			Ca+2 resorption into blood (from urine)	2		2		Drug/toxin breakdown	2	5	7
cell-cell communication	2	3	5		Cell-Cell intramembrane communication		2	2			cell-cell communication	2	3	5		NAFLD	2	4	6
Angiogenesis	2		2		angiogenesis	1	1	2			Angiogenesis	2		2		DNA/RNA stability/fidelity	2	3	5
Osteoporosis	2	1	3		osteoporosis	1		1			Osteoporosis	2	1	3		Lysosome function	2	1	3
dopaminergic neuro	2		2		Dopaminergic neurobiology		1	1			dopaminergic neuro	2		2		Steroid production	2	1	3
Glutamatergic neuro	2		2		Glutamatergic neurobiology	1		1			Glutamatergic neuro	2		2		Parkinson's severity	2	1	3
Cholesterol processing	1	4	5		Cholesterol processing	5	5	10			Cholesterol processing	1	4	5		coagulation	2	1	3
fibrosis	1		1		Fibrosis / cirrhosis	9	1	10			fibrosis	1		1		GABA-ergic neurobiology	2		2
NAFLD	1		1		NAFLD	2	4	6			NAFLD	1		1		Insulin sensitivity	1	1	2
Cortisol	1		1		Cortisol/stress	3		3			Cortisol	1		1		Atherosclerosis	1	1	2
GABAergic neuro	1	2	3		GABA-ergic neurobiology	2		2			GABAergic neuro	1	2	3		angiogenesis	1	1	2
cardiac hypertrophy	1		1		Cardiac Hypertrophy		1	1			cardiac hypertrophy	1		1		Autoimmune	1		1
Cholinergic neuro	1		1		Cholinergic neurobiology	1		1			Cholinergic neuro	1		1		osteoporosis	1		1
Cytoskeletal dynamics / intracellular transport		7	7		Cytoskeletal dynamics / intracellular transport	13	5	18			Cytoskeletal dynamics / intracellular transport		7	7		Glutamatergic neurobiology	1		1
Bile processing		2	2		Bile processing	5	10	15			Bile processing		2	2		Cholinergic neurobiology	1		1
Glycogen		1	1		Glycogen	2	9	11			Glycogen		1	1		Cell-Cell intramembrane communication		2	2
Phospholipid synthesis		7	7		Phospholipid production	7	2	9			Phospholipid synthesis		7	7		Dopaminergic neurobiology		1	1
DNA/RNA Stability/fidelity		4	4		DNA/RNA stability/fidelity	2	3	5			DNA/RNA Stability/fidelity		4	4		Cardiac Hypertrophy		1	1
SHARED PREDICTED FUNCTIONS
RISPERIDONE	Up	Down	Total	differential up/down	OLANZAPINE	Up	Down	Total			RISPERIDONE	Up	Down	Total		OLANZAPINE	Up	Down	Total
Energy production	41	62	103		Energy production	7	27	34			Energy production	41	62	103		Energy production	7	27	34
Amino Acid production	32	37	69		Amino Acid production	7	10	17			Amino Acid production	32	37	69		GI function	5	17	22
Protein production	13	37	50		Protein production	7	6	13			Protein production	13	37	50		Proliferation	8	15	23
Migration/motility	55	21	76		Migration/motility	6	9	15			Migration/motility	55	21	76		Nucleic acid synthesis	7	15	22
Inflammation / inflammatory cytokine production	47	18	65		Inflammation / inflammatory cytokine production	23	9	32			Inflammation / inflammatory cytokine production	47	18	65		Survival	21	14	35
Nucleic acid synthesis	7	13	20		Nucleic acid synthesis	7	15	22			Nucleic acid synthesis	7	13	20		Immune System	10	13	23
Immune System	25	11	36		Immune System	10	13	23			Immune System	25	11	36		Amino Acid production	7	10	17
Oxidation glycation ROS aging	34	10	44		Oxidation glycation ROS aging	17	3	20			Oxidation glycation ROS aging	34	10	44		Glycolysis	6	10	16
Lipid catabolism	27	9	36		Lipid catabolism	5	10	15			Lipid catabolism	27	9	36		Lipid catabolism	5	10	15
TCA/OxPhos/ETC	16	9	25		TCA/OxPhos/ETC	4	9	13			TCA/OxPhos/ETC	16	9	25		Bile processing	5	10	15
Insulin sensitivity	6	9	15		Insulin sensitivity	1	1	2			Insulin sensitivity	6	9	15		Inflammation / inflammatory cytokine production	23	9	32
Cancer	25	7	32		Cancer	13	5	18			Cancer	25	7	32		Migration/motility	6	9	15
Cytoskeletal dynamics / intracellular transport		7	7		Cytoskeletal dynamics / intracellular transport	13	5	18			Cytoskeletal dynamics / intracellular transport		7	7		TCA/OxPhos/ETC	4	9	13
Glycolysis	36	7	43		Glycolysis	6	10	16			Glycolysis	36	7	43		Glycogen	2	9	11
Phospholipid synthesis		7	7		Phospholipid production	7	2	9			Phospholipid synthesis		7	7		Blood pressure	7	7	14
Drug / toxin breakdown	8	7	15		Drug/toxin breakdown	2	5	7			Drug / toxin breakdown	8	7	15		Protein production	7	6	13
Survival	49	6	55		Survival	21	14	35			Survival	49	6	55		Cancer	13	5	18
Proliferation	46	6	52		Proliferation	8	15	23			Proliferation	46	6	52		Cytoskeletal dynamics / intracellular transport	13	5	18
Steroidogenesis	3	5	8		Steroid production	2	1	3			Steroidogenesis	3	5	8		Lipid anabolism	12	5	17
GI function/ nutrition absorption	2	4	6		GI function	5	17	22			GI function/ nutrition absorption	2	4	6		Cholesterol processing	5	5	10
Cholesterol processing	1	4	5		Cholesterol processing	5	5	10			Cholesterol processing	1	4	5		Drug/toxin breakdown	2	5	7
DNA/RNA Stability/fidelity		4	4		DNA/RNA stability/fidelity	2	3	5			DNA/RNA Stability/fidelity		4	4		NAFLD	2	4	6
Lysosome function	10	3	13		Lysosome function	2	1	3			Lysosome function	10	3	13		Oxidation glycation ROS aging	17	3	20
cell-cell communication	2	3	5		Cell-Cell intramembrane communication		2	2			cell-cell communication	2	3	5		DNA/RNA stability/fidelity	2	3	5
Lipid anabolism	24	2	26		Lipid anabolism	12	5	17			Lipid anabolism	24	2	26		Phospholipid production	7	2	9
Bile processing		2	2		Bile processing	5	10	15			Bile processing		2	2		Cell-Cell intramembrane communication		2	2
Blood pressure	4	2	6		Blood pressure	7	7	14			Blood pressure	4	2	6		Fibrosis / cirrhosis	9	1	10
Parkinson's severity	3	2	5		Parkinson's severity	2	1	3			Parkinson's severity	3	2	5		Neuronal plasticity	3	1	4
atherosclerosis	4	2	6		Atherosclerosis	1	1	2			atherosclerosis	4	2	6		Lysosome function	2	1	3
GABAergic neuro	1	2	3		GABA-ergic neurobiology	2		2			GABAergic neuro	1	2	3		Steroid production	2	1	3
Glycogen		1	1		Glycogen	2	9	11			Glycogen		1	1		Parkinson's severity	2	1	3
Osteoporosis	2	1	3		osteoporosis	1		1			Osteoporosis	2	1	3		coagulation	2	1	3
fibrosis	1		1		Fibrosis / cirrhosis	9	1	10			fibrosis	1		1		Insulin sensitivity	1	1	2
Hyperglycemia	2		2		Hyperglycemia	7		7			Hyperglycemia	2		2		Atherosclerosis	1	1	2
NAFLD	1		1		NAFLD	2	4	6			NAFLD	1		1		angiogenesis	1	1	2
Neuronal plasticity	2		2		Neuronal plasticity	3	1	4			Neuronal plasticity	2		2		Dopaminergic neurobiology		1	1
Coagulation	4		4		coagulation	2	1	3			Coagulation	4		4		Cardiac Hypertrophy		1	1
Ca+2 resorption into blood (from urine)	2		2		Ca+2 resorption into blood (from urine)	3		3			Ca+2 resorption into blood (from urine)	2		2		Hyperglycemia	7		7
Cortisol	1		1		Cortisol/stress	3		3			Cortisol	1		1		Ca+2 resorption into blood (from urine)	3		3
Angiogenesis	2		2		angiogenesis	1	1	2			Angiogenesis	2		2		Cortisol/stress	3		3
Autoimmune	3		3		Autoimmune	1		1			Autoimmune	3		3		GABA-ergic neurobiology	2		2
dopaminergic neuro	2		2		Dopaminergic neurobiology		1	1			dopaminergic neuro	2		2		Autoimmune	1		1
Glutamatergic neuro	2		2		Glutamatergic neurobiology	1		1			Glutamatergic neuro	2		2		osteoporosis	1		1
cardiac hypertrophy	1		1		Cardiac Hypertrophy		1	1			cardiac hypertrophy	1		1		Glutamatergic neurobiology	1		1
Cholinergic neuro	1		1		Cholinergic neurobiology	1		1			Cholinergic neuro	1		1		Cholinergic neurobiology	1		1
SHARED PREDICTED FUNCTIONS
RISPERIDONE	Up	Down	Total	differential up/down	OLANZAPINE	Up	Down	Total
Inflammation / inflammatory cytokine production	47	18	65		Inflammation / inflammatory cytokine production	23	9	32
Survival	49	6	55		Survival	21	14	35
Oxidation glycation ROS aging	34	10	44		Oxidation glycation ROS aging	17	3	20
Cancer	25	7	32		Cancer	13	5	18
Cytoskeletal dynamics / intracellular transport		7	7		Cytoskeletal dynamics / intracellular transport	13	5	18
Lipid anabolism	24	2	26		Lipid anabolism	12	5	17
Immune System	25	11	36		Immune System	10	13	23
fibrosis	1		1		Fibrosis / cirrhosis	9	1	10
Proliferation	46	6	52		Proliferation	8	15	23
Energy production	41	62	103		Energy production	7	27	34
Nucleic acid synthesis	7	13	20		Nucleic acid synthesis	7	15	22
Amino Acid production	32	37	69		Amino Acid production	7	10	17
Blood pressure	4	2	6		Blood pressure	7	7	14
Protein production	13	37	50		Protein production	7	6	13
Phospholipid synthesis		7	7		Phospholipid production	7	2	9
Hyperglycemia	2		2		Hyperglycemia	7		7
Glycolysis	36	7	43		Glycolysis	6	10	16
Migration/motility	55	21	76		Migration/motility	6	9	15
GI function/ nutrition absorption	2	4	6		GI function	5	17	22
Lipid catabolism	27	9	36		Lipid catabolism	5	10	15
Bile processing		2	2		Bile processing	5	10	15
Cholesterol processing	1	4	5		Cholesterol processing	5	5	10
TCA/OxPhos/ETC	16	9	25		TCA/OxPhos/ETC	4	9	13
Neuronal plasticity	2		2		Neuronal plasticity	3	1	4
Ca+2 resorption into blood (from urine)	2		2		Ca+2 resorption into blood (from urine)	3		3
Cortisol	1		1		Cortisol/stress	3		3
Glycogen		1	1		Glycogen	2	9	11
Drug / toxin breakdown	8	7	15		Drug/toxin breakdown	2	5	7
NAFLD	1		1		NAFLD	2	4	6
DNA/RNA Stability/fidelity		4	4		DNA/RNA stability/fidelity	2	3	5
Lysosome function	10	3	13		Lysosome function	2	1	3
Steroidogenesis	3	5	8		Steroid production	2	1	3
Parkinson's severity	3	2	5		Parkinson's severity	2	1	3
Coagulation	4		4		coagulation	2	1	3
GABAergic neuro	1	2	3		GABA-ergic neurobiology	2		2
Insulin sensitivity	6	9	15		Insulin sensitivity	1	1	2
atherosclerosis	4	2	6		Atherosclerosis	1	1	2
Angiogenesis	2		2		angiogenesis	1	1	2
Autoimmune	3		3		Autoimmune	1		1
Osteoporosis	2	1	3		osteoporosis	1		1
Glutamatergic neuro	2		2		Glutamatergic neurobiology	1		1
Cholinergic neuro	1		1		Cholinergic neurobiology	1		1
cell-cell communication	2	3	5		Cell-Cell intramembrane communication		2	2
dopaminergic neuro	2		2		Dopaminergic neurobiology		1	1
cardiac hypertrophy	1		1		Cardiac Hypertrophy		1	1
SHARED PREDICTED FUNCTIONS
RISPERIDONE	Up	Down	Total	differential up/down	OLANZAPINE	Up	Down	Total
Energy production	41	62	103		Energy production	7	27	34
GI function/ nutrition absorption	2	4	6		GI function	5	17	22
Proliferation	46	6	52		Proliferation	8	15	23
Nucleic acid synthesis	7	13	20		Nucleic acid synthesis	7	15	22
Survival	49	6	55		Survival	21	14	35
Immune System	25	11	36		Immune System	10	13	23
Amino Acid production	32	37	69		Amino Acid production	7	10	17
Glycolysis	36	7	43		Glycolysis	6	10	16
Lipid catabolism	27	9	36		Lipid catabolism	5	10	15
Bile processing		2	2		Bile processing	5	10	15
Inflammation / inflammatory cytokine production	47	18	65		Inflammation / inflammatory cytokine production	23	9	32
Migration/motility	55	21	76		Migration/motility	6	9	15
TCA/OxPhos/ETC	16	9	25		TCA/OxPhos/ETC	4	9	13
Glycogen		1	1		Glycogen	2	9	11
Blood pressure	4	2	6		Blood pressure	7	7	14
Protein production	13	37	50		Protein production	7	6	13
Cancer	25	7	32		Cancer	13	5	18
Cytoskeletal dynamics / intracellular transport		7	7		Cytoskeletal dynamics / intracellular transport	13	5	18
Lipid anabolism	24	2	26		Lipid anabolism	12	5	17
Cholesterol processing	1	4	5		Cholesterol processing	5	5	10
Drug / toxin breakdown	8	7	15		Drug/toxin breakdown	2	5	7
NAFLD	1		1		NAFLD	2	4	6
Oxidation glycation ROS aging	34	10	44		Oxidation glycation ROS aging	17	3	20
DNA/RNA Stability/fidelity		4	4		DNA/RNA stability/fidelity	2	3	5
Phospholipid synthesis		7	7		Phospholipid production	7	2	9
cell-cell communication	2	3	5		Cell-Cell intramembrane communication		2	2
fibrosis	1		1		Fibrosis / cirrhosis	9	1	10
Neuronal plasticity	2		2		Neuronal plasticity	3	1	4
Lysosome function	10	3	13		Lysosome function	2	1	3
Steroidogenesis	3	5	8		Steroid production	2	1	3
Parkinson's severity	3	2	5		Parkinson's severity	2	1	3
Coagulation	4		4		coagulation	2	1	3
Insulin sensitivity	6	9	15		Insulin sensitivity	1	1	2
atherosclerosis	4	2	6		Atherosclerosis	1	1	2
Angiogenesis	2		2		angiogenesis	1	1	2
dopaminergic neuro	2		2		Dopaminergic neurobiology		1	1
cardiac hypertrophy	1		1		Cardiac Hypertrophy		1	1
Hyperglycemia	2		2		Hyperglycemia	7		7
Ca+2 resorption into blood (from urine)	2		2		Ca+2 resorption into blood (from urine)	3		3
Cortisol	1		1		Cortisol/stress	3		3
GABAergic neuro	1	2	3		GABA-ergic neurobiology	2		2
Autoimmune	3		3		Autoimmune	1		1
Osteoporosis	2	1	3		osteoporosis	1		1
Glutamatergic neuro	2		2		Glutamatergic neurobiology	1		1
Cholinergic neuro	1		1		Cholinergic neurobiology	1		1

## Sheet: Dysregulated predicted funcs. (
Sorted by TOTAL	RISPERIDONE	Up	Down	Total					OLANZAPINE	Up	Down	Total
Metabolic functions	Energy production	41	62	103				Mitogenic effects	Survival	21	14	35
	Amino Acid production	32	37	69					Proliferation	8	15	23
	Glycolysis	36	7	43					Cancer	13	5	18
	Lipolysis	27	9	36					Lipogenesis	12	5	17
	TCA/OxPhos/ETC	16	9	25					Migration/motility	6	9	15
	Nucleic acid synthesis	7	13	20					Protein production	7	6	13
	Lysosome function	10	3	13					Glycogen	2	9	11
	Mitochondria genesis	11		11
								Metabolic	Energy production	7	27	34
									Nucleic acid synthesis	7	15	22
Mitogenic effects	Migration/motility	55	21	76					Amino Acid production	7	10	17
	Survival	49	6	55					Glycolysis	6	10	16
	Proliferation	46	6	52					Lipolysis	5	10	15
	Protein production	13	37	50					TCA/OxPhos/ETC	4	9	13
	Cancer	25	7	32
	Lipogenic	24	2	26				Immune system	Inflammation / inflammatory cytokine production	23	9	32
									Immune System activation	10	13	23
Tissue damage	Oxidation glycation ROS aging	34	10	44					Intracellular response to micorbes: infection severity	14	7	21
	Drug / toxin breakdown	8	7	15
	Protein misfolding	9	1	10				GI/nutrient handling	GI function	5	17	22
									Bile processing	5	10	15
Immune system	Inflammation / inflammatory cytokine production	47	18	65					Cholesterol processing	5	5	10
	Immune System activation	25	11	36
								Tissue damage	Oxidation glycation ROS aging	17	3	20
Endocrine	Insulin sensitivity	6	9	15					Fibrosis / cirrhosis	9	1	10
								Intracellular Functions	Cytoskeletal dynamics / intracellular transport	13	5	18
									Intracellular Ca+2 export	8	2	10
								Blood physiology	Blood pressure	7	7	14
Below threshold of 10 counts of functional changes	Parkinson's severity	3	2	5	Neuro functions			Below threshold of 10 counts of functional changes	Neuronal plasticity	3	1	4	Neuro functions
	GABAergic neuro	1	2	3	Neuro functions				Parkinson's severity	2	1	3	Neuro functions
	Pain	3		3	Neuro Functions				GABA-ergic neurobiology	2		2	Neuro functions
	dopaminergic neuro	2		2	Neuro functions				Dopaminergic neurobiology		1	1	Neuro functions
	Glutamatergic neuro	2		2	Neuro functions				Glutamatergic neurobiology	1		1	Neuro functions
	Neuronal plasticity	2		2	Neuro functions				Cholinergic neurobiology	1		1	Neuro functions
	Cholinergic neuro	1		1	Neuro functions				Hyperglycemia	7		7	Endocrine
	Behavior: stress eating	1		1	Neuro functions				Cortisol/stress	3		3	Endocrine
	Buildup of Histamine/5HT/Norepinephrine	1		1	Neuro functions				Insulin sensitivity	1	1	2	Endocrine
	Catecholamine neurotransmitter intracellular buildup	1		1	Neuro functions				angiogenesis	1	1	2	Systems changes
	Osteoporosis	2	1	3	Systems changes				osteoporosis	1		1	Systems changes
	Angiogenesis	2		2	Systems changes				Cardiac Hypertrophy		1	1	Systems changes
	Fatigue	5		5	Systems changes				Phospholipid production	7	2	9	Lipogenesis
	drug resistance	4		4	Systems changes				Steroidogenesis	2	1	3	Lipogenesis
	epithelial keratosis	1		1	Systems changes				Drug/toxin breakdown	2	5	7	Tissue damage
	cardiac hypertrophy	1		1	Systems changes				Atherosclerosis	1	1	2	Tissue damage
	Cytoskeletal dynamics / intracellular transport		7	7	Intracellular Functions				DNA/RNA stability/fidelity	2	3	5	Intracellular functions
	cell-cell communication	2	3	5	Intracellular Functions				Cell-Cell intramembrane communication		2	2	Intracellular functions
	DNA/RNA Stability/fidelity		4	4	Intracellular Functions				coagulation	2	1	3	Immune system activation
	Ca+2 resorption into blood (from urine)	2		2	Intracellular Functions				Autoimmune	1		1	Immune system activation
	atherosclerosis	4	2	6	Tissue damage				NAFLD	2	4	6	NAFLD
	Oxalate liver/kidney toxicity	4		4	Tissue damage				Lysosome function	2	1	3	Metabolic effects
	Alcohol/aldehyde toxicity	1		1	Tissue damage				Ca+2 resorption into blood (from urine)	3		3	Blood physiology
	fibrosis	1		1	Tissue damage
	GI function/ nutrition absorption	2	4	6	GI/nutrient handling
	Cholesterol processing	1	4	5	GI/nutrient handling
	Bile processing		2	2	GI/nutrient handling
	Hyperglycemia	2		2	Endocrine
	Insulin secretion	2		2	Endocrine
	Cortisol	1		1	Endocrine
	Steroidogenesis	3	5	8	Lipogenesis
	Phospholipid synthesis		7	7	Lipogenesis
	Blood pressure	4	2	6	Blood physiology
	Anemia	4		4	Blood physiology
	Coagulation	4		4	Immune system activation
	Autoimmune	3		3	Immune system activation
	Glycogen		1	1	Metabolic effects
	Choline buildup/excess	1		1	Metabolic effects
	Hepatocyte de-differentiation	2		2	NAFLD
	NAFLD	1		1	NAFLD

## Sheet: Most UP predicted functions
Sorted by UP (red)	RISPERIDONE	Up	Down	Total					OLANZAPINE	Up	Down	Total
Metabolic functions	Energy production	41	62	103				Mitogenic effects	Survival	21	14	35
	Glycolysis	36	7	43					Cancer	13	5	18
	Amino Acid production	32	37	69					Lipid anabolism	12	5	17
	Lipolysis	27	9	36					Proliferation	8	15	23
	TCA/OxPhos/ETC	16	9	25
	Lysosome function	10	3	13				Immune system	Inflammation / inflammatory cytokine production	23	9	32
	Mitochondria genesis	11		11					Intracellular response to micorbes: infection severity	14	7	21
									Immune System activation	10	13	23
Mitogenic effects	Migration/motility	55	21	76
	Survival	49	6	55				Tissue damage	Oxidation glycation ROS aging	17	3	20
	Proliferation	46	6	52					Fibrosis / cirrhosis	9	1	10
	Cancer	25	7	32
	Lipogenesis	24	2	26				Intracellular functions	Cytoskeletal dynamics / intracellular transport	13	5	18
	Protein production	13	37	50					Intracellular Ca+2 export	8	2	10
Immune system	Inflammation / inflammatory cytokine production	47	18	65
	Immune System activation	25	11	36
Tissue damage	Oxidation glycation ROS aging	34	10	44
	Protein misfolding	9	1	10
	Drug / toxin breakdown	8	7	15
Below threshold of 8 counts of up (red) functions								Below threshold of 8 counts of up (red) functions	Neuronal plasticity	3	1	4	Neuro functions
	Parkinson's severity	3	2	5	Neuro functions				Parkinson's severity	2	1	3	Neuro functions
	Neuronal plasticity	2		2	Neuro functions				GABA-ergic neurobiology	2		2	Neuro functions
	dopaminergic neuro	2		2	Neuro functions				Myelination	2	1	3	Neuro functions
	Glutamatergic neuro	2		2	Neuro functions				Prion disease severity	2		2	Neuro functions
	GABAergic neuro	1	2	3	Neuro functions				Glutamatergic neurobiology	1		1	Neuro functions
	Cholinergic neuro	1		1	Neuro functions				Cholinergic neurobiology	1		1	Neuro functions
	Pain	3		3	Neuro functions				A.L.S. severity	1	2	3	Neuro functions
	Behavior: stress eating	1		1	Neuro functions				Alzheimers severity	1	1	2	Neuro functions
	Buildup of Histamine/5HT/Norepinephrine	1		1	Neuro functions				Huntington's Disease severity	1	1	2	Neuro functions
	Catecholamine neurotransmitter intracellular buildup	1		1	Neuro functions				Circadian rhythm disruption	1		1	Neuro functions
	atherosclerosis	4	2	6	Tissue damage				Growth Hormone production/secretion	1		1	Neuro functions
	fibrosis	1		1	Tissue damage				Parasympathetic neurobiology	1		1	Neuro functions
	Oxalate liver/kidney toxicity	4		4	Tissue damage				Seroterngic neurobiology	1		1	Neuro functions
	Alcohol/aldehyde toxicity	1		1	Tissue damage				Dopaminergic neurobiology		1	1	Neuro functions
	Angiogenesis	2		2	Systems changes				Addiction Behavior		3	3	Neuro functions
	Osteoporosis	2	1	3	Systems changes				Retinal health		1	1	Neuro functions
	cardiac hypertrophy	1		1	Systems changes				Sympathetic neurobiology		1	1	Neuro functions
	Fatigue	5		5	Systems changes				Energy production	7	27	34	Metabolic functions
	drug resistance	4		4	Systems changes				Nucleic acid synthesis	7	15	22	Metabolic functions
	epithelial keratosis	1		1	Systems changes				Amino Acid production	7	10	17	Metabolic functions
	Insulin sensitivity	6	9	15	Endocrine				Glycolysis	6	10	16	Metabolic functions
	Hyperglycemia	2		2	Endocrine				Lipolysis	5	10	15	Metabolic functions
	Cortisol	1		1	Endocrine				TCA/OxPhos/ETC	4	9	13	Metabolic functions
	Insulin secretion	2		2	Endocrine				Glycogen	2	9	11	Metabolic functions
	Blood pressure	4	2	6	Blood physiology				Lysosome function	2	1	3	Metabolic functions
	Ca+2 resorption into blood (from urine)	2		2	Blood physiology				Mitochondrial membrane potential		5	5	Metabolic functions
	Anemia	4		4	Blood physiology				Blood pressure	7	7	14	Blood physiology
	GI function/ nutrition absorption	2	4	6	GI/nutrient handling				Ca+2 resorption into blood (from urine)	3		3	Blood physiology
	Cholesterol processing	1	4	5	GI/nutrient handling				Blood physiology imbalance	2	2	4	Blood physiology
	Bile processing		2	2	GI/nutrient handling				Na+/H2O exchange in nephrons	1	3	4	Blood physiology
	cell-cell communication	2	3	5	Intracellular functions				NOS/[NO]/vasorelaxation	1	2	3	Blood physiology
	Cytoskeletal dynamics / intracellular transport		7	7	Intracellular Functions				DNA/RNA stability/fidelity	2	3	5	Intracellular Functions
	DNA/RNA Stability/fidelity		4	4	Intracellular functions				Glutathione	2	1	3	Intracellular Functions
	Nucleic acid synthesis	7	13	20	Metabolic functions				RNA transport	2		2	Intracellular Functions
	Glycogen		1	1	Metabolic functions				Cell-Cell intramembrane communication		2	2	Intracellular Functions
	Choline buildup/excess	1		1	Metabolic functions				Cell nucleus function		1	1	Intracellular Functions
	Coagulation	4		4	Immune system activation				angiogenesis	1	1	2	Systems changes
	Autoimmune	3		3	Immune system activation				osteoporosis	1		1	Systems changes
	Steroidogenesis	3	5	8	Lipogenesis				cardiac contractility	1	2	3	Systems changes
	Phospholipid synthesis		7	7	Lipogenesis				Cardiac Hypertrophy		1	1	Systems changes
	NAFLD	1		1	NAFLD				Melanogenesis		1	1	Systems changes
	Hepatocyte de-differentiation	2		2	NAFLD				Hyperglycemia	7		7	Endocrine
									Cortisol/stress	3		3	Endocrine
									Insulin sensitivity	1	1	2	Endocrine
									Germ cell maturation in gonadal tissues		2	2	Endocrine
									GI function	5	17	22	GI/nutrient handling
									Bile processing	5	10	15	GI/nutrient handling
									Cholesterol processing	5	5	10	GI/nutrient handling
									complement	3		3	Immune system activation
									coagulation	2	1	3	Immune system activation
									Autoimmune	1		1	Immune system activation
									Senescence	6		6	Tissue damage
									Drug/toxin breakdown	2	5	7	Tissue damage
									Atherosclerosis	1	1	2	Tissue damage
									Phospholipid production	7	2	9	Lipogenesis
									Steroidogenesis	2	1	3	Lipogenesis
									Protein production	7	6	13	Mitogenic effects
									Migration/motility	6	9	15	Mitogenic effects
									NAFLD	2	4	6	NAFLD

## Sheet: Most DOWN predicted functions
Sorted by DOWN (green)	RISPERIDONE	Up	Down	Total					OLANZAPINE	Up	Down	Total
Metabolic functions	Energy production	41	62	103				Metabolic functions	Energy production	7	27	34
	Amino Acid production	32	37	69					Nucleic acid synthesis	7	15	22
	Nucleic acid synthesis	7	13	20					Amino Acid production	7	10	17
	Lipolysis	27	9	36					Glycolysis	6	10	16
	TCA/OxPhos/ETC	16	9	25					Lipolysis	5	10	15
									TCA/OxPhos/ETC	4	9	13
Mitogenic effects	Protein production	13	37	50					Glycogen	2	9	11
	Migration/motility	55	21	76
								Mitogenic effects	Proliferation	8	15	23
Immune system	Inflammation / inflammatory cytokine production	47	18	65					Survival	21	14	35
	Immune System activation	25	11	36					Migration/motility	6	9	15
Tissue damage	Oxidation glycation ROS aging	34	10	44				Immune system	Immune System activation	10	13	23
									Inflammation / inflammatory cytokine production	23	9	32
Endocrine	Insulin sensitivity	6	9	15
								GI/nutrient handling	GI function	5	17	22
									Bile processing	5	10	15
Below threshold of 8 counts of down (green) functions	GABAergic neuro	1	2	3	Neuro functions
	Parkinson's severity	3	2	5	Neuro functions			Below threshold of 8 counts of down (green) functions	Addiction Behavior		3	3	Neuro functions
	Cholinergic neuro	1		1	Neuro functions				A.L.S. severity	1	2	3	Neuro functions
	Behavior: stress eating	1		1	Neuro functions				Alzheimers severity	1	1	2	Neuro functions
	Buildup of Histamine/5HT/Norepinephrine	1		1	Neuro functions				Huntington's Disease severity	1	1	2	Neuro functions
	Catecholamine neurotransmitter intracellular buildup	1		1	Neuro functions				Parkinson's severity	2	1	3	Neuro functions
	Neuronal plasticity	2		2	Neuro functions				Myelination	2	1	3	Neuro functions
	dopaminergic neuro	2		2	Neuro functions				Neuronal plasticity	3	1	4	Neuro functions
	Glutamatergic neuro	2		2	Neuro functions				Dopaminergic neurobiology		1	1	Neuro functions
	Pain	3		3	Neuro functions				Retinal health		1	1	Neuro functions
	Osteoporosis	2	1	3	Systems changes				Sympathetic neurobiology		1	1	Neuro functions
	cardiac hypertrophy	1		1	Systems changes				Glutamatergic neurobiology	1		1	Neuro functions
	epithelial keratosis	1		1	Systems changes				Cholinergic neurobiology	1		1	Neuro functions
	Angiogenesis	2		2	Systems changes				Circadian rhythm disruption	1		1	Neuro functions
	drug resistance	4		4	Systems changes				Growth Hormone production/secretion	1		1	Neuro functions
	Fatigue	5		5	Systems changes				Parasympathetic neurobiology	1		1	Neuro functions
	Drug / toxin breakdown	8	7	15	Tissue damage				Seroterngic neurobiology	1		1	Neuro functions
	atherosclerosis	4	2	6	Tissue damage				GABA-ergic neurobiology	2		2	Neuro functions
	Protein misfolding	9	1	10	Tissue damage				Prion disease severity	2		2	Neuro functions
	fibrosis	1		1	Tissue damage				Cytoskeletal dynamics / intracellular transport	13	5	18	Intracellular functions
	Alcohol/aldehyde toxicity	1		1	Tissue damage				DNA/RNA stability/fidelity	2	3	5	Intracellular Functions
	Oxalate liver/kidney toxicity	4		4	Tissue damage				Intracellular Ca+2 export	8	2	10	Intracellular Functions
	Glycolysis	36	7	43	Metabolic functions				Cell-Cell intramembrane communication		2	2	Intracellular Functions
	Lysosome function	10	3	13	Metabolic functions				Glutathione	2	1	3	Intracellular Functions
	Glycogen		1	1	Metabolic functions				Cell nucleus function		1	1	Intracellular Functions
	Choline buildup/excess	1		1	Metabolic functions				RNA transport	2		2	Intracellular Functions
	Mitochondria genesis	11		11	Metabolic functions				Blood pressure	7	7	14	Blood physiology
	Blood pressure	4	2	6	Blood physiology				Na+/H2O exchange in nephrons	1	3	4	Blood physiology
	Ca+2 resorption into blood (from urine)	2		2	Blood physiology				NOS/[NO]/vasorelaxation	1	2	3	Blood physiology
	Anemia	4		4	Blood physiology				Blood physiology imbalance	2	2	4	Blood physiology
	Cortisol	1		1	Endocrine				Ca+2 resorption into blood (from urine)	3		3	Blood physiology
	Hyperglycemia	2		2	Endocrine				cardiac contractility	1	2	3	Systems changes
	Insulin secretion	2		2	Endocrine				angiogenesis	1	1	2	Systems changes
	Cholesterol processing	1	4	5	GI/nutrient handling				Cardiac Hypertrophy		1	1	Systems changes
	GI function/ nutrition absorption	2	4	6	GI/nutrient handling				Melanogenesis		1	1	Systems changes
	Bile processing		2	2	GI/nutrient handling				osteoporosis	1		1	Systems changes
	Cytoskeletal dynamics / intracellular transport		7	7	Intracellular functions				Drug/toxin breakdown	2	5	7	Tissue damage
	DNA/RNA Stability/fidelity		4	4	Intracellular functions				Oxidation glycation ROS aging	17	3	20	Tissue damage
	Cell-Cell intramembrane communication	2	3	5	Intracellular functions				Atherosclerosis	1	1	2	Tissue damage
	Phospholipid synthesis		7	7	Lipogenesis				Fibrosis / cirrhosis	9	1	10	Tissue damage
	Steroidogenesis	3	5	8	Lipogenesis				Senescence	6		6	Tissue damage
	Lipogenesis	24	2	26	Lipogenesis				Intracellular response to micorbes: infection severity	14	7	21	Immune system
	Autoimmune	3		3	Immune system				coagulation	2	1	3	Immune system
	Coagulation	4		4	Immune system				Autoimmune	1		1	Immune system
	Cancer	25	7	32	Mitogenic effects				complement	3		3	Immune system
	Proliferation	46	6	52	Mitogenic effects				Germ cell maturation in gonadal tissues		2	2	Endocrine
	Survival	49	6	55	Mitogenic effects				Insulin sensitivity	1	1	2	Endocrine
	NAFLD	1		1	NAFLD				Cortisol/stress	3		3	Endocrine
	Hepatocyte de-differentiation	2		2	NAFLD				Hyperglycemia	7		7	Endocrine
									Mitochondrial membrane potential		5	5	Metabolic functions
									Lysosome function	2	1	3	Metabolic functions
									Protein production	7	6	13	Mitogenic effects
									Cancer	13	5	18	Mitogenic effects
									Lipogenesis	12	5	17	Lipogenesis
									Phospholipid production	7	2	9	Lipogenesis
									Steroid production	2	1	3	Lipogenesis
									Cholesterol processing	5	5	10	GI/nutrient handling
									NAFLD	2	4	6	NAFLD
